# Supplementary material for: Tersone A-G, New Pyridone Alkaloids from the Deep-Sea Fungus Phomopsis tersa
Source: Mar Drugs. 2019 Jul 3;17(7):394. doi: 10.3390/md17070394 (PMC6669727; doi:10.3390/md17070394)
Supplement: Supplementary file 1 [file marinedrugs-17-00394-s001.zip]

Archive with 14 entries (12 files):
- Supplementary Files/
- Supplementary Files/.olex/
- Supplementary Files/.olex/X-ray crystallographic data of 1a.hist
- Supplementary Files/.olex/X-ray crystallographic data of 1a.metacif
- Supplementary Files/.olex/X-ray crystallographic data of 1a.odb
- Supplementary Files/.olex/X-ray crystallographic data of 1a.phil
- Supplementary Files/.olex/chenshanchong_5-26-1_collect.metacif
- Supplementary Files/.olex/chenshanchong_5-46_collect.hist
- Supplementary Files/.olex/chenshanchong_5-46_collect.metacif
- Supplementary Files/.olex/chenshanchong_5-46_collect.odb
- Supplementary Files/.olex/chenshanchong_5-46_collect.phil
- Supplementary Files/Supporting Information.pdf
- Supplementary Files/X-ray crystallographic data of 1a.cif
- Supplementary Files/X-ray crystallographic data of 3.cif
