# Supplementary material for: Tersone A-G, New Pyridone Alkaloids from the Deep-Sea Fungus Phomopsis tersa
Source: Mar Drugs. 2019 Jul 3;17(7):394. doi: 10.3390/md17070394 (PMC6669727; doi:10.3390/md17070394)
Supplement: Supplementary file 1 [file marinedrugs-17-00394-s001.zip › Supplementary Files/.olex/X-ray crystallographic data of 1a.metacif]

data_X-raycrystallographicdataof1a
_olex2_submission_special_instructions 'No special instructions were received'
_computing_molecular_graphics     'Olex2 (Dolomanov et al., 2009)'
_audit_creation_method            
;
Olex2 1.2
(compiled 2018.05.29 svn.r3508 for OlexSys, GUI svn.r5506)
;

_audit_creation_date              2019-06-28
_computing_publication_material   'Olex2 (Dolomanov et al., 2009)'
_exptl_crystal_size_min           0.05
_exptl_crystal_size_mid           0.06
_exptl_crystal_size_max           0.08
_publ_contact_author_name         ''
_publ_contact_author_email        ?
_publ_contact_author_phone        ?
_publ_contact_author_address      ?
_publ_contact_author_id_orcid     ?
