# Supplementary material for: Tersone A-G, New Pyridone Alkaloids from the Deep-Sea Fungus Phomopsis tersa
Source: Mar Drugs. 2019 Jul 3;17(7):394. doi: 10.3390/md17070394 (PMC6669727; doi:10.3390/md17070394)
Supplement: Supplementary file 1 [file marinedrugs-17-00394-s001.zip › Supplementary Files/.olex/X-ray crystallographic data of 1a.phil]

snum {
  refinement {
    program = ShelXL_ifc XL XH ShelXH-1997 XLMP *ShelXL ShelXL-1997 \
              'olex2.refine' Tonto Unknown ShelXL-2012 ShelXLMP-2012 \
              ShelXL-2013
    method = '*Least Squares' CGLS 'Gauss-Newton' 'Levenberg-Marquardt' \
             'Full Matrix' HAR Unknown
  }
}
