# Supplementary material for: Tersone A-G, New Pyridone Alkaloids from the Deep-Sea Fungus Phomopsis tersa
Source: Mar Drugs. 2019 Jul 3;17(7):394. doi: 10.3390/md17070394 (PMC6669727; doi:10.3390/md17070394)
Supplement: Supplementary file 1 [file marinedrugs-17-00394-s001.zip › Supplementary Files/.olex/chenshanchong_5-26-1_collect.metacif]

data_chenshanchong_5-26-1_collect
_publ_section_references
;
Dolomanov, O.V., Bourhis, L.J., Gildea, R.J, Howard, J.A.K. & Puschmann, H.
 (2009), J. Appl. Cryst. 42, 339-341.

Sheldrick, G.M. (2015). Acta Cryst. A71, 3-8.

Sheldrick, G.M. (2015). Acta Cryst. C71, 3-8.
;
_cell_measurement_reflns_used      7946
_cell_measurement_temperature      99.9(8)
_cell_measurement_theta_max        73.6680
_cell_measurement_theta_min        4.4480
_exptl_absorpt_correction_T_max    1.00000
_exptl_absorpt_correction_T_min    0.53235
_exptl_absorpt_correction_type     multi-scan
_exptl_absorpt_process_details
;
CrysAlisPro 1.171.39.33c (Rigaku Oxford Diffraction, 2017)
Empirical absorption correction using spherical harmonics,
 implemented in SCALE3 ABSPACK scaling algorithm.
;
_exptl_crystal_colour              colorless
_exptl_crystal_description         block
_exptl_crystal_size_max            0.08
_exptl_crystal_size_mid            0.06
_exptl_crystal_size_min            0.05
_diffrn_measurement_details
;
List of Runs (angles in degrees, time in seconds):

  # Type    Start    End  Width  t~exp~   \w     \q     \k     \f   Frames
--------------------------------------------------------------------------
  1  \w     29.00  84.00   0.50    1.00    --    0.00  73.00  28.00  110
  2  \w    -30.00  26.00   0.50    1.00    --    0.00 -82.00-120.00  112
  3  \w    -32.00   2.00   0.50    1.00    --    0.00 -82.00  90.00   68
  4  \w    -55.00  18.00   0.50    1.00    --    0.00 -19.00 -60.00  146
  5  \w    -28.00  -1.00   0.50    1.00    --    0.00 -82.00 -90.00   54
  6  \w    -46.00   3.00   0.50    1.00    --    0.00 -38.00 -90.00   98
  7  \w     83.00 162.00   0.50    7.00    --   95.20  30.00-180.00  158
  8  \w     15.00 104.00   0.50    7.00    --   95.20 -61.00  30.00  178
  9  \w     10.00  61.00   0.50    7.00    --   95.20 -77.00 -60.00  102
 10  \w     79.00 178.00   0.50    7.00    --   95.20  45.00  90.00  198
 11  \w     97.00 184.00   0.50    7.00    --   95.20  45.00 -90.00  174
 12  \w    149.00 185.00   0.50    7.00    --   95.20  82.00 -90.00   72
 13  \w    119.00 184.00   0.50    7.00    --   95.20  15.00  30.00  130
 14  \w      9.00  84.00   0.50    7.00    --   95.20 -30.00-180.00  150
 15  \w     86.00 162.00   0.50    7.00    --   95.20  30.00 -60.00  152
 16  \w     79.00 155.00   0.50    7.00    --   95.20  30.00-150.00  152
 17  \w      6.00 110.00   0.50    7.00    --   95.20 -77.00  30.00  208
 18  \w     81.00 106.00   0.50    7.00    --   95.20 -77.00 -60.00   50
 19  \w    101.00 183.00   0.50    7.00    --   95.20  30.00-120.00  164
 20  \w     82.00 119.00   0.50    7.00    --   95.20  30.00 -90.00   74
 21  \w     76.00 158.00   0.50    7.00    --   95.20  45.00 120.00  164
;
_diffrn_measurement_device         'four-circle diffractometer'
_diffrn_measurement_device_type    'XtaLAB AFC12 (RINC): Kappa single'
_diffrn_measurement_method         '\w scans'
_computing_cell_refinement         'CrysAlisPro 1.171.39.33c (Rigaku OD, 2017)'
_computing_data_collection         'CrysAlisPro 1.171.39.33c (Rigaku OD, 2017)'
_computing_data_reduction          'CrysAlisPro 1.171.39.33c (Rigaku OD, 2017)'
_computing_molecular_graphics      'Olex2 (Dolomanov et al., 2009)'
_computing_publication_material    'Olex2 (Dolomanov et al., 2009)'
_computing_structure_refinement    'ShelXL (Sheldrick, 2015)'
_computing_structure_solution      'ShelXT (Sheldrick, 2015)'
_olex2_submission_special_instructions  'No special instructions were received'
_oxdiff_exptl_absorpt_empirical_details
;
Empirical correction (ABSPACK) includes:
- Absorption correction using spherical harmonics
- Frame scaling
;
