# Supplementary material for: Tersone A-G, New Pyridone Alkaloids from the Deep-Sea Fungus Phomopsis tersa
Source: Mar Drugs. 2019 Jul 3;17(7):394. doi: 10.3390/md17070394 (PMC6669727; doi:10.3390/md17070394)
Supplement: Supplementary file 1 [file marinedrugs-17-00394-s001.zip › Supplementary Files/.olex/chenshanchong_5-46_collect.metacif]

data_chenshanchong_5-46_collect
_publ_section_references          
;

Dolomanov, O.V., Bourhis, L.J., Gildea, R.J, Howard, J.A.K. & Puschmann, H.
 (2009), J. Appl. Cryst. 42, 339-341.

Sheldrick, G.M. (2015). Acta Cryst. A71, 3-8.

Sheldrick, G.M. (2015). Acta Cryst. C71, 3-8.
;

_cell_measurement_reflns_used     4748
_cell_measurement_temperature     103(6)
_cell_measurement_theta_max       73.8180
_cell_measurement_theta_min       5.0250
_exptl_absorpt_correction_T_max   1.00000
_exptl_absorpt_correction_T_min   0.72201
_exptl_absorpt_correction_type    multi-scan
_exptl_absorpt_process_details    
;

CrysAlisPro 1.171.39.33c (Rigaku Oxford Diffraction, 2017)
Empirical absorption correction using spherical harmonics,
 implemented in SCALE3 ABSPACK scaling algorithm.
;

_exptl_crystal_colour             colorless
_exptl_crystal_description        block
_exptl_crystal_size_max           0.08
_exptl_crystal_size_mid           0.07
_exptl_crystal_size_min           0.05
_diffrn_measurement_details       
;

List of Runs (angles in degrees, time in seconds):

  # Type    Start    End  Width  t~exp~   \w     \q     \k     \f   Frames
--------------------------------------------------------------------------
  1  \w    -18.00  30.00   0.50    0.80    --    0.00 -82.00 -90.00   96
  2  \w    -27.00  -2.00   0.50    0.80    --    0.00 -82.00  30.00   50
  3  \w     11.00  89.00   0.50    0.80    --    0.00  38.00-120.00  156
  4  \w     -1.00  31.00   0.50    0.80    --    0.00 -82.00  30.00   64
  5  \w     93.00 141.00   0.50    2.50    --   95.20  30.00 120.00   96
  6  \w     32.00  96.00   0.50    2.50    --   95.20 -61.00 120.00  128
  7  \w     16.00  65.00   0.50    2.50    --   95.20 -77.00 120.00   98
  8  \w    105.00 181.00   0.50    2.50    --   95.20  15.00  30.00  152
  9  \w     70.00 119.00   0.50    2.50    --   95.20 -77.00 120.00   98
 10  \w      6.00 108.00   0.50    2.50    --   95.20 -61.00 -60.00  204
 11  \w     88.00 161.00   0.50    2.50    --   95.20  82.00 -60.00  146
 12  \w     13.00 106.00   0.50    2.50    --   95.20 -30.00-180.00  186
;

_diffrn_measurement_device        'four-circle diffractometer'
_diffrn_measurement_device_type   'XtaLAB AFC12 (RINC): Kappa single'
_diffrn_measurement_method        '\w scans'
_computing_cell_refinement        'CrysAlisPro 1.171.39.33c (Rigaku OD, 2017)'
_computing_data_collection        'CrysAlisPro 1.171.39.33c (Rigaku OD, 2017)'
_computing_data_reduction         'CrysAlisPro 1.171.39.33c (Rigaku OD, 2017)'
_computing_molecular_graphics     'Olex2 (Dolomanov et al., 2009)'
_computing_publication_material   'Olex2 (Dolomanov et al., 2009)'
_computing_structure_refinement   'ShelXL (Sheldrick, 2015)'
_computing_structure_solution     'ShelXT (Sheldrick, 2015)'
_olex2_submission_special_instructions 'No special instructions were received'
_oxdiff_exptl_absorpt_empirical_details 
;

Empirical correction (ABSPACK) includes:
- Absorption correction using spherical harmonics
- Frame scaling
;

_audit_creation_method            
;
Olex2 1.2
(compiled 2018.05.29 svn.r3508 for OlexSys, GUI svn.r5506)
;

_audit_creation_date              2019-05-27
_publ_contact_author_name         ''
_publ_contact_author_email        ?
_publ_contact_author_phone        ?
_publ_contact_author_address      ?
_publ_contact_author_id_orcid     ?
