# Supplementary material for: Tersone A-G, New Pyridone Alkaloids from the Deep-Sea Fungus Phomopsis tersa
Source: Mar Drugs. 2019 Jul 3;17(7):394. doi: 10.3390/md17070394 (PMC6669727; doi:10.3390/md17070394)
Supplement: Supplementary file 1 [file marinedrugs-17-00394-s001.zip › Supplementary Files/X-ray crystallographic data of 1a.cif]

data_chenshanchong_5-26-1_collect
_audit_creation_date               2019-03-16
_audit_creation_method
;
Olex2 1.2
(compiled 2018.05.29 svn.r3508 for OlexSys, GUI svn.r5506)
;
_shelx_SHELXL_version_number       '2014/7'
_audit_contact_author_address      ?
_audit_contact_author_email        ?
_audit_contact_author_name         ''
_audit_contact_author_phone        ?
_publ_contact_author_id_orcid      ?
_publ_section_references
;
Dolomanov, O.V., Bourhis, L.J., Gildea, R.J, Howard, J.A.K. & Puschmann, H.
 (2009), J. Appl. Cryst. 42, 339-341.

Sheldrick, G.M. (2015). Acta Cryst. A71, 3-8.

Sheldrick, G.M. (2015). Acta Cryst. C71, 3-8.
;
_chemical_name_common              ?
_chemical_name_systematic          ?
_chemical_formula_moiety           'C19 H19 N O3'
_chemical_formula_sum              'C19 H19 N O3'
_chemical_formula_weight           309.34
_chemical_absolute_configuration   ad
_chemical_melting_point            ?
_chemical_oxdiff_formula           'C160 H152 O24 '
loop_
  _atom_type_symbol
  _atom_type_description
  _atom_type_scat_dispersion_real
  _atom_type_scat_dispersion_imag
  _atom_type_scat_source
 'C' 'C' 0.0181 0.0091 'International Tables Vol C Tables 4.2.6.8 and 6.1.1.4'
 'H' 'H' 0.0000 0.0000 'International Tables Vol C Tables 4.2.6.8 and 6.1.1.4'
 'N' 'N' 0.0311 0.0180 'International Tables Vol C Tables 4.2.6.8 and 6.1.1.4'
 'O' 'O' 0.0492 0.0322 'International Tables Vol C Tables 4.2.6.8 and 6.1.1.4'

_shelx_space_group_comment
;
The symmetry employed for this shelxl refinement is uniquely defined
by the following loop, which should always be used as a source of
symmetry information in preference to the above space-group names.
They are only intended as comments.
;
_space_group_crystal_system        'monoclinic'
_space_group_IT_number             5
_space_group_name_H-M_alt          'I 1 2 1'
_space_group_name_Hall             'I 2y'
loop_
  _space_group_symop_operation_xyz
 'x, y, z'
 '-x, y, -z'
 'x+1/2, y+1/2, z+1/2'
 '-x+1/2, y+1/2, -z+1/2'

_cell_length_a                     15.4694(2)
_cell_length_b                     11.28363(15)
_cell_length_c                     21.3051(3)
_cell_angle_alpha                  90
_cell_angle_beta                   101.9564(15)
_cell_angle_gamma                  90
_cell_volume                       3638.15(9)
_cell_formula_units_Z              8
_cell_measurement_reflns_used      7946
_cell_measurement_temperature      99.9(8)
_cell_measurement_theta_max        73.6680
_cell_measurement_theta_min        4.4480
_shelx_estimated_absorpt_T_max     ?
_shelx_estimated_absorpt_T_min     ?
_exptl_absorpt_coefficient_mu      0.617
_exptl_absorpt_correction_T_max    1.00000
_exptl_absorpt_correction_T_min    0.53235
_exptl_absorpt_correction_type     multi-scan
_exptl_absorpt_process_details
;
CrysAlisPro 1.171.39.33c (Rigaku Oxford Diffraction, 2017)
Empirical absorption correction using spherical harmonics,
 implemented in SCALE3 ABSPACK scaling algorithm.
;
_exptl_absorpt_special_details     ?
_exptl_crystal_colour              colorless
_exptl_crystal_density_diffrn      1.126
_exptl_crystal_density_meas        ?
_exptl_crystal_density_method      ?
_exptl_crystal_description         block
_exptl_crystal_F_000               1304
_exptl_crystal_size_max            0.08
_exptl_crystal_size_mid            0.06
_exptl_crystal_size_min            0.05
_exptl_transmission_factor_max     ?
_exptl_transmission_factor_min     ?
_diffrn_reflns_av_R_equivalents    0.0489
_diffrn_reflns_av_unetI/netI       0.0547
_diffrn_reflns_Laue_measured_fraction_full  0.999
_diffrn_reflns_Laue_measured_fraction_max  0.983
_diffrn_reflns_limit_h_max         19
_diffrn_reflns_limit_h_min         -18
_diffrn_reflns_limit_k_max         13
_diffrn_reflns_limit_k_min         -13
_diffrn_reflns_limit_l_max         26
_diffrn_reflns_limit_l_min         -26
_diffrn_reflns_number              18985
_diffrn_reflns_point_group_measured_fraction_full  0.996
_diffrn_reflns_point_group_measured_fraction_max  0.963
_diffrn_reflns_theta_full          67.684
_diffrn_reflns_theta_max           74.173
_diffrn_reflns_theta_min           4.242
_diffrn_ambient_environment        N~2~
_diffrn_ambient_temperature        99.9(8)
_diffrn_detector                   'CCD plate'
_diffrn_detector_area_resol_mean   ?
_diffrn_measured_fraction_theta_full  0.999
_diffrn_measured_fraction_theta_max  0.983
_diffrn_measurement_details
;
List of Runs (angles in degrees, time in seconds):

  # Type    Start    End  Width  t~exp~   \w     \q     \k     \f   Frames
--------------------------------------------------------------------------
  1  \w     29.00  84.00   0.50    1.00    --    0.00  73.00  28.00  110
  2  \w    -30.00  26.00   0.50    1.00    --    0.00 -82.00-120.00  112
  3  \w    -32.00   2.00   0.50    1.00    --    0.00 -82.00  90.00   68
  4  \w    -55.00  18.00   0.50    1.00    --    0.00 -19.00 -60.00  146
  5  \w    -28.00  -1.00   0.50    1.00    --    0.00 -82.00 -90.00   54
  6  \w    -46.00   3.00   0.50    1.00    --    0.00 -38.00 -90.00   98
  7  \w     83.00 162.00   0.50    7.00    --   95.20  30.00-180.00  158
  8  \w     15.00 104.00   0.50    7.00    --   95.20 -61.00  30.00  178
  9  \w     10.00  61.00   0.50    7.00    --   95.20 -77.00 -60.00  102
 10  \w     79.00 178.00   0.50    7.00    --   95.20  45.00  90.00  198
 11  \w     97.00 184.00   0.50    7.00    --   95.20  45.00 -90.00  174
 12  \w    149.00 185.00   0.50    7.00    --   95.20  82.00 -90.00   72
 13  \w    119.00 184.00   0.50    7.00    --   95.20  15.00  30.00  130
 14  \w      9.00  84.00   0.50    7.00    --   95.20 -30.00-180.00  150
 15  \w     86.00 162.00   0.50    7.00    --   95.20  30.00 -60.00  152
 16  \w     79.00 155.00   0.50    7.00    --   95.20  30.00-150.00  152
 17  \w      6.00 110.00   0.50    7.00    --   95.20 -77.00  30.00  208
 18  \w     81.00 106.00   0.50    7.00    --   95.20 -77.00 -60.00   50
 19  \w    101.00 183.00   0.50    7.00    --   95.20  30.00-120.00  164
 20  \w     82.00 119.00   0.50    7.00    --   95.20  30.00 -90.00   74
 21  \w     76.00 158.00   0.50    7.00    --   95.20  45.00 120.00  164
;
_diffrn_measurement_device         'four-circle diffractometer'
_diffrn_measurement_device_type    'XtaLAB AFC12 (RINC): Kappa single'
_diffrn_measurement_method         '\w scans'
_diffrn_orient_matrix_type        
 'CrysAlisPro convention (1999,Acta A55,543-557)'
_diffrn_orient_matrix_UB_11        0.0613647000
_diffrn_orient_matrix_UB_12        0.0048673000
_diffrn_orient_matrix_UB_13        -0.0484205000
_diffrn_orient_matrix_UB_21        0.0477140000
_diffrn_orient_matrix_UB_22        0.1082833000
_diffrn_orient_matrix_UB_23        0.0353311000
_diffrn_orient_matrix_UB_31        0.0657913000
_diffrn_orient_matrix_UB_32        -0.0829979000
_diffrn_orient_matrix_UB_33        0.0431970000
_diffrn_radiation_monochromator    mirror
_diffrn_radiation_probe            x-ray
_diffrn_radiation_type             CuK\a
_diffrn_radiation_wavelength       1.54184
_diffrn_source                     'Rotating-anode X-ray tube'
_diffrn_source_type                'Rigaku (Cu) X-ray Source'
_reflns_Friedel_coverage           0.860
_reflns_Friedel_fraction_full      0.992
_reflns_Friedel_fraction_max       0.940
_reflns_number_gt                  6191
_reflns_number_total               7142
_reflns_odcompleteness_completeness  99.94
_reflns_odcompleteness_iscentric   1
_reflns_odcompleteness_theta       66.97
_reflns_special_details
;
 Reflections were merged by SHELXL according to the crystal
 class for the calculation of statistics and refinement.
 
 Structure factors included contributions from the .fab file.
 
 _reflns_Friedel_fraction is defined as the number of unique
 Friedel pairs measured divided by the number that would be
 possible theoretically, ignoring centric projections and
 systematic absences.
;
_reflns_threshold_expression       'I > 2\s(I)'
_computing_cell_refinement         'CrysAlisPro 1.171.39.33c (Rigaku OD, 2017)'
_computing_data_collection         'CrysAlisPro 1.171.39.33c (Rigaku OD, 2017)'
_computing_data_reduction          'CrysAlisPro 1.171.39.33c (Rigaku OD, 2017)'
_computing_molecular_graphics      'Olex2 (Dolomanov et al., 2009)'
_computing_publication_material    'Olex2 (Dolomanov et al., 2009)'
_computing_structure_refinement    'ShelXL (Sheldrick, 2015)'
_computing_structure_solution      'ShelXT (Sheldrick, 2015)'
_refine_diff_density_max           0.231
_refine_diff_density_min           -0.186
_refine_diff_density_rms           0.044
_refine_ls_abs_structure_details
;
 Flack x determined using 2525 quotients [(I+)-(I-)]/[(I+)+(I-)]
 (Parsons, Flack and Wagner, Acta Cryst. B69 (2013) 249-259).
;
_refine_ls_abs_structure_Flack     0.09(10)
_refine_ls_extinction_coef         .
_refine_ls_extinction_method       none
_refine_ls_goodness_of_fit_ref     1.062
_refine_ls_hydrogen_treatment      constr
_refine_ls_matrix_type             full
_refine_ls_number_parameters       423
_refine_ls_number_reflns           7142
_refine_ls_number_restraints       1
_refine_ls_R_factor_all            0.0483
_refine_ls_R_factor_gt             0.0404
_refine_ls_restrained_S_all        1.062
_refine_ls_shift/su_max            0.005
_refine_ls_shift/su_mean           0.000
_refine_ls_structure_factor_coef   Fsqd
_refine_ls_weighting_details      
 'w=1/[\s^2^(Fo^2^)+(0.0590P)^2^+0.1406P] where P=(Fo^2^+2Fc^2^)/3'
_refine_ls_weighting_scheme        calc
_refine_ls_wR_factor_gt            0.1055
_refine_ls_wR_factor_ref           0.1101
_refine_special_details            ?
_olex2_refinement_description
;
1. Fixed Uiso
 At 1.2 times of:
  All C(H) groups, All N(H) groups
 At 1.5 times of:
  All C(H,H,H) groups, All O(H) groups
2.a Ternary CH refined with riding coordinates:
 C1(H1), C24(H24), C10(H10), C33(H33)
2.b Aromatic/amide H refined with riding coordinates:
 N4(H4), N27(H27), C17(H17), C28(H28), C18(H18), C5(H5), C40(H40), C21(H21),
 C35(H35), C41(H41), C43(H43), C44(H44), C20(H20), C12(H12)
2.c Idealised Me refined as rotating group:
 C14(H14A,H14B,H14C), C37(H37A,H37B,H37C), C13(H13A,H13B,H13C), C15(H15A,H15B,
 H15C), C38(H38A,H38B,H38C), C36(H36A,H36B,H36C)
2.d Idealised tetrahedral OH refined as rotating group:
 O45(H45), O22(H22)
;
_atom_sites_solution_hydrogens     geom
_atom_sites_solution_primary       dual
_atom_sites_solution_secondary     ?
loop_
  _atom_site_label
  _atom_site_type_symbol
  _atom_site_fract_x
  _atom_site_fract_y
  _atom_site_fract_z
  _atom_site_U_iso_or_equiv
  _atom_site_adp_type
  _atom_site_occupancy
  _atom_site_site_symmetry_order
  _atom_site_calc_flag
  _atom_site_refinement_flags_posn
  _atom_site_refinement_flags_adp
  _atom_site_refinement_flags_occupancy
  _atom_site_disorder_assembly
  _atom_site_disorder_group
 O8 O 0.39185(13) 0.27965(17) 0.82421(9) 0.0282(4) Uani 1 1 d . . . . .
 O22 O 0.35917(14) -0.27124(17) 0.73602(10) 0.0340(5) Uani 1 1 d . . . . .
 H22 H 0.3973 -0.3111 0.7244 0.051 Uiso 1 1 calc GR . . . .
 O23 O 0.46484(13) 0.57504(17) 0.69022(9) 0.0294(4) Uani 1 1 d . . . . .
 N4 N 0.47153(16) 0.3799(2) 0.66409(11) 0.0290(5) Uani 1 1 d . . . . .
 H4 H 0.4913 0.4012 0.6309 0.035 Uiso 1 1 calc R . . . .
 C1 C 0.41156(19) 0.4933(2) 0.81766(13) 0.0266(6) Uani 1 1 d . . . . .
 H1 H 0.3563 0.5385 0.8073 0.032 Uiso 1 1 calc R . . . .
 C2 C 0.42850(18) 0.4258(2) 0.76034(13) 0.0240(5) Uani 1 1 d . . . . .
 C3 C 0.45520(18) 0.4673(2) 0.70517(13) 0.0260(6) Uani 1 1 d . . . . .
 C5 C 0.45865(19) 0.2626(2) 0.67235(14) 0.0279(6) Uani 1 1 d . . . . .
 H5 H 0.4701 0.2099 0.6415 0.034 Uiso 1 1 calc R . . . .
 C6 C 0.42953(19) 0.2184(2) 0.72405(13) 0.0268(6) Uani 1 1 d . . . . .
 C7 C 0.41618(18) 0.3060(2) 0.76885(13) 0.0253(6) Uani 1 1 d . . . . .
 C9 C 0.4053(2) 0.3896(3) 0.86441(13) 0.0300(6) Uani 1 1 d . . . . .
 C10 C 0.4886(2) 0.5698(3) 0.85312(13) 0.0310(6) Uani 1 1 d . . . . .
 H10 H 0.5228 0.6007 0.8228 0.037 Uiso 1 1 calc R . . . .
 C11 C 0.5436(2) 0.4812(3) 0.89832(14) 0.0355(7) Uani 1 1 d . . . . .
 C12 C 0.4962(2) 0.3863(3) 0.90509(14) 0.0344(7) Uani 1 1 d . . . . .
 H12 H 0.5174 0.3238 0.9325 0.041 Uiso 1 1 calc R . . . .
 C13 C 0.4576(2) 0.6718(3) 0.89018(16) 0.0381(7) Uani 1 1 d . . . . .
 H13A H 0.4231 0.7262 0.8605 0.057 Uiso 1 1 calc GR . . . .
 H13B H 0.5080 0.7122 0.9148 0.057 Uiso 1 1 calc GR . . . .
 H13C H 0.4222 0.6410 0.9185 0.057 Uiso 1 1 calc GR . . . .
 C14 C 0.3305(2) 0.3948(3) 0.89956(15) 0.0353(7) Uani 1 1 d . . . . .
 H14A H 0.2753 0.3864 0.8695 0.053 Uiso 1 1 calc GR . . . .
 H14B H 0.3316 0.4696 0.9212 0.053 Uiso 1 1 calc GR . . . .
 H14C H 0.3367 0.3318 0.9304 0.053 Uiso 1 1 calc GR . . . .
 C15 C 0.6354(3) 0.5079(4) 0.93161(19) 0.0531(10) Uani 1 1 d . . . . .
 H15A H 0.6351 0.5716 0.9614 0.080 Uiso 1 1 calc GR . . . .
 H15B H 0.6695 0.5306 0.9007 0.080 Uiso 1 1 calc GR . . . .
 H15C H 0.6612 0.4387 0.9543 0.080 Uiso 1 1 calc GR . . . .
 C16 C 0.41423(18) 0.0895(2) 0.73092(13) 0.0264(6) Uani 1 1 d . . . . .
 C17 C 0.3405(2) 0.0474(2) 0.75267(13) 0.0274(6) Uani 1 1 d . . . . .
 H17 H 0.3018 0.1008 0.7657 0.033 Uiso 1 1 calc R . . . .
 C18 C 0.32463(19) -0.0732(3) 0.75492(14) 0.0301(6) Uani 1 1 d . . . . .
 H18 H 0.2757 -0.0998 0.7698 0.036 Uiso 1 1 calc R . . . .
 C19 C 0.38071(19) -0.1548(2) 0.73529(14) 0.0274(6) Uani 1 1 d . . . . .
 C20 C 0.4557(2) -0.1140(3) 0.71542(13) 0.0305(6) Uani 1 1 d . . . . .
 H20 H 0.4949 -0.1678 0.7035 0.037 Uiso 1 1 calc R . . . .
 C21 C 0.4719(2) 0.0066(3) 0.71345(14) 0.0298(6) Uani 1 1 d . . . . .
 H21 H 0.5222 0.0328 0.7002 0.036 Uiso 1 1 calc R . . . .
 O31 O 0.26705(14) -0.28433(17) 0.51226(11) 0.0336(5) Uani 1 1 d . . . . .
 O45 O 0.39033(15) 0.27188(18) 0.51597(10) 0.0343(5) Uani 1 1 d . . . . .
 H45 H 0.4012 0.3108 0.4860 0.051 Uiso 1 1 calc GR . . . .
 O46 O 0.42096(14) -0.57197(17) 0.42236(10) 0.0337(5) Uani 1 1 d . . . . .
 N27 N 0.45141(17) -0.3748(2) 0.41207(12) 0.0305(5) Uani 1 1 d . . . . .
 H27 H 0.4898 -0.3943 0.3899 0.037 Uiso 1 1 calc R . . . .
 C24 C 0.2668(2) -0.4940(3) 0.48519(16) 0.0344(7) Uani 1 1 d . . . . .
 H24 H 0.2901 -0.5618 0.5122 0.041 Uiso 1 1 calc R . . . .
 C25 C 0.33931(19) -0.4252(3) 0.46600(14) 0.0290(6) Uani 1 1 d . . . . .
 C26 C 0.4041(2) -0.4642(2) 0.43322(14) 0.0280(6) Uani 1 1 d . . . . .
 C28 C 0.4415(2) -0.2585(3) 0.42379(14) 0.0298(6) Uani 1 1 d . . . . .
 H28 H 0.4768 -0.2042 0.4079 0.036 Uiso 1 1 calc R . . . .
 C29 C 0.38159(19) -0.2162(3) 0.45817(13) 0.0276(6) Uani 1 1 d . . . . .
 C30 C 0.33039(19) -0.3073(2) 0.47896(14) 0.0274(6) Uani 1 1 d . . . . .
 C32 C 0.22529(19) -0.4011(2) 0.52351(14) 0.0297(6) Uani 1 1 d . . . . .
 C33 C 0.1925(2) -0.5335(3) 0.42707(17) 0.0406(8) Uani 1 1 d . . . . .
 H33 H 0.2072 -0.5036 0.3874 0.049 Uiso 1 1 calc R . . . .
 C34 C 0.1131(2) -0.4685(3) 0.43867(15) 0.0366(7) Uani 1 1 d . . . . .
 C35 C 0.1306(2) -0.3977(3) 0.48990(14) 0.0322(6) Uani 1 1 d . . . . .
 H35 H 0.0882 -0.3511 0.5033 0.039 Uiso 1 1 calc R . . . .
 C36 C 0.1806(3) -0.6672(4) 0.4215(3) 0.0656(13) Uani 1 1 d . . . . .
 H36A H 0.1676 -0.6979 0.4605 0.098 Uiso 1 1 calc GR . . . .
 H36B H 0.2339 -0.7028 0.4140 0.098 Uiso 1 1 calc GR . . . .
 H36C H 0.1327 -0.6852 0.3863 0.098 Uiso 1 1 calc GR . . . .
 C37 C 0.2421(2) -0.4191(3) 0.59519(15) 0.0364(7) Uani 1 1 d . . . . .
 H37A H 0.3047 -0.4204 0.6122 0.055 Uiso 1 1 calc GR . . . .
 H37B H 0.2167 -0.4929 0.6045 0.055 Uiso 1 1 calc GR . . . .
 H37C H 0.2158 -0.3553 0.6145 0.055 Uiso 1 1 calc GR . . . .
 C38 C 0.0252(3) -0.4847(3) 0.39412(18) 0.0503(9) Uani 1 1 d . . . . .
 H38A H 0.0027 -0.5623 0.4001 0.075 Uiso 1 1 calc GR . . . .
 H38B H 0.0319 -0.4763 0.3506 0.075 Uiso 1 1 calc GR . . . .
 H38C H -0.0154 -0.4260 0.4032 0.075 Uiso 1 1 calc GR . . . .
 C39 C 0.37579(18) -0.0884(2) 0.47109(13) 0.0273(6) Uani 1 1 d . . . . .
 C40 C 0.35880(19) -0.0457(2) 0.52916(14) 0.0277(6) Uani 1 1 d . . . . .
 H40 H 0.3461 -0.0990 0.5593 0.033 Uiso 1 1 calc R . . . .
 C41 C 0.36066(19) 0.0745(3) 0.54230(13) 0.0292(6) Uani 1 1 d . . . . .
 H41 H 0.3476 0.1012 0.5806 0.035 Uiso 1 1 calc R . . . .
 C42 C 0.38180(19) 0.1553(2) 0.49886(14) 0.0285(6) Uani 1 1 d . . . . .
 C43 C 0.3948(2) 0.1147(3) 0.43950(15) 0.0312(6) Uani 1 1 d . . . . .
 H43 H 0.4056 0.1683 0.4089 0.037 Uiso 1 1 calc R . . . .
 C44 C 0.3915(2) -0.0050(3) 0.42663(14) 0.0305(6) Uani 1 1 d . . . . .
 H44 H 0.4001 -0.0309 0.3869 0.037 Uiso 1 1 calc R . . . .

loop_
  _atom_site_aniso_label
  _atom_site_aniso_U_11
  _atom_site_aniso_U_22
  _atom_site_aniso_U_33
  _atom_site_aniso_U_23
  _atom_site_aniso_U_13
  _atom_site_aniso_U_12
 O8 0.0367(11) 0.0232(9) 0.0266(9) -0.0012(8) 0.0106(8) -0.0041(8)
 O22 0.0377(12) 0.0221(10) 0.0435(12) 0.0004(9) 0.0113(10) -0.0003(8)
 O23 0.0345(11) 0.0221(9) 0.0321(10) 0.0029(8) 0.0083(8) -0.0001(8)
 N4 0.0360(13) 0.0234(12) 0.0285(12) 0.0017(9) 0.0090(10) 0.0000(10)
 C1 0.0313(15) 0.0233(13) 0.0250(14) 0.0008(11) 0.0055(11) 0.0005(11)
 C2 0.0267(13) 0.0211(12) 0.0235(13) 0.0021(10) 0.0034(11) -0.0022(10)
 C3 0.0272(14) 0.0209(13) 0.0287(14) 0.0003(10) 0.0036(11) -0.0006(10)
 C5 0.0316(15) 0.0225(13) 0.0296(14) -0.0007(11) 0.0061(11) -0.0012(11)
 C6 0.0293(14) 0.0251(14) 0.0253(13) -0.0006(11) 0.0039(11) -0.0003(11)
 C7 0.0265(14) 0.0273(14) 0.0218(13) 0.0009(10) 0.0042(11) 0.0014(11)
 C9 0.0401(16) 0.0251(13) 0.0253(14) -0.0016(11) 0.0078(12) -0.0035(12)
 C10 0.0355(16) 0.0285(14) 0.0274(14) 0.0008(12) 0.0032(12) -0.0024(12)
 C11 0.0409(17) 0.0313(15) 0.0309(15) -0.0002(12) -0.0004(13) -0.0033(13)
 C12 0.0440(18) 0.0297(15) 0.0267(14) 0.0041(12) 0.0007(12) -0.0010(13)
 C13 0.0472(19) 0.0273(15) 0.0387(17) -0.0041(13) 0.0064(14) -0.0076(13)
 C14 0.0448(17) 0.0275(14) 0.0365(16) -0.0033(12) 0.0151(13) -0.0039(13)
 C15 0.046(2) 0.051(2) 0.053(2) 0.0075(17) -0.0100(17) -0.0115(17)
 C16 0.0289(14) 0.0258(14) 0.0245(13) -0.0021(11) 0.0060(11) -0.0024(11)
 C17 0.0308(15) 0.0246(14) 0.0271(14) -0.0026(10) 0.0065(11) -0.0011(11)
 C18 0.0302(15) 0.0271(14) 0.0330(15) 0.0012(11) 0.0064(12) -0.0019(11)
 C19 0.0318(15) 0.0228(13) 0.0272(14) 0.0016(11) 0.0052(12) -0.0030(11)
 C20 0.0349(16) 0.0285(14) 0.0290(14) -0.0005(12) 0.0084(12) 0.0026(12)
 C21 0.0303(15) 0.0287(15) 0.0311(15) -0.0024(11) 0.0078(12) -0.0008(12)
 O31 0.0370(11) 0.0230(10) 0.0461(12) -0.0051(8) 0.0207(10) -0.0046(8)
 O45 0.0436(12) 0.0233(10) 0.0381(11) -0.0020(9) 0.0137(10) -0.0028(9)
 O46 0.0396(12) 0.0239(10) 0.0401(12) -0.0021(8) 0.0138(10) 0.0039(8)
 N27 0.0322(13) 0.0249(12) 0.0368(13) -0.0008(10) 0.0126(11) 0.0012(10)
 C24 0.0343(16) 0.0247(15) 0.0471(18) -0.0045(12) 0.0147(14) -0.0018(12)
 C25 0.0286(15) 0.0249(13) 0.0340(15) -0.0052(12) 0.0074(12) 0.0001(11)
 C26 0.0299(15) 0.0249(14) 0.0290(14) -0.0026(11) 0.0055(12) -0.0004(11)
 C28 0.0320(15) 0.0260(14) 0.0329(15) -0.0019(12) 0.0105(12) -0.0014(11)
 C29 0.0266(14) 0.0263(14) 0.0301(14) -0.0002(11) 0.0063(11) -0.0049(11)
 C30 0.0281(14) 0.0258(14) 0.0309(15) -0.0024(11) 0.0117(12) -0.0016(11)
 C32 0.0280(14) 0.0251(14) 0.0387(16) -0.0001(12) 0.0134(12) -0.0023(11)
 C33 0.0389(18) 0.0385(18) 0.0463(18) -0.0116(14) 0.0132(15) -0.0056(14)
 C34 0.0420(18) 0.0305(15) 0.0365(17) 0.0000(12) 0.0066(14) -0.0039(13)
 C35 0.0310(15) 0.0285(15) 0.0359(16) 0.0003(12) 0.0045(12) 0.0019(12)
 C36 0.045(2) 0.044(2) 0.103(4) -0.030(2) 0.006(2) -0.0047(17)
 C37 0.0366(16) 0.0311(15) 0.0392(16) 0.0010(13) 0.0024(13) 0.0042(13)
 C38 0.049(2) 0.047(2) 0.048(2) -0.0091(16) -0.0055(16) -0.0030(16)
 C39 0.0259(14) 0.0257(15) 0.0303(14) -0.0024(11) 0.0058(11) -0.0009(11)
 C40 0.0292(14) 0.0243(14) 0.0291(14) -0.0014(11) 0.0054(12) 0.0003(11)
 C41 0.0322(15) 0.0271(14) 0.0286(14) -0.0043(12) 0.0066(11) -0.0007(12)
 C42 0.0307(15) 0.0230(13) 0.0324(15) -0.0030(11) 0.0076(12) -0.0003(11)
 C43 0.0351(16) 0.0274(14) 0.0332(15) 0.0025(11) 0.0118(13) 0.0007(12)
 C44 0.0344(16) 0.0280(15) 0.0299(15) -0.0006(12) 0.0085(12) -0.0002(12)

_geom_special_details
;
 All esds (except the esd in the dihedral angle between two l.s. planes)
 are estimated using the full covariance matrix.  The cell esds are taken
 into account individually in the estimation of esds in distances, angles
 and torsion angles; correlations between esds in cell parameters are only
 used when they are defined by crystal symmetry.  An approximate (isotropic)
 treatment of cell esds is used for estimating esds involving l.s. planes.
;
loop_
  _geom_bond_atom_site_label_1
  _geom_bond_atom_site_label_2
  _geom_bond_distance
  _geom_bond_site_symmetry_2
  _geom_bond_publ_flag
 O8 C7 1.343(3) . ?
 O8 C9 1.498(3) . ?
 O22 H22 0.8200 . ?
 O22 C19 1.356(3) . ?
 O23 C3 1.274(3) . ?
 N4 H4 0.8600 . ?
 N4 C3 1.376(4) . ?
 N4 C5 1.356(4) . ?
 C1 H1 0.9800 . ?
 C1 C10 1.538(4) . ?
 C2 C1 1.508(4) . ?
 C3 C2 1.404(4) . ?
 C5 H5 0.9300 . ?
 C6 C5 1.367(4) . ?
 C6 C16 1.486(4) . ?
 C7 C2 1.382(4) . ?
 C7 C6 1.418(4) . ?
 C9 C1 1.553(4) . ?
 C9 C12 1.492(4) . ?
 C9 C14 1.504(4) . ?
 C10 H10 0.9800 . ?
 C10 C13 1.528(4) . ?
 C11 C10 1.521(4) . ?
 C11 C15 1.481(5) . ?
 C12 C11 1.323(4) . ?
 C12 H12 0.9300 . ?
 C13 H13A 0.9600 . ?
 C13 H13B 0.9600 . ?
 C13 H13C 0.9600 . ?
 C14 H14A 0.9600 . ?
 C14 H14B 0.9600 . ?
 C14 H14C 0.9600 . ?
 C15 H15A 0.9600 . ?
 C15 H15B 0.9600 . ?
 C15 H15C 0.9600 . ?
 C17 C16 1.401(4) . ?
 C17 H17 0.9300 . ?
 C17 C18 1.385(4) . ?
 C18 H18 0.9300 . ?
 C19 C18 1.388(4) . ?
 C19 C20 1.393(4) . ?
 C20 H20 0.9300 . ?
 C21 C16 1.396(4) . ?
 C21 C20 1.386(4) . ?
 C21 H21 0.9300 . ?
 O31 C30 1.348(3) . ?
 O31 C32 1.508(3) . ?
 O45 H45 0.8200 . ?
 O45 C42 1.364(3) . ?
 O46 C26 1.275(3) . ?
 N27 H27 0.8600 . ?
 N27 C26 1.375(4) . ?
 N27 C28 1.351(4) . ?
 C24 H24 0.9800 . ?
 C24 C33 1.569(5) . ?
 C25 C24 1.490(4) . ?
 C26 C25 1.406(4) . ?
 C28 H28 0.9300 . ?
 C29 C28 1.380(4) . ?
 C29 C39 1.474(4) . ?
 C30 C25 1.371(4) . ?
 C30 C29 1.423(4) . ?
 C32 C24 1.547(4) . ?
 C32 C37 1.509(4) . ?
 C33 H33 0.9800 . ?
 C33 C36 1.522(5) . ?
 C34 C33 1.494(5) . ?
 C34 C38 1.500(5) . ?
 C35 C32 1.492(4) . ?
 C35 C34 1.335(4) . ?
 C35 H35 0.9300 . ?
 C36 H36A 0.9600 . ?
 C36 H36B 0.9600 . ?
 C36 H36C 0.9600 . ?
 C37 H37A 0.9600 . ?
 C37 H37B 0.9600 . ?
 C37 H37C 0.9600 . ?
 C38 H38A 0.9600 . ?
 C38 H38B 0.9600 . ?
 C38 H38C 0.9600 . ?
 C39 C44 1.392(4) . ?
 C40 C39 1.402(4) . ?
 C40 H40 0.9300 . ?
 C40 C41 1.384(4) . ?
 C41 H41 0.9300 . ?
 C42 C41 1.386(4) . ?
 C42 C43 1.398(4) . ?
 C43 H43 0.9300 . ?
 C43 C44 1.377(4) . ?
 C44 H44 0.9300 . ?

loop_
  _geom_angle_atom_site_label_1
  _geom_angle_atom_site_label_2
  _geom_angle_atom_site_label_3
  _geom_angle
  _geom_angle_site_symmetry_1
  _geom_angle_site_symmetry_3
  _geom_angle_publ_flag
 C7 O8 C9 106.7(2) . . ?
 C19 O22 H22 109.5 . . ?
 C3 N4 H4 117.8 . . ?
 C5 N4 H4 117.8 . . ?
 C5 N4 C3 124.4(2) . . ?
 C2 C1 H1 111.7 . . ?
 C2 C1 C9 100.5(2) . . ?
 C2 C1 C10 115.8(2) . . ?
 C9 C1 H1 111.7 . . ?
 C10 C1 H1 111.7 . . ?
 C10 C1 C9 104.7(2) . . ?
 C3 C2 C1 129.8(2) . . ?
 C7 C2 C1 109.7(2) . . ?
 C7 C2 C3 120.5(2) . . ?
 O23 C3 N4 118.6(3) . . ?
 O23 C3 C2 126.7(3) . . ?
 N4 C3 C2 114.7(2) . . ?
 N4 C5 H5 118.6 . . ?
 N4 C5 C6 122.8(3) . . ?
 C6 C5 H5 118.6 . . ?
 C5 C6 C7 114.0(2) . . ?
 C5 C6 C16 121.4(2) . . ?
 C7 C6 C16 124.6(2) . . ?
 O8 C7 C2 113.8(2) . . ?
 O8 C7 C6 122.9(2) . . ?
 C2 C7 C6 123.3(2) . . ?
 O8 C9 C1 106.1(2) . . ?
 O8 C9 C14 106.7(2) . . ?
 C12 C9 O8 108.3(2) . . ?
 C12 C9 C1 102.4(2) . . ?
 C12 C9 C14 116.2(3) . . ?
 C14 C9 C1 116.5(3) . . ?
 C1 C10 H10 110.1 . . ?
 C11 C10 C1 102.5(2) . . ?
 C11 C10 H10 110.1 . . ?
 C11 C10 C13 111.3(2) . . ?
 C13 C10 C1 112.5(3) . . ?
 C13 C10 H10 110.1 . . ?
 C12 C11 C10 110.6(3) . . ?
 C12 C11 C15 127.7(3) . . ?
 C15 C11 C10 121.6(3) . . ?
 C9 C12 H12 123.4 . . ?
 C11 C12 C9 113.2(3) . . ?
 C11 C12 H12 123.4 . . ?
 C10 C13 H13A 109.5 . . ?
 C10 C13 H13B 109.5 . . ?
 C10 C13 H13C 109.5 . . ?
 H13A C13 H13B 109.5 . . ?
 H13A C13 H13C 109.5 . . ?
 H13B C13 H13C 109.5 . . ?
 C9 C14 H14A 109.5 . . ?
 C9 C14 H14B 109.5 . . ?
 C9 C14 H14C 109.5 . . ?
 H14A C14 H14B 109.5 . . ?
 H14A C14 H14C 109.5 . . ?
 H14B C14 H14C 109.5 . . ?
 C11 C15 H15A 109.5 . . ?
 C11 C15 H15B 109.5 . . ?
 C11 C15 H15C 109.5 . . ?
 H15A C15 H15B 109.5 . . ?
 H15A C15 H15C 109.5 . . ?
 H15B C15 H15C 109.5 . . ?
 C17 C16 C6 121.5(2) . . ?
 C21 C16 C6 120.5(3) . . ?
 C21 C16 C17 118.0(3) . . ?
 C16 C17 H17 119.8 . . ?
 C18 C17 C16 120.5(3) . . ?
 C18 C17 H17 119.8 . . ?
 C17 C18 H18 119.5 . . ?
 C17 C18 C19 121.0(3) . . ?
 C19 C18 H18 119.5 . . ?
 O22 C19 C18 118.0(3) . . ?
 O22 C19 C20 123.1(3) . . ?
 C18 C19 C20 118.9(3) . . ?
 C19 C20 H20 120.0 . . ?
 C21 C20 C19 120.1(3) . . ?
 C21 C20 H20 120.0 . . ?
 C16 C21 H21 119.3 . . ?
 C20 C21 C16 121.4(3) . . ?
 C20 C21 H21 119.3 . . ?
 C30 O31 C32 107.3(2) . . ?
 C42 O45 H45 109.5 . . ?
 C26 N27 H27 117.9 . . ?
 C28 N27 H27 117.9 . . ?
 C28 N27 C26 124.3(3) . . ?
 C25 C24 H24 111.2 . . ?
 C25 C24 C32 102.1(2) . . ?
 C25 C24 C33 113.7(3) . . ?
 C32 C24 H24 111.2 . . ?
 C32 C24 C33 107.0(2) . . ?
 C33 C24 H24 111.2 . . ?
 C26 C25 C24 128.9(3) . . ?
 C30 C25 C24 109.7(2) . . ?
 C30 C25 C26 121.0(3) . . ?
 O46 C26 N27 119.8(3) . . ?
 O46 C26 C25 125.6(3) . . ?
 N27 C26 C25 114.6(2) . . ?
 N27 C28 H28 118.4 . . ?
 N27 C28 C29 123.3(3) . . ?
 C29 C28 H28 118.4 . . ?
 C28 C29 C30 113.2(3) . . ?
 C28 C29 C39 120.7(3) . . ?
 C30 C29 C39 126.1(3) . . ?
 O31 C30 C25 114.0(2) . . ?
 O31 C30 C29 122.5(2) . . ?
 C25 C30 C29 123.5(3) . . ?
 O31 C32 C24 105.7(2) . . ?
 O31 C32 C37 106.8(2) . . ?
 C35 C32 O31 108.2(2) . . ?
 C35 C32 C24 103.7(2) . . ?
 C35 C32 C37 115.8(3) . . ?
 C37 C32 C24 116.1(2) . . ?
 C24 C33 H33 108.7 . . ?
 C34 C33 C24 102.9(2) . . ?
 C34 C33 H33 108.7 . . ?
 C34 C33 C36 114.1(3) . . ?
 C36 C33 C24 113.6(3) . . ?
 C36 C33 H33 108.7 . . ?
 C33 C34 C38 120.3(3) . . ?
 C35 C34 C33 113.2(3) . . ?
 C35 C34 C38 126.5(3) . . ?
 C32 C35 H35 123.5 . . ?
 C34 C35 C32 112.9(3) . . ?
 C34 C35 H35 123.5 . . ?
 C33 C36 H36A 109.5 . . ?
 C33 C36 H36B 109.5 . . ?
 C33 C36 H36C 109.5 . . ?
 H36A C36 H36B 109.5 . . ?
 H36A C36 H36C 109.5 . . ?
 H36B C36 H36C 109.5 . . ?
 C32 C37 H37A 109.5 . . ?
 C32 C37 H37B 109.5 . . ?
 C32 C37 H37C 109.5 . . ?
 H37A C37 H37B 109.5 . . ?
 H37A C37 H37C 109.5 . . ?
 H37B C37 H37C 109.5 . . ?
 C34 C38 H38A 109.5 . . ?
 C34 C38 H38B 109.5 . . ?
 C34 C38 H38C 109.5 . . ?
 H38A C38 H38B 109.5 . . ?
 H38A C38 H38C 109.5 . . ?
 H38B C38 H38C 109.5 . . ?
 C40 C39 C29 122.0(2) . . ?
 C44 C39 C29 120.6(3) . . ?
 C44 C39 C40 117.4(2) . . ?
 C39 C40 H40 119.5 . . ?
 C41 C40 C39 121.0(3) . . ?
 C41 C40 H40 119.5 . . ?
 C40 C41 H41 119.7 . . ?
 C40 C41 C42 120.5(3) . . ?
 C42 C41 H41 119.7 . . ?
 O45 C42 C41 118.6(2) . . ?
 O45 C42 C43 122.2(3) . . ?
 C41 C42 C43 119.1(3) . . ?
 C42 C43 H43 120.2 . . ?
 C44 C43 C42 119.7(3) . . ?
 C44 C43 H43 120.2 . . ?
 C39 C44 H44 118.9 . . ?
 C43 C44 C39 122.1(3) . . ?
 C43 C44 H44 118.9 . . ?

loop_
  _geom_torsion_atom_site_label_1
  _geom_torsion_atom_site_label_2
  _geom_torsion_atom_site_label_3
  _geom_torsion_atom_site_label_4
  _geom_torsion
  _geom_torsion_site_symmetry_1
  _geom_torsion_site_symmetry_2
  _geom_torsion_site_symmetry_3
  _geom_torsion_site_symmetry_4
  _geom_torsion_publ_flag
 O8 C7 C2 C1 0.7(3) . . . . ?
 O8 C7 C2 C3 179.1(2) . . . . ?
 O8 C7 C6 C5 -176.7(3) . . . . ?
 O8 C7 C6 C16 3.2(4) . . . . ?
 O8 C9 C1 C2 -16.4(3) . . . . ?
 O8 C9 C1 C10 -136.8(2) . . . . ?
 O8 C9 C12 C11 124.9(3) . . . . ?
 O22 C19 C18 C17 -177.1(2) . . . . ?
 O22 C19 C20 C21 177.4(3) . . . . ?
 O23 C3 C2 C1 -5.4(5) . . . . ?
 O23 C3 C2 C7 176.5(3) . . . . ?
 N4 C3 C2 C1 175.0(3) . . . . ?
 N4 C3 C2 C7 -3.1(4) . . . . ?
 C1 C9 C12 C11 13.0(3) . . . . ?
 C2 C1 C10 C11 -84.6(3) . . . . ?
 C2 C1 C10 C13 155.8(3) . . . . ?
 C2 C7 C6 C5 2.0(4) . . . . ?
 C2 C7 C6 C16 -178.1(3) . . . . ?
 C3 N4 C5 C6 -1.6(4) . . . . ?
 C3 C2 C1 C9 -168.1(3) . . . . ?
 C3 C2 C1 C10 -56.1(4) . . . . ?
 C5 N4 C3 O23 -175.8(3) . . . . ?
 C5 N4 C3 C2 3.9(4) . . . . ?
 C5 C6 C16 C17 -138.5(3) . . . . ?
 C5 C6 C16 C21 39.2(4) . . . . ?
 C6 C7 C2 C1 -178.2(3) . . . . ?
 C6 C7 C2 C3 0.3(4) . . . . ?
 C7 O8 C9 C1 17.9(3) . . . . ?
 C7 O8 C9 C12 -91.5(3) . . . . ?
 C7 O8 C9 C14 142.7(2) . . . . ?
 C7 C2 C1 C9 10.2(3) . . . . ?
 C7 C2 C1 C10 122.2(3) . . . . ?
 C7 C6 C5 N4 -1.5(4) . . . . ?
 C7 C6 C16 C17 41.7(4) . . . . ?
 C7 C6 C16 C21 -140.7(3) . . . . ?
 C9 O8 C7 C2 -11.9(3) . . . . ?
 C9 O8 C7 C6 167.0(3) . . . . ?
 C9 C1 C10 C11 25.0(3) . . . . ?
 C9 C1 C10 C13 -94.6(3) . . . . ?
 C9 C12 C11 C10 3.2(4) . . . . ?
 C9 C12 C11 C15 179.2(3) . . . . ?
 C12 C9 C1 C2 97.0(2) . . . . ?
 C12 C9 C1 C10 -23.3(3) . . . . ?
 C12 C11 C10 C1 -18.2(3) . . . . ?
 C12 C11 C10 C13 102.2(3) . . . . ?
 C14 C9 C1 C2 -135.0(3) . . . . ?
 C14 C9 C1 C10 104.6(3) . . . . ?
 C14 C9 C12 C11 -115.1(3) . . . . ?
 C15 C11 C10 C1 165.5(3) . . . . ?
 C15 C11 C10 C13 -74.0(4) . . . . ?
 C16 C6 C5 N4 178.6(2) . . . . ?
 C16 C17 C18 C19 -0.5(4) . . . . ?
 C16 C21 C20 C19 -0.1(4) . . . . ?
 C18 C17 C16 C6 176.0(3) . . . . ?
 C18 C17 C16 C21 -1.7(4) . . . . ?
 C18 C19 C20 C21 -2.1(4) . . . . ?
 C20 C19 C18 C17 2.5(4) . . . . ?
 C20 C21 C16 C6 -175.7(3) . . . . ?
 C20 C21 C16 C17 2.0(4) . . . . ?
 O31 C30 C25 C24 7.7(4) . . . . ?
 O31 C30 C25 C26 -178.2(3) . . . . ?
 O31 C30 C29 C28 -178.8(3) . . . . ?
 O31 C30 C29 C39 2.1(4) . . . . ?
 O31 C32 C24 C25 9.9(3) . . . . ?
 O31 C32 C24 C33 -109.8(3) . . . . ?
 O45 C42 C41 C40 -174.4(3) . . . . ?
 O45 C42 C43 C44 175.4(3) . . . . ?
 O46 C26 C25 C24 -11.7(5) . . . . ?
 O46 C26 C25 C30 175.6(3) . . . . ?
 N27 C26 C25 C24 168.3(3) . . . . ?
 N27 C26 C25 C30 -4.5(4) . . . . ?
 C25 C24 C33 C34 -116.1(3) . . . . ?
 C25 C24 C33 C36 120.1(3) . . . . ?
 C25 C30 C29 C28 -0.2(4) . . . . ?
 C25 C30 C29 C39 -179.3(3) . . . . ?
 C26 N27 C28 C29 -0.6(5) . . . . ?
 C26 C25 C24 C32 175.8(3) . . . . ?
 C26 C25 C24 C33 -69.3(4) . . . . ?
 C28 N27 C26 O46 -176.7(3) . . . . ?
 C28 N27 C26 C25 3.3(4) . . . . ?
 C28 C29 C39 C40 -143.4(3) . . . . ?
 C28 C29 C39 C44 33.4(4) . . . . ?
 C29 C30 C25 C24 -170.9(3) . . . . ?
 C29 C30 C25 C26 3.1(4) . . . . ?
 C29 C39 C44 C43 -173.8(3) . . . . ?
 C30 O31 C32 C24 -6.2(3) . . . . ?
 C30 O31 C32 C35 -116.7(3) . . . . ?
 C30 O31 C32 C37 118.0(3) . . . . ?
 C30 C25 C24 C32 -10.7(3) . . . . ?
 C30 C25 C24 C33 104.2(3) . . . . ?
 C30 C29 C28 N27 -1.1(4) . . . . ?
 C30 C29 C39 C40 35.6(4) . . . . ?
 C30 C29 C39 C44 -147.6(3) . . . . ?
 C32 O31 C30 C25 -0.7(3) . . . . ?
 C32 O31 C30 C29 177.9(3) . . . . ?
 C32 C24 C33 C34 -4.1(3) . . . . ?
 C32 C24 C33 C36 -128.0(3) . . . . ?
 C32 C35 C34 C33 -0.4(4) . . . . ?
 C32 C35 C34 C38 -179.3(3) . . . . ?
 C34 C35 C32 O31 109.5(3) . . . . ?
 C34 C35 C32 C24 -2.3(3) . . . . ?
 C34 C35 C32 C37 -130.7(3) . . . . ?
 C35 C32 C24 C25 123.6(3) . . . . ?
 C35 C32 C24 C33 3.9(3) . . . . ?
 C35 C34 C33 C24 2.8(4) . . . . ?
 C35 C34 C33 C36 126.4(4) . . . . ?
 C37 C32 C24 C25 -108.1(3) . . . . ?
 C37 C32 C24 C33 132.2(3) . . . . ?
 C38 C34 C33 C24 -178.2(3) . . . . ?
 C38 C34 C33 C36 -54.6(5) . . . . ?
 C39 C29 C28 N27 178.1(3) . . . . ?
 C39 C40 C41 C42 -1.8(4) . . . . ?
 C40 C39 C44 C43 3.1(4) . . . . ?
 C41 C40 C39 C29 174.8(3) . . . . ?
 C41 C40 C39 C44 -2.1(4) . . . . ?
 C41 C42 C43 C44 -3.8(4) . . . . ?
 C42 C43 C44 C39 -0.2(5) . . . . ?
 C43 C42 C41 C40 4.7(4) . . . . ?

_smtbx_masks_special_details       ?
loop_
  _smtbx_masks_void_nr
  _smtbx_masks_void_average_x
  _smtbx_masks_void_average_y
  _smtbx_masks_void_average_z
  _smtbx_masks_void_volume
  _smtbx_masks_void_count_electrons
  _smtbx_masks_void_content
 1 0.000 0.350 0.500 12.8 0.0 ?
 2 0.250 -0.600 0.250 316.8 74.4 ?
 3 0.235 0.257 0.612 32.6 0.0 ?
 4 0.265 0.757 0.888 32.6 0.0 ?
 5 0.500 0.850 0.000 12.8 0.0 ?
 6 0.750 -0.100 0.750 316.8 72.7 ?
 7 0.735 0.757 0.112 32.6 0.0 ?
 8 0.765 0.257 0.388 32.6 0.0 ?

_shelx_res_file
;
    chenshanchong_5-26-1_collect.res created by SHELXL-2014/7

TITL chenshanchong_5-26-1_collect_a.res in I2
REM Old TITL chenshanchong_5-26-1_collect in I2/m
CELL 1.54184 15.469436 11.283634 21.305084 90 101.9564 90
ZERR 8 0.000232 0.000153 0.000326 0 0.0015 0
LATT -2
SYMM -X,+Y,-Z
SFAC C H N O
UNIT 152 144 8 24

L.S. 20
PLAN  20
BOND $H
LIST 6
MORE -1
CONF
fmap 2
ABIN
ACTA
REM <olex2.extras>
REM <HklSrc "%.\\chenshanchong_5-26-1_collect.hkl">
REM </olex2.extras>

WGHT    0.059000    0.140600
FVAR       0.20121
O8    4    0.391848    0.279649    0.824207    11.00000    0.03666    0.02315 =
         0.02656   -0.00116    0.01059   -0.00414
O23   4    0.464837    0.575042    0.690224    11.00000    0.03448    0.02207 =
         0.03215    0.00289    0.00825   -0.00007
O46   4    0.420961   -0.571972    0.422356    11.00000    0.03959    0.02394 =
         0.04007   -0.00207    0.01379    0.00389
O45   4    0.390331    0.271882    0.515968    11.00000    0.04362    0.02335 =
         0.03811   -0.00203    0.01372   -0.00277
AFIX 147
H45   2    0.401165    0.310845    0.486034    11.00000   -1.50000
AFIX   0

O22   4    0.359173   -0.271244    0.736018    11.00000    0.03765    0.02215 =
         0.04346    0.00042    0.01133   -0.00033
AFIX 147
H22   2    0.397327   -0.311059    0.724374    11.00000   -1.50000
AFIX   0

O31   4    0.267047   -0.284329    0.512256    11.00000    0.03703    0.02304 =
         0.04606   -0.00508    0.02068   -0.00455
N4    3    0.471532    0.379923    0.664087    11.00000    0.03600    0.02345 =
         0.02848    0.00172    0.00900    0.00005
AFIX  43
H4    2    0.491253    0.401204    0.630914    11.00000   -1.20000
AFIX   0

N27   3    0.451415   -0.374846    0.412073    11.00000    0.03225    0.02488 =
         0.03685   -0.00078    0.01260    0.00121
AFIX  43
H27   2    0.489823   -0.394317    0.389944    11.00000   -1.20000
AFIX   0

C3    1    0.455196    0.467252    0.705167    11.00000    0.02724    0.02095 =
         0.02871    0.00030    0.00357   -0.00055
C7    1    0.416177    0.305975    0.768854    11.00000    0.02647    0.02730 =
         0.02185    0.00092    0.00416    0.00136
C30   1    0.330390   -0.307271    0.478964    11.00000    0.02812    0.02577 =
         0.03087   -0.00240    0.01169   -0.00160
C2    1    0.428504    0.425762    0.760339    11.00000    0.02667    0.02114 =
         0.02347    0.00209    0.00338   -0.00221
C19   1    0.380710   -0.154830    0.735293    11.00000    0.03179    0.02284 =
         0.02720    0.00159    0.00517   -0.00302
C17   1    0.340460    0.047414    0.752671    11.00000    0.03081    0.02457 =
         0.02707   -0.00257    0.00647   -0.00113
AFIX  43
H17   2    0.301846    0.100773    0.765691    11.00000   -1.20000
AFIX   0

C26   1    0.404105   -0.464184    0.433215    11.00000    0.02986    0.02490 =
         0.02905   -0.00258    0.00550   -0.00044
C42   1    0.381800    0.155282    0.498862    11.00000    0.03072    0.02300 =
         0.03236   -0.00302    0.00763   -0.00034
C29   1    0.381586   -0.216172    0.458175    11.00000    0.02655    0.02633 =
         0.03011   -0.00023    0.00629   -0.00487
C28   1    0.441504   -0.258493    0.423791    11.00000    0.03201    0.02602 =
         0.03294   -0.00195    0.01046   -0.00135
AFIX  43
H28   2    0.476816   -0.204207    0.407897    11.00000   -1.20000
AFIX   0

C18   1    0.324633   -0.073156    0.754922    11.00000    0.03022    0.02711 =
         0.03299    0.00121    0.00642   -0.00190
AFIX  43
H18   2    0.275660   -0.099827    0.769821    11.00000   -1.20000
AFIX   0
C6    1    0.429534    0.218442    0.724052    11.00000    0.02929    0.02512 =
         0.02526   -0.00063    0.00395   -0.00033
C9    1    0.405300    0.389615    0.864406    11.00000    0.04009    0.02514 =
         0.02527   -0.00161    0.00778   -0.00349
C5    1    0.458652    0.262584    0.672349    11.00000    0.03163    0.02246 =
         0.02964   -0.00069    0.00614   -0.00123
AFIX  43
H5    2    0.470113    0.209850    0.641529    11.00000   -1.20000
AFIX   0

C40   1    0.358799   -0.045709    0.529160    11.00000    0.02919    0.02435 =
         0.02912   -0.00137    0.00537    0.00028
AFIX  43
H40   2    0.346087   -0.098991    0.559303    11.00000   -1.20000
AFIX   0

C21   1    0.471871    0.006578    0.713447    11.00000    0.03030    0.02868 =
         0.03106   -0.00238    0.00783   -0.00080
AFIX  43
H21   2    0.522219    0.032781    0.700194    11.00000   -1.20000
AFIX   0

C35   1    0.130597   -0.397702    0.489902    11.00000    0.03100    0.02855 =
         0.03592    0.00031    0.00450    0.00190
AFIX  43
H35   2    0.088192   -0.351114    0.503255    11.00000   -1.20000
AFIX   0
C39   1    0.375788   -0.088377    0.471089    11.00000    0.02585    0.02572 =
         0.03030   -0.00245    0.00581   -0.00094
C25   1    0.339315   -0.425170    0.465997    11.00000    0.02863    0.02488 =
         0.03398   -0.00519    0.00743    0.00012
C41   1    0.360662    0.074466    0.542295    11.00000    0.03225    0.02707 =
         0.02857   -0.00426    0.00663   -0.00066
AFIX  43
H41   2    0.347626    0.101208    0.580573    11.00000   -1.20000
AFIX   0
C43   1    0.394774    0.114680    0.439501    11.00000    0.03505    0.02742 =
         0.03322    0.00246    0.01179    0.00067
AFIX  43
H43   2    0.405560    0.168266    0.408854    11.00000   -1.20000
AFIX   0
C44   1    0.391509   -0.004979    0.426625    11.00000    0.03441    0.02801 =
         0.02988   -0.00058    0.00853   -0.00023
AFIX  43
H44   2    0.400084   -0.030937    0.386935    11.00000   -1.20000
AFIX   0
C32   1    0.225291   -0.401088    0.523513    11.00000    0.02799    0.02506 =
         0.03870   -0.00011    0.01336   -0.00229

C16   1    0.414230    0.089550    0.730919    11.00000    0.02892    0.02583 =
         0.02454   -0.00209    0.00598   -0.00239
C1    1    0.411563    0.493332    0.817657    11.00000    0.03131    0.02327 =
         0.02504    0.00076    0.00546    0.00046
AFIX  13
H1    2    0.356341    0.538521    0.807267    11.00000   -1.20000
AFIX   0
C20   1    0.455694   -0.114025    0.715423    11.00000    0.03485    0.02850 =
         0.02896   -0.00050    0.00844    0.00259
AFIX  43
H20   2    0.494935   -0.167755    0.703473    11.00000   -1.20000
AFIX   0
C12   1    0.496214    0.386288    0.905094    11.00000    0.04400    0.02972 =
         0.02666    0.00408    0.00071   -0.00099
AFIX  43
H12   2    0.517393    0.323815    0.932453    11.00000   -1.20000
AFIX   0

C34   1    0.113105   -0.468522    0.438666    11.00000    0.04204    0.03054 =
         0.03648   -0.00003    0.00663   -0.00391
C14   1    0.330476    0.394806    0.899563    11.00000    0.04475    0.02749 =
         0.03646   -0.00328    0.01505   -0.00394
AFIX 137
H14A  2    0.275295    0.386352    0.869493    11.00000   -1.50000
H14B  2    0.331639    0.469608    0.921191    11.00000   -1.50000
H14C  2    0.336748    0.331771    0.930439    11.00000   -1.50000
AFIX   0

C24   1    0.266760   -0.493981    0.485190    11.00000    0.03432    0.02466 =
         0.04706   -0.00446    0.01475   -0.00177
AFIX  13
H24   2    0.290063   -0.561796    0.512187    11.00000   -1.20000
AFIX   0

C11   1    0.543645    0.481168    0.898322    11.00000    0.04086    0.03134 =
         0.03090   -0.00021   -0.00042   -0.00329
C37   1    0.242147   -0.419061    0.595194    11.00000    0.03655    0.03107 =
         0.03922    0.00098    0.00242    0.00421
AFIX 137
H37A  2    0.304666   -0.420393    0.612193    11.00000   -1.50000
H37B  2    0.216656   -0.492916    0.604493    11.00000   -1.50000
H37C  2    0.215846   -0.355311    0.614504    11.00000   -1.50000
AFIX   0

C10   1    0.488627    0.569831    0.853124    11.00000    0.03553    0.02854 =
         0.02740    0.00081    0.00320   -0.00244
AFIX  13
H10   2    0.522781    0.600661    0.822756    11.00000   -1.20000
AFIX   0
C13   1    0.457598    0.671768    0.890179    11.00000    0.04722    0.02734 =
         0.03865   -0.00409    0.00637   -0.00763
AFIX 137
H13A  2    0.423118    0.726240    0.860535    11.00000   -1.50000
H13B  2    0.508006    0.712159    0.914809    11.00000   -1.50000
H13C  2    0.422171    0.640963    0.918479    11.00000   -1.50000
AFIX   0

C33   1    0.192500   -0.533474    0.427069    11.00000    0.03886    0.03851 =
         0.04628   -0.01160    0.01316   -0.00564
AFIX  13
H33   2    0.207237   -0.503565    0.387389    11.00000   -1.20000
AFIX   0

C15   1    0.635432    0.507869    0.931608    11.00000    0.04592    0.05149 =
         0.05321    0.00748   -0.01003   -0.01153
AFIX 137
H15A  2    0.635107    0.571560    0.961433    11.00000   -1.50000
H15B  2    0.669463    0.530613    0.900659    11.00000   -1.50000
H15C  2    0.661234    0.438747    0.954311    11.00000   -1.50000
AFIX   0

C38   1    0.025160   -0.484741    0.394116    11.00000    0.04887    0.04748 =
         0.04776   -0.00912   -0.00550   -0.00303
AFIX 137
H38A  2    0.002703   -0.562338    0.400061    11.00000   -1.50000
H38B  2    0.031923   -0.476262    0.350556    11.00000   -1.50000
H38C  2   -0.015428   -0.426002    0.403219    11.00000   -1.50000
AFIX   0
C36   1    0.180551   -0.667181    0.421458    11.00000    0.04545    0.04440 =
         0.10287   -0.03013    0.00599   -0.00466
AFIX 137
H36A  2    0.167567   -0.697866    0.460507    11.00000   -1.50000
H36B  2    0.233895   -0.702787    0.414025    11.00000   -1.50000
H36C  2    0.132653   -0.685242    0.386301    11.00000   -1.50000
AFIX   0
HKLF 4

REM  chenshanchong_5-26-1_collect_a.res in I2
REM R1 =  0.0404 for    6191 Fo > 4sig(Fo)  and  0.0483 for all    7142 data
REM    423 parameters refined using      1 restraints

END

WGHT      0.0586      0.1595

REM Highest difference peak  0.231,  deepest hole -0.186,  1-sigma level  0.044
Q1    1   0.1798 -0.6770  0.5067  11.00000  0.05    0.23
Q2    1   0.4404  0.3448  0.7126  11.00000  0.05    0.20
Q3    1   0.2004 -0.5670  0.4746  11.00000  0.05    0.20
Q4    1   0.4055  0.1614  0.6724  11.00000  0.05    0.17
Q5    1   0.3419  0.5713  0.8134  11.00000  0.05    0.15
Q6    1   0.3789  0.0227  0.4742  11.00000  0.05    0.15
Q7    1   0.4011  0.6355  0.6642  11.00000  0.05    0.15
Q8    1   0.3834 -0.0209  0.3674  11.00000  0.05    0.14
Q9    1   0.3179 -0.0814  0.7037  11.00000  0.05    0.14
Q10   1   0.2009 -0.2254  0.4739  11.00000  0.05    0.14
Q11   1   0.4041  0.3842  0.8173  11.00000  0.05    0.14
Q12   1   0.4164  0.0697  0.6748  11.00000  0.05    0.14
Q13   1   0.4362  0.6060  0.6326  11.00000  0.05    0.13
Q14   1   0.2635 -0.1789  0.5103  11.00000  0.05    0.13
Q15   1   0.5398  0.6385  0.7241  11.00000  0.05    0.13
Q16   1   0.2611 -0.3509  0.6502  11.00000  0.05    0.13
Q17   1   0.4856  0.6571  0.8481  11.00000  0.05    0.13
Q18   1   0.4419 -0.2216  0.7183  11.00000  0.05    0.13
Q19   1   0.4848  0.4998  0.6537  11.00000  0.05    0.13
Q20   1   0.3216  0.3336  0.4924  11.00000  0.05    0.13
;
_shelx_res_checksum                22078
_shelx_hkl_file
;
   0   0  -2    3.99    0.85
   0   0  -4 2521.41  138.47
   0   0  -4 2374.94  138.70
   0   0   6 1457.06   82.57
   0   0  -6 1388.59   83.10
   0   0  -6 1538.66   82.72
   0   0  -8   60.41    4.73
   0   0  10   16.78    1.27
   0   0 -10   11.18    2.21
   0   0  10   16.11    1.33
   0   0  10   14.63    1.22
   0   0 -10   13.63    2.55
   0   0 -12  350.63   22.46
   0   0 -12  382.79   21.37
   0   0 -12  362.91   22.52
   0   0  12  376.10   21.35
   0   0  12  393.40   21.43
   0   0  12  370.24   21.32
   0   0  14   12.95    1.34
   0   0  14   14.68    1.57
   0   0 -14   15.23    1.43
   0   0  14   14.82    1.70
   0   0  16    0.57    1.11
   0   0  16    2.12    1.45
   0   0  16    2.83    1.50
   0   0 -16    1.43    1.04
   0   0 -18    6.05    1.23
   0   0  18    5.07    1.32
   0   0  18    5.47    1.85
   0   0  18    7.73    1.88
   0   0  20   17.20    2.26
   0   0 -22   -0.16    1.23
   0   0  22   -0.28    1.60
   0   0 -24    7.46    1.05
   0   1   1  345.61   20.31
   0  -1   1  366.14   20.32
   0  -1  -1  356.45   20.23
   0   1   1  361.03   20.24
   0  -1  -3  234.38   14.00
   0   1  -3  256.07   13.79
   0  -1   3  228.43   14.09
   0   1  -3  232.86   14.00
   0   1  -3  231.80   13.98
   0   1   3  246.18   13.90
   0  -1  -3  255.24   13.94
   0  -1  -3  238.66   14.22
   0  -1  -5  127.19    7.78
   0  -1  -5  122.82    7.23
   0   1  -5  127.07    7.15
   0   1  -5  114.20    6.93
   0  -1  -5  119.21    7.31
   0  -1   5  118.11    7.52
   0   1   5  118.43    7.01
   0   1  -7  145.33    8.60
   0  -1   7  137.92    8.74
   0  -1  -7  144.76    8.89
   0  -1  -7  139.54    8.70
   0  -1  -7  144.55    9.50
   0  -1  -9  119.02    8.07
   0  -1   9  105.46    6.91
   0   1  -9  115.76    7.00
   0  -1  -9  100.38    7.04
   0  -1  -9  113.35    7.17
   0   1  11  195.08   11.66
   0  -1 -11  206.63   12.73
   0   1  11  195.41   11.68
   0   1  11  205.27   11.75
   0  -1 -11  203.14   13.32
   0   1  11  211.16   11.73
   0  -1  11  211.08   11.76
   0   1 -11  199.93   12.43
   0  -1  11  211.07   11.71
   0  -1 -11  206.71   11.75
   0  -1  11  204.54   11.67
   0  -1  11  204.51   11.72
   0   1  11  214.49   11.72
   0   1  13    1.73    0.94
   0  -1 -13    2.44    1.60
   0   1  13    1.54    1.00
   0  -1 -13    2.11    2.10
   0  -1  13    0.29    0.88
   0  -1 -13    1.93    1.09
   0  -1  13    2.72    1.12
   0   1  13    1.65    1.15
   0   1  13    1.78    1.11
   0   1  13    1.63    0.93
   0  -1  13    1.08    1.07
   0   1  15   73.74    4.37
   0  -1  15   70.83    4.42
   0  -1  15   70.23    4.35
   0   1  15   66.93    4.26
   0  -1 -15   69.75    4.39
   0   1  15   71.63    4.45
   0   1  15   72.66    4.39
   0  -1  15   61.38    4.23
   0  -1 -17    4.24    1.40
   0   1  17    3.30    1.64
   0   1  17    1.55    1.69
   0  -1  17    2.58    1.64
   0  -1  17    4.40    1.58
   0   1  17    4.31    1.25
   0   1  17    2.75    1.66
   0   1  19   39.81    3.02
   0   1  19   31.83    2.68
   0  -1 -19   38.59    2.73
   0  -1  19   34.61    2.97
   0  -1  19   41.13    3.10
   0   1  19   39.90    3.08
   0   1  21   18.21    2.29
   0   1 -21   19.51    1.79
   0   1 -23    4.86    1.02
   0   1  23    5.77    1.47
   0  -1 -23    6.70    1.37
   0   1 -25    2.34    0.64
   0  -1 -25    2.78    0.75
   0  -2   0 1021.54   57.41
   0   2   0 1011.79   57.38
   0   2   2  510.31   28.03
   0   2  -2  516.12   28.17
   0  -2   2  494.85   28.19
   0  -2  -2  490.91   28.01
   0  -2   2  466.99   27.92
   0  -2  -2  483.40   28.19
   0  -2  -4  191.79   12.51
   0   2  -4  218.91   12.44
   0   2  -4  211.73   12.48
   0  -2  -4  216.13   12.82
   0  -2   4  199.62   12.61
   0   2   4  213.43   12.13
   0   2   4  204.97   12.17
   0   2   6  528.25   31.25
   0  -2  -6  575.13   32.09
   0   2  -6  576.30   31.29
   0  -2   6  542.53   31.84
   0  -2  -6  570.97   31.69
   0   2  -8  134.37    8.30
   0  -2  -8  147.33    9.33
   0   2   8  147.40    8.45
   0   2  -8  145.63    8.44
   0  -2   8  146.55    9.20
   0  -2  -8  148.75    8.96
   0  -2 -10   30.30    2.17
   0   2  10   27.54    1.99
   0  -2 -10   29.41    3.36
   0  -2  10   33.57    2.06
   0  -2 -10   33.61    3.01
   0  -2 -10   33.58    4.35
   0   2  10   32.47    2.10
   0  -2  10   33.93    2.14
   0   2  10   30.22    2.07
   0   2 -10   28.57    2.37
   0  -2 -10   30.76    2.10
   0   2  10   30.64    2.06
   0  -2  10   32.76    3.38
   0  -2  10   30.61    2.13
   0  -2  12   14.88    1.45
   0  -2  12   12.82    1.25
   0  -2  12   12.91    1.43
   0  -2 -12   11.90    1.45
   0   2  12   12.66    1.23
   0  -2 -12   11.31    2.20
   0  -2  12   12.97    1.32
   0  -2 -12   13.40    1.33
   0   2  12   13.05    1.36
   0   2  12   14.55    1.36
   0   2  12   14.86    1.39
   0  -2 -12   10.76    3.10
   0   2  14    1.47    1.03
   0  -2 -14    1.33    0.99
   0   2  14    2.40    1.10
   0  -2  14    1.42    1.34
   0  -2  14    1.50    1.36
   0   2  14    0.73    1.17
   0  -2 -14    0.15    1.30
   0  -2  14    1.14    1.08
   0   2  14    0.62    1.17
   0   2  14    3.37    1.22
   0  -2  16   22.78    2.14
   0   2  16   16.56    1.87
   0  -2  16   17.46    1.97
   0  -2  16   16.28    1.83
   0   2  16   19.25    2.00
   0   2  16   17.26    1.96
   0  -2 -16   18.35    2.00
   0   2  16   17.78    1.71
   0  -2  18   37.60    2.88
   0   2  18   40.44    3.04
   0  -2  18   39.37    3.03
   0   2  18   33.35    2.74
   0  -2 -18   40.59    3.00
   0   2  18   38.18    2.96
   0   2  20   23.86    2.48
   0   2 -20   22.71    1.85
   0  -2 -20   25.75    2.15
   0   2  20   20.75    1.99
   0  -2 -22   26.99    1.98
   0   2  22   21.89    2.33
   0  -2 -24   11.25    1.30
   0   2  24    6.80    1.29
   0  -3   1  184.27   11.20
   0  -3  -1  154.12   11.10
   0   3   1  196.16   11.14
   0   3  -1  184.08   11.18
   0  -3  -1  171.97   10.98
   0  -3   1  170.88   10.88
   0  -3  -1  178.28   11.11
   0   3  -3   52.64    4.47
   0  -3  -3   48.02    4.92
   0   3   3   56.36    3.75
   0   3  -3   56.34    4.97
   0  -3   3   53.32    4.90
   0  -3   3   48.86    3.98
   0   3   3   49.38    4.47
   0   3   5   31.94    3.29
   0  -3  -5   31.14    3.86
   0  -3   5   30.20    2.33
   0  -3   5   33.52    4.07
   0   3  -5   33.19    3.51
   0   3   5   29.47    2.50
   0   3   7   87.90    5.91
   0   3  -7   82.97    5.71
   0  -3   7   88.16    6.67
   0   3   7   91.60    5.56
   0  -3  -7   92.60    6.85
   0  -3   9  165.29    9.61
   0   3   9  157.06    9.54
   0  -3   9  176.31   10.85
   0  -3   9  174.01    9.60
   0   3  -9  161.68    9.93
   0  -3  -9  171.27    9.62
   0   3   9  170.74    9.60
   0  -3  -9  174.73   11.10
   0  -3  -9  165.03   11.80
   0   3   9  178.63   10.19
   0  -3  11   60.95    3.92
   0   3  11   71.33    3.91
   0   3  11   58.07    3.87
   0   3  11   66.74    3.92
   0  -3  11   60.55    3.84
   0  -3 -11   64.57    4.03
   0   3  11   69.10    3.88
   0  -3  11   59.97    3.97
   0  -3 -11   56.03    6.05
   0  -3 -11   65.64    3.95
   0  -3 -11   65.66    5.52
   0   3  13   82.40    4.98
   0   3  13   80.13    4.92
   0  -3  13   80.34    4.94
   0  -3 -13   88.48    5.03
   0   3  13   79.77    4.97
   0  -3 -13   84.74    5.15
   0   3  13   80.40    4.98
   0  -3  13   86.27    5.10
   0  -3  13   81.41    5.03
   0   3 -15    8.16    1.09
   0  -3  15    9.01    1.37
   0   3  15   12.07    1.59
   0  -3 -15   10.77    1.75
   0   3  15    6.74    1.36
   0   3  15    8.74    1.43
   0  -3 -15    9.61    1.39
   0   3  15    8.25    1.33
   0  -3  15    9.47    1.55
   0  -3 -17   51.29    3.59
   0   3  17   49.18    3.42
   0  -3 -17   50.02    3.25
   0  -3  17   43.92    3.32
   0   3  17   47.60    3.32
   0   3  17   55.59    3.53
   0   3  19    5.89    1.58
   0   3  19    8.10    1.46
   0   3  19    5.26    1.95
   0  -3 -19    7.93    1.76
   0   3  21    5.67    1.82
   0  -3 -21    8.33    1.53
   0   3  21    5.93    1.35
   0   3  23   -0.60    1.33
   0  -3 -23    0.90    0.87
   0  -3 -25   12.44    1.09
   0  -4   0  116.63    8.06
   0   4   0  125.97    8.27
   0  -4   0  113.06    8.16
   0  -4  -2    6.22    2.97
   0   4   2    9.82    3.39
   0  -4   2    8.71    2.39
   0   4   4   61.55    4.38
   0  -4   4   61.44    4.58
   0   4  -4   64.75    5.66
   0  -4   4   62.96    5.54
   0  -4   4   66.42    3.95
   0   4   4   57.29    4.98
   0   4   6   21.24    2.13
   0  -4   6   23.61    1.91
   0  -4   6   25.00    4.07
   0   4   6   23.19    3.06
   0  -4  -6   20.83    3.74
   0  -4  -8  196.05   12.46
   0   4  -8  186.48   11.49
   0   4   8  191.82   10.64
   0  -4  -8  180.46   10.72
   0   4   8  192.43   10.66
   0  -4  -8  192.48   10.63
   0   4   8  186.33   11.59
   0  -4  -8  178.28   10.70
   0   4   8  178.29   10.65
   0  -4   8  199.58   12.23
   0  -4 -10   41.44    2.88
   0   4  10   45.56    2.75
   0   4  10   43.89    2.70
   0  -4 -10   46.93    2.88
   0   4  10   44.80    2.78
   0  -4  10   36.91    2.62
   0  -4 -10   43.03    4.60
   0  -4  10   44.53    2.76
   0  -4  12    7.95    1.20
   0   4  12    7.29    1.18
   0  -4 -12    8.42    1.38
   0   4  12    7.39    1.04
   0   4  12    9.52    1.16
   0   4  12    8.11    1.23
   0  -4  12    8.79    1.05
   0   4  14   10.49    1.37
   0  -4 -14   13.15    1.79
   0   4  14   12.53    1.45
   0  -4  14   11.87    1.32
   0  -4  14   11.18    1.55
   0  -4 -14   10.42    1.55
   0   4  14   11.86    1.50
   0  -4 -16   32.25    2.82
   0   4  16   32.36    2.39
   0  -4 -16   30.90    2.43
   0   4  16   28.48    2.32
   0   4  16   28.35    2.50
   0   4  18    3.07    1.38
   0   4  18    4.41    1.77
   0   4  18    2.68    1.36
   0  -4 -18    2.09    1.27
   0  -4 -18    5.34    1.92
   0  -4 -20   20.14    2.08
   0   4  20   19.19    2.13
   0   4  20   15.56    1.74
   0  -4 -22   25.23    1.83
   0   4  22   21.41    2.00
   0  -4 -24    2.83    0.88
   0   4  24    1.45    0.95
   0  -5   1   88.59    6.79
   0   5   1   93.85    7.12
   0   5  -1   96.15    7.36
   0  -5  -1   98.67    7.09
   0  -5   1   89.86    7.11
   0   5   3  190.67   10.97
   0  -5   3  188.29   10.73
   0  -5  -3  160.37    9.53
   0  -5  -3  179.93   11.27
   0  -5  -5    3.97    1.04
   0   5   5    3.87    1.32
   0  -5  -5    3.73    0.90
   0   5   5    4.84    2.66
   0  -5  -5    2.95    0.86
   0  -5  -5    4.33    0.93
   0   5  -5    4.29    3.27
   0   5   5    2.69    0.74
   0  -5   5    1.99    3.40
   0  -5   5    4.42    1.81
   0  -5   5    4.10    0.72
   0  -5   7   52.90    5.19
   0  -5  -7   45.90    4.98
   0  -5  -7   46.43    3.10
   0  -5  -7   55.08    3.03
   0  -5  -7   46.06    3.07
   0  -5   7   43.99    2.95
   0   5   7   50.14    3.01
   0   5  -7   49.29    4.33
   0   5   7   48.54    3.02
   0   5   7   49.82    3.02
   0   5   7   43.76    3.64
   0   5   7   46.53    4.40
   0   5   9   53.76    3.37
   0  -5  -9   50.31    3.47
   0   5   9   53.73    3.36
   0  -5  -9   50.78    3.48
   0  -5  -9   58.88    3.37
   0   5   9   53.94    3.37
   0  -5 -11   63.83    4.01
   0  -5  11   58.31    3.82
   0   5  11   63.67    3.94
   0  -5 -11   65.93    4.06
   0   5  11   65.19    3.93
   0   5  11   61.85    3.87
   0   5  13   18.06    1.74
   0  -5 -13   16.92    1.90
   0   5  13   17.99    1.50
   0   5  13   16.61    1.79
   0   5  15    6.17    1.47
   0   5  15    5.97    1.19
   0  -5 -15    6.59    1.62
   0   5  15    7.81    1.62
   0   5  17   16.96    1.83
   0  -5 -17   15.57    1.83
   0  -5 -17   16.74    2.37
   0  -5 -19   -0.44    1.75
   0   5  19    1.79    1.34
   0  -5 -19    1.28    1.20
   0   5  21    0.56    1.07
   0   5  21    1.58    1.47
   0  -5 -21    0.55    1.43
   0  -5 -23   12.26    1.23
   0   5  23    9.12    1.26
   0  -5 -23   12.61    1.09
   0  -6   0  331.03   19.40
   0  -6   0  310.17   17.76
   0   6   0  348.94   19.54
   0  -6   0  312.65   17.78
   0  -6   2   72.37    6.08
   0  -6   2   75.14    5.63
   0  -6  -2   79.59    6.12
   0  -6  -2   71.70    4.08
   0   6  -2   82.40    6.47
   0   6   2   72.21    6.06
   0  -6   2   69.01    4.06
   0  -6   2   66.49    4.00
   0  -6  -2   64.20    4.04
   0   6   2   63.28    4.05
   0  -6  -2   67.14    4.08
   0  -6  -4   53.75    3.45
   0   6   4   57.00    3.39
   0   6   4   56.98    5.16
   0   6  -4   63.87    5.79
   0  -6   4   56.65    5.60
   0  -6   4   61.42    4.67
   0   6   4   54.44    4.19
   0  -6  -4   63.00    5.65
   0  -6  -4   53.77    3.40
   0  -6  -4   55.57    3.48
   0  -6   4   55.14    3.40
   0   6   4   55.59    3.43
   0  -6  -6   12.05    1.28
   0   6   6   12.89    1.14
   0  -6  -6   12.48    1.28
   0  -6   6   12.12    1.20
   0   6   6   10.24    2.68
   0   6  -6    9.73    2.67
   0   6   6   11.63    1.22
   0  -6  -6   10.89    1.45
   0  -6  -8   33.12    2.53
   0  -6  -8   34.55    2.57
   0   6   8   37.48    2.42
   0  -6  -8   39.26    2.46
   0  -6   8   31.32    2.31
   0   6   8   38.21    2.47
   0   6  10   67.82    4.08
   0  -6 -10   62.47    4.17
   0   6  10   61.79    4.07
   0   6  10   64.22    4.06
   0  -6 -10   68.32    4.05
   0   6  12    7.45    1.33
   0   6  12    7.57    1.46
   0  -6 -12    8.00    1.76
   0   6  12    7.72    1.40
   0  -6 -12    6.68    1.70
   0   6  14   41.05    2.83
   0   6  14   34.56    2.89
   0   6  14   40.57    2.94
   0  -6 -14   38.36    3.00
   0  -6 -14   40.11    3.13
   0   6  16    9.38    1.65
   0  -6 -16    7.61    1.74
   0   6  16    8.19    1.66
   0   6  18   28.54    2.43
   0  -6 -18   30.49    2.34
   0  -6 -20    3.48    1.49
   0   6  20    1.45    1.14
   0  -6 -20    2.31    1.03
   0   6  22    1.99    0.81
   0  -6 -22    4.10    1.01
   0   7   1   80.30    4.86
   0  -7  -1   78.75    4.82
   0   7  -1   77.88    4.85
   0  -7   1   79.79    6.54
   0  -7  -1   87.71    4.82
   0   7   1   77.40    4.77
   0  -7   1   82.11    4.85
   0  -7   1   80.93    4.80
   0  -7  -1   82.43    4.85
   0   7   3   20.91    1.59
   0  -7   3   19.66    1.64
   0  -7  -3   21.59    1.72
   0  -7  -3   23.01    1.80
   0  -7   3   21.63    1.56
   0  -7  -3   24.06    1.77
   0  -7   3   21.74    1.71
   0   7   3   22.60    1.72
   0   7   5   22.98    1.89
   0  -7   5   26.34    1.88
   0  -7  -5   24.98    2.03
   0  -7  -5   25.29    1.87
   0   7   5   25.36    1.79
   0  -7  -7   15.31    1.55
   0   7   7   14.67    1.52
   0  -7  -7   14.45    1.74
   0   7   7   15.45    1.43
   0  -7  -7   19.39    1.60
   0   7   7   14.73    1.62
   0  -7   7   15.64    1.41
   0   7   7   14.91    1.57
   0   7   9   80.68    4.88
   0  -7  -9   73.41    4.94
   0  -7  -9   86.09    4.92
   0   7   9   77.45    4.90
   0  -7  -9   80.88    5.02
   0   7  11   75.58    4.75
   0  -7 -11   76.03    4.86
   0   7  11   75.75    4.77
   0   7  13    7.13    1.67
   0  -7 -13    6.45    1.85
   0   7  13    5.55    1.49
   0  -7 -13    6.10    1.82
   0   7  13    5.05    1.55
   0  -7 -15   40.85    3.20
   0   7  15   38.59    2.87
   0   7  15   36.62    2.87
   0   7  15   36.15    2.97
   0  -7 -15   37.98    2.97
   0  -7 -17   34.76    2.67
   0   7  17   34.73    2.68
   0  -7 -17   31.33    2.82
   0   7  17   33.11    2.63
   0   7  19    4.38    1.23
   0  -7 -19    4.08    1.19
   0   7  19    3.79    1.43
   0   7  21    0.68    0.80
   0  -7 -21    2.60    0.68
   0  -7 -21    1.78    1.01
   0  -8   0    9.09    1.31
   0  -8   0    8.88    1.18
   0   8   0   12.03    1.28
   0  -8   2    4.14    1.17
   0  -8  -2    5.91    1.13
   0   8  -2    4.99    1.04
   0   8   2    5.11    0.86
   0   8   2    4.60    1.15
   0  -8  -2    4.69    1.18
   0  -8   2    5.53    1.14
   0  -8   2    5.84    0.97
   0   8   4   75.11    4.56
   0  -8  -4   75.69    4.54
   0   8   4   70.02    4.44
   0  -8   4   74.06    4.52
   0  -8  -4   75.65    4.59
   0  -8  -6    5.73    1.42
   0  -8  -6    4.24    1.05
   0   8   6    4.07    1.38
   0   8   6    5.74    1.01
   0  -8   6    4.78    1.12
   0   8   6    5.03    1.21
   0  -8  -8   10.71    1.73
   0  -8  -8   10.29    1.45
   0   8   8   10.55    1.60
   0  -8  -8   12.39    1.66
   0  -8   8    9.20    1.23
   0   8   8    9.04    1.25
   0   8   8    8.62    1.55
   0  -8 -10   39.19    3.04
   0   8  10   35.60    2.73
   0  -8 -10   37.92    2.92
   0   8  10   40.32    2.93
   0  -8 -10   42.43    2.89
   0  -8 -12   14.18    1.90
   0   8  12   11.85    1.63
   0   8  12   16.12    1.91
   0   8  14   20.76    2.26
   0  -8 -14   29.81    2.46
   0   8  14   23.65    2.27
   0   8  14   24.16    2.11
   0  -8 -14   24.14    2.35
   0  -8 -16    8.70    1.68
   0   8  16    9.64    1.69
   0  -8 -16   11.33    1.78
   0   8  16   12.34    1.65
   0   8  18   19.85    1.78
   0  -8 -18   19.02    1.77
   0  -8 -18   20.47    1.91
   0   8  18   22.35    1.89
   0  -8 -20    3.60    0.92
   0   8  20    2.08    0.83
   0  -8 -20    2.87    0.78
   0   8  20    2.87    0.99
   0  -8 -20    2.66    0.66
   0   9  -1    2.97    1.09
   0  -9  -1    2.85    1.33
   0   9   1    1.11    1.12
   0  -9   1    2.90    1.31
   0  -9   1    1.54    1.26
   0   9  -3   67.02    4.45
   0  -9   3   73.89    4.51
   0  -9  -3   75.75    4.50
   0  -9   3   66.94    4.41
   0  -9  -3   75.52    4.57
   0   9   3   76.02    4.51
   0   9   5  124.80    7.37
   0   9   5  135.09    7.51
   0  -9  -5  136.29    7.51
   0  -9   5  123.76    7.42
   0   9   5  131.24    7.52
   0  -9  -5  133.54    7.51
   0   9  -5  106.21    7.38
   0   9   7  193.22   10.42
   0   9   7  171.14   10.29
   0   9   7  188.16   10.42
   0  -9  -7  182.51   10.43
   0  -9   7  164.41   10.26
   0   9   9   27.74    2.42
   0   9   9   29.20    2.20
   0  -9  -9   30.09    2.40
   0  -9  -9   28.51    2.29
   0  -9  -9   27.85    2.57
   0   9   9   32.23    2.53
   0  -9 -11   10.95    1.52
   0   9  11   11.96    1.76
   0   9  11    8.18    1.31
   0  -9 -11    8.64    1.90
   0   9  13   18.02    1.72
   0   9  13   19.34    1.97
   0  -9 -13   17.63    1.94
   0  -9 -13   18.91    2.10
   0  -9 -15    6.57    1.44
   0  -9 -15    8.01    1.43
   0   9  15    7.14    1.47
   0   9  15    7.85    1.48
   0   9  17    5.51    1.18
   0   9  17    3.53    1.17
   0  -9 -17    2.99    1.11
   0  -9 -17    4.61    1.18
   0  -9 -17    3.58    0.89
   0   9  19    1.05    0.78
   0   9  19    0.33    0.70
   0  -9 -19    1.13    0.72
   0  -9 -19   -0.07    0.69
   0 -10   0   69.39    4.58
   0  10   0   71.80    4.46
   0 -10   0   74.67    4.56
   0 -10   2    6.33    1.43
   0 -10  -2    7.80    1.75
   0  10  -2    7.67    1.16
   0  10   2    7.38    1.25
   0 -10   2    6.75    1.27
   0 -10  -2    6.96    1.52
   0  10   4   34.24    2.47
   0 -10   4   31.18    2.40
   0  10   4   35.25    2.61
   0 -10  -4   30.60    2.42
   0 -10  -4   32.55    2.61
   0 -10  -6  117.95    7.10
   0 -10  -6  115.42    7.08
   0  10   6  128.99    7.15
   0 -10   6  110.02    6.96
   0  10   6  123.80    7.11
   0 -10  -8    8.29    1.66
   0  10   8    7.27    1.59
   0  10   8    9.84    1.75
   0  10   8    8.27    1.14
   0  10  10   34.85    2.42
   0 -10 -10   30.93    2.51
   0  10  10   29.03    2.12
   0 -10 -10   26.36    2.17
   0  10  10   31.21    2.52
   0 -10 -12   19.81    1.92
   0 -10 -12   13.76    1.55
   0  10  12   18.91    1.80
   0  10  12   15.58    1.46
   0 -10 -12   16.89    1.93
   0 -10 -14   18.96    1.85
   0 -10 -14   24.47    1.97
   0 -10 -14   22.09    1.72
   0  10  14   22.32    1.89
   0 -10 -16   15.95    1.44
   0 -10 -16   19.19    1.45
   0  10  16   19.45    1.60
   0  10  18    0.80    0.56
   0  10  18    0.02    0.55
   0 -10 -18   -0.14    0.55
   0 -11  -1   78.96    4.57
   0 -11   1   77.18    4.54
   0  11   1   70.61    4.42
   0 -11   1   63.96    4.45
   0 -11  -1   75.06    4.59
   0 -11   3   13.68    1.47
   0  11   3   10.48    1.56
   0 -11  -3   12.08    1.78
   0 -11  -3   11.53    1.58
   0  11   3   11.62    1.59
   0  11   5    8.44    1.48
   0 -11  -5    8.28    1.57
   0  11   5    8.71    1.48
   0 -11   5    9.60    1.24
   0 -11  -5    9.52    1.85
   0 -11  -5    7.88    1.32
   0 -11  -7   31.47    2.65
   0  11   7   33.05    2.41
   0  11   7   28.71    2.31
   0 -11  -7   27.72    2.28
   0  11   9    9.47    1.42
   0 -11  -9    9.63    1.50
   0  11   9   11.47    1.58
   0  11  11    9.75    1.43
   0  11  11    8.39    1.31
   0 -11 -11   11.04    1.56
   0 -11 -11   12.56    1.46
   0 -11 -13   11.78    1.37
   0  11  13   14.07    1.38
   0 -11 -13   14.41    1.44
   0  11  13   13.52    1.33
   0 -11 -15    1.79    0.79
   0  11  15    0.36    0.67
   0 -11 -15    1.02    0.66
   0 -12   0    7.08    1.15
   0  12   0    6.26    1.23
   0  12   0    6.64    1.12
   0 -12   0    8.61    1.28
   0 -12   2   12.77    1.32
   0  12   2   12.38    1.45
   0  12   2   13.18    1.42
   0  12  -2   12.20    1.27
   0 -12  -2   15.53    1.51
   0 -12  -2   11.58    1.49
   0  12   4    8.44    1.25
   0 -12  -4    7.56    1.27
   0 -12  -4    8.33    1.46
   0 -12   4    7.14    1.04
   0  12   4    9.37    1.28
   0  12   6    3.74    1.06
   0 -12  -6    2.51    1.34
   0  12   6    3.50    1.15
   0 -12  -8    0.36    1.23
   0  12   8   -0.27    1.08
   0 -12  -8    1.68    0.88
   0  12   8    0.97    0.96
   0 -12 -10    3.81    0.88
   0  12  10    4.94    0.90
   0  12  10    2.96    1.00
   0  12  12    1.20    0.74
   0 -12 -12    2.43    0.80
   0  12  12    2.41    0.64
   0 -12 -12    2.57    0.70
   0  13   1    0.58    0.68
   0 -13   1    2.72    0.76
   0 -13  -3    0.76    0.76
   0 -13   3    0.19    0.59
   0  13   3    0.60    0.71
   0  13   3    0.15    0.64
   0  13   5    5.09    0.75
   0  13   5    6.64    0.88
   0 -13  -5    6.79    0.97
   0  13   7    0.66    0.68
   0 -13  -7    0.01    0.79
   0 -13  -9    4.36    0.72
   0  13   9    4.76    0.64
  -1   0  25    2.95    1.53
   1   0 -25    4.39    0.80
  -1   0  23    2.84    2.18
   1   0 -23    2.41    1.21
  -1   0  21   33.15    3.61
  -1   0  21   29.87    2.86
   1   0 -21   34.60    2.60
  -1   0  19    0.14    1.30
  -1   0  19    1.84    1.90
  -1   0  17    2.22    1.71
   1   0 -17    0.59    1.08
  -1   0  17    1.21    1.36
  -1   0  15   31.28    2.31
   1   0 -15   29.95    2.26
  -1   0  15   33.40    2.48
  -1   0  15   35.53    2.59
   1   0 -13   15.83    1.46
   1   0 -13   15.35    2.38
   1   0 -13   11.85    2.37
  -1   0  13   19.55    1.72
  -1   0  13   17.78    1.56
  -1   0  13   16.94    1.43
   1   0 -11  150.70   10.19
  -1   0  11  167.32    9.38
   1   0 -11  166.03   10.50
  -1   0  11  162.34    9.30
  -1   0  11  160.70    9.28
   1   0  -9  170.56   10.47
  -1   0   9  162.45    9.83
  -1   0   7  209.62   12.19
   1   0  -7  202.02   12.54
  -1   0   7  209.09   12.35
   1   0  -5 3161.72  175.17
  -1   0   5 3093.11  174.99
   1   0  -3 1476.96   84.84
  -1   0   3 1476.27   84.90
  -1   0   3 1556.16   84.75
  -1   0  -3   66.78    4.00
  -1   0  -3   71.61    4.18
  -1   0  -5  242.60   13.95
  -1   0  -5  236.83   14.02
  -1   0  -7  561.08   31.80
  -1   0  -7  558.56   32.14
  -1   0  -9   50.23    4.01
  -1   0  -9   52.67    4.52
   1   0  11    5.81    0.98
   1   0  11    5.25    1.06
  -1   0 -11    5.43    2.00
   1   0  11    5.93    0.89
  -1   0 -11    3.62    1.74
   1   0  11    4.50    0.79
  -1   0 -11    5.71    0.94
   1   0  13  169.67   10.26
  -1   0 -13  179.60   10.34
   1   0  13  181.81   10.40
   1   0  13  190.04   10.34
   1   0  15   -0.59    1.31
   1   0  15    1.18    1.44
  -1   0 -15    1.40    1.05
   1   0  15    1.43    0.98
   1   0  17   51.65    3.74
  -1   0 -17   56.58    3.48
   1   0  17   63.76    3.70
   1   0  17   43.58    3.37
   1   0  19   15.10    2.15
   1   0  19   18.46    2.31
   1   0  21   48.85    3.66
   1   0  21   57.91    4.30
  -1   0 -23   37.50    2.54
   1   0  23   37.88    3.18
   1   0  25   23.18    1.95
  -1   1  26    1.71    0.93
  -1  -1  26    3.80    0.94
  -1  -1  24    1.09    1.81
  -1   1  24    1.85    1.86
   1   1 -24    0.57    0.78
   1  -1 -24    0.86    1.07
  -1  -1  22   22.49    2.93
   1   1 -22   18.27    1.81
  -1   1  22   22.70    2.89
  -1   1  22   19.97    2.32
   1  -1 -22   22.26    2.09
  -1   1  20    7.19    1.45
  -1   1  20    6.35    2.01
   1  -1 -20    5.90    1.28
  -1  -1  20    9.31    2.98
   1   1 -20    8.61    1.54
  -1  -1  20    8.60    2.06
  -1  -1  18   87.75    5.51
   1  -1 -18   83.93    5.41
  -1   1  18   90.05    5.55
  -1  -1  18   90.26    5.61
  -1   1  18   87.44    5.54
  -1   1  18   82.08    5.39
  -1  -1  18  100.63    6.09
  -1  -1  16    3.09    1.57
  -1   1  16    0.74    1.17
  -1   1  16    3.40    1.45
   1  -1 -16    2.40    1.27
  -1   1  16    1.86    1.51
  -1  -1  16    1.97    1.39
  -1  -1  16    1.46    1.19
  -1   1  16    1.57    1.43
  -1   1  14    7.92    1.36
   1  -1 -14    7.57    1.26
  -1   1  14    7.96    1.42
  -1   1  14    6.30    1.16
  -1  -1  14    6.95    1.33
  -1  -1  14    7.04    1.18
  -1   1  14    8.39    1.38
  -1  -1  14    9.55    1.38
  -1   1  12   56.35    3.54
   1  -1 -12   59.11    3.65
   1   1 -12   53.60    4.36
  -1  -1  12   58.65    3.62
   1  -1 -12   48.94    5.03
  -1  -1  12   57.78    3.56
  -1  -1  12   58.81    3.61
  -1   1  12   60.83    3.66
  -1   1  12   57.33    3.60
   1  -1 -12   51.70    4.49
  -1  -1  12   55.59    3.66
  -1   1  12   64.64    3.66
  -1   1  10   44.57    2.73
   1   1 -10   44.57    3.53
  -1  -1  10   44.21    2.79
  -1  -1  10   44.14    2.87
  -1   1  10   45.16    2.83
   1  -1 -10   41.99    4.27
  -1  -1  10   44.18    2.79
  -1   1  10   43.85    2.80
   1  -1 -10   50.98    3.71
  -1  -1  10   44.25    3.85
   1  -1  -8   59.10    4.14
   1   1  -8   59.16    4.19
  -1  -1   8   57.37    3.92
  -1  -1   8   61.76    4.63
   1  -1  -8   60.32    5.04
   1   1  -6  163.68    9.40
  -1  -1   6  151.79    9.53
   1  -1  -6  166.47    9.98
   1  -1  -6  156.45   10.41
  -1   1   6  172.25   10.30
  -1  -1   6  159.41   10.04
   1   1  -6  168.38    9.75
   1  -1  -6  178.20    9.73
  -1  -1   4  356.34   20.34
  -1  -1   4  344.07   20.51
   1   1  -4  384.18   20.33
  -1   1   4  327.85   20.57
   1   1  -4  373.33   20.22
  -1  -1   4  363.68   20.41
   1  -1  -4  340.45   20.54
  -1   1   4  347.69   20.32
   1  -1  -4  348.86   20.21
   1  -1  -2    0.24    1.59
  -1  -1   2    1.53    1.01
   1   1  -2    1.83    1.24
   1  -1   0  358.88   20.36
  -1   1   0  367.36   20.36
  -1   1   0  351.94   20.37
  -1   1  -2  522.04   29.60
  -1   1  -2  506.89   29.87
   1   1   2  547.09   29.75
   1   1   2  530.96   29.81
  -1  -1  -2  527.19   29.65
   1   1   4 1106.73   60.95
  -1   1  -4 1093.62   61.13
  -1   1  -4 1059.22   60.97
  -1  -1  -4 1107.27   61.21
  -1  -1  -4 1050.94   61.35
  -1   1  -6  384.40   21.17
  -1  -1  -6  339.01   21.31
  -1  -1  -6  380.64   21.55
  -1   1  -6  371.21   21.13
  -1  -1  -8  187.63   10.45
  -1   1  -8  172.57   10.12
  -1  -1  -8  187.19   10.44
  -1   1  -8  155.24    9.73
  -1  -1  -8  162.42    9.72
   1  -1  10   36.22    2.30
  -1   1 -10   35.80    3.00
   1   1  10   32.58    2.24
   1  -1  10   34.01    2.31
   1   1  10   35.14    2.31
   1   1  10   36.45    2.35
  -1  -1 -10   37.10    3.27
   1   1  10   36.38    2.27
  -1  -1 -10   34.06    2.34
   1  -1  10   38.13    2.37
  -1  -1 -10   36.95    3.29
  -1  -1 -10   31.63    4.06
   1  -1  12  116.78    6.53
   1  -1  12  107.86    6.56
   1   1  12  112.77    6.55
   1  -1  12  105.36    6.44
   1   1  12  110.72    6.44
   1   1  12  113.36    6.54
  -1  -1 -12  111.97    7.76
   1  -1  12  111.84    6.51
  -1  -1 -12  109.18    6.59
  -1  -1 -12   97.94    8.16
   1   1  12  116.87    6.53
  -1   1 -12  100.35    7.79
   1   1  12  111.52    6.50
  -1  -1 -14   11.35    1.46
   1  -1  14   11.32    1.43
   1   1  14   10.80    1.46
   1  -1  14    9.64    1.20
   1   1  14   11.35    1.42
   1   1  14    8.92    1.32
   1   1  14   10.69    1.50
   1   1  14   11.54    1.24
   1  -1  14   10.16    1.47
  -1  -1 -16    5.95    1.43
   1  -1  16    7.66    1.64
   1   1  16    5.31    1.56
   1   1  16    7.40    1.64
   1  -1  16    4.24    1.51
   1  -1  16    4.88    1.13
   1   1  16    5.62    1.18
   1   1  16    4.34    1.54
   1   1  18   41.22    3.15
  -1  -1 -18   45.72    3.00
   1  -1  18   39.03    3.13
   1  -1  18   37.60    3.03
   1   1  18   42.68    3.14
   1   1  18   33.40    2.77
   1   1  18   43.12    3.09
   1  -1  18   49.83    4.04
   1  -1  20    6.10    2.98
   1  -1  20    6.05    1.84
   1   1  20    6.42    1.78
   1   1  20    3.30    1.13
  -1  -1 -20    5.30    1.26
   1  -1  20    4.75    1.71
   1   1  20    5.80    1.76
  -1   1 -22    4.18    1.05
   1   1  22    3.46    2.52
   1  -1  22    4.41    2.46
   1   1  22    4.23    1.57
   1   1  24    3.19    1.68
  -1  -1 -24    3.63    0.93
   1  -1  24    3.65    1.68
  -1  -2  25    0.60    1.34
   1  -2 -25    0.17    0.84
  -1   2  25   -0.32    1.36
  -1   2  23   12.55    2.35
  -1   2  23   11.23    1.83
   1  -2 -23   14.09    1.71
  -1  -2  23   12.56    2.36
  -1  -2  21   62.51    4.26
   1  -2 -21   54.80    3.42
  -1   2  21   56.26    3.74
  -1   2  21   44.99    3.39
   1   2 -21   46.36    3.26
   1   2 -19   61.91    3.96
   1  -2 -19   61.41    4.14
  -1  -2  19   68.07    4.92
  -1   2  19   64.22    4.31
  -1   2  19   59.40    4.04
  -1   2  17   11.68    1.76
   1  -2 -17   10.62    1.77
  -1  -2  17   12.10    1.94
  -1  -2  17    9.31    1.71
  -1   2  17    9.53    1.52
  -1  -2  17   12.05    2.76
  -1   2  17    9.98    1.85
  -1  -2  15   71.41    4.55
  -1  -2  15   75.01    4.82
  -1  -2  15   74.24    4.41
  -1   2  15   72.93    4.35
   1  -2 -15   72.89    4.51
   1  -2 -15   66.32    4.28
  -1   2  15   72.67    4.44
  -1   2  15   66.66    4.45
  -1  -2  15   64.21    4.50
  -1  -2  13   12.65    1.37
  -1  -2  13   15.30    1.58
  -1   2  13   11.69    1.45
  -1  -2  13   13.38    1.40
   1  -2 -13   16.69    1.60
  -1   2  13   12.47    1.32
   1  -2 -13   12.38    1.31
  -1  -2  13   14.05    1.59
  -1   2  13   14.16    1.44
   1  -2 -11   24.06    3.77
  -1  -2  11   24.30    1.83
  -1  -2  11   24.36    1.74
   1  -2 -11   23.44    2.55
  -1  -2  11   21.57    1.83
   1  -2 -11   24.50    1.75
  -1   2  11   21.63    1.68
  -1   2  11   25.67    1.78
  -1   2  11   22.68    1.68
   1   2 -11   22.44    2.20
   1  -2 -11   24.77    1.86
  -1   2  11   25.32    1.78
  -1  -2  11   21.86    1.71
  -1  -2  11   21.89    3.18
  -1  -2   9   85.28    5.98
   1  -2  -9   80.28    5.32
   1   2  -9   78.52    4.66
   1  -2  -9   83.49    5.87
  -1   2   9   75.30    4.78
   1  -2  -9   81.01    6.44
  -1   2   9   75.59    4.54
   1   2  -9   76.40    5.02
   1  -2  -7  163.60    9.64
  -1  -2   7  157.36   10.21
   1  -2  -7  159.32   10.18
   1   2  -7  174.25    9.54
   1  -2  -7  161.45   10.68
   1   2  -7  157.18    9.40
  -1   2   7  150.76    9.45
  -1  -2   5  207.99   11.85
  -1  -2   5  205.30   12.13
   1  -2  -5  208.06   12.45
  -1   2   5  212.76   12.62
  -1  -2   5  200.06   12.43
   1   2  -5  196.19   11.84
  -1   2   5  196.31   11.93
  -1   2   3   81.85    4.75
  -1  -2   3   83.09    4.88
  -1  -2   3   59.46    5.99
  -1  -2   3   75.02    5.93
  -1   2   3   79.36    5.84
   1   2  -3   79.54    5.22
  -1   2   3   77.74    5.59
  -1   2   1  129.23    7.70
   1  -2  -1  121.62    7.55
  -1   2   1  118.59    7.78
   1   2  -1  113.28    7.67
  -1   2   1  113.92    7.70
  -1  -2   1  122.88    7.84
   1  -2   1  213.28   11.95
  -1   2  -1  202.92   12.04
   1   2   1  207.23   12.09
  -1  -2  -1  193.22   12.11
   1  -2   1  211.68   11.81
  -1   2  -1  191.03   12.19
   1  -2   3  168.75   10.89
  -1  -2  -3  176.63   10.48
   1   2   3  177.65   10.51
  -1   2  -3  183.69   10.74
   1   2   3  169.60   10.53
  -1   2  -3  184.23   10.91
  -1   2  -5   23.71    2.98
   1  -2   5   18.66    3.24
   1   2   5   23.14    2.46
  -1  -2  -5   18.97    3.08
  -1  -2  -5   22.83    3.49
  -1   2  -5   24.44    2.83
   1   2   5   19.83    2.16
  -1   2  -7  193.45   11.83
  -1  -2  -7  224.62   13.04
  -1  -2  -7  205.90   12.46
  -1   2  -7  224.91   12.51
   1   2   7  233.14   12.17
  -1  -2  -7  230.49   12.69
  -1   2  -7  200.50   12.46
   1   2   9   15.68    1.20
   1  -2   9   15.79    1.25
   1   2   9   16.88    1.26
   1  -2   9   13.91    1.18
   1   2   9   14.82    1.18
  -1   2  -9   13.90    1.27
  -1  -2  -9   19.43    3.05
  -1   2  -9   10.20    1.02
  -1  -2  -9   17.56    2.32
   1  -2  11   17.81    1.58
   1   2  11   20.14    1.50
   1   2  11   17.31    1.37
  -1  -2 -11   17.44    2.75
  -1  -2 -11   22.76    2.70
   1   2  11   18.18    1.47
   1  -2  11   16.85    1.47
  -1  -2 -11   16.44    1.51
  -1  -2 -11   18.57    1.67
  -1  -2 -11   21.29    3.78
   1  -2  11   19.53    1.58
   1   2  11   16.44    1.50
   1   2  11   18.37    1.51
   1  -2  13   23.58    2.04
   1   2  13   27.96    2.14
   1   2  13   28.55    1.97
  -1  -2 -13   28.79    2.07
   1  -2  13   32.77    2.76
   1   2  13   31.25    2.12
   1   2  13   24.21    2.03
   1   2  13   27.91    2.12
  -1  -2 -13   28.01    2.30
   1  -2  13   28.78    2.19
   1  -2  13   30.44    2.20
   1  -2  15   -0.13    1.21
   1  -2  15    1.73    2.41
   1   2  15    1.22    1.30
   1   2  15    0.82    1.19
   1  -2  15    1.29    1.44
   1   2  15    0.52    1.25
  -1  -2 -15    0.40    1.01
  -1  -2 -15    1.49    1.45
   1   2  15    1.84    1.33
   1  -2  15    0.13    1.31
   1   2  15    0.21    1.01
   1   2  17   51.28    3.25
   1  -2  17   41.03    3.22
   1  -2  17   41.16    3.09
   1   2  17   40.34    2.92
   1  -2  17   37.66    3.22
   1   2  17   41.21    3.12
  -1  -2 -17   47.99    3.26
   1   2  17   45.16    3.22
   1  -2  17   49.10    3.98
   1  -2  19   86.00    5.30
   1   2  19   69.17    4.59
  -1  -2 -19   81.42    4.57
   1  -2  19   73.99    4.49
  -1   2 -19   64.07    4.24
   1   2  19   68.90    4.52
   1   2  19   59.64    4.30
   1   2  21   35.02    2.69
  -1  -2 -21   38.82    2.48
   1  -2  21   42.29    3.42
   1   2  23    0.81    1.92
   1   2  23   -0.84    1.25
   1  -2  23    1.95    1.97
   1  -2  25    5.52    1.16
   1   2  25    3.52    1.09
  -1   3  24    4.39    1.24
   1  -3 -24    5.39    1.16
  -1  -3  24    4.68    1.67
  -1   3  24    5.39    1.65
  -1   3  22    0.67    1.17
  -1  -3  22    4.82    2.29
   1  -3 -22    3.34    1.21
  -1   3  22    2.16    1.68
  -1   3  20   23.23    2.61
   1  -3 -20   28.36    2.40
  -1  -3  20   31.02    3.41
  -1   3  20   23.13    2.16
  -1   3  18   -1.03    1.47
   1   3 -18    0.10    0.92
   1  -3 -18    0.57    1.03
   1  -3 -18    2.55    1.69
  -1  -3  18    1.72    2.87
  -1   3  18    0.40    1.50
   1   3 -16   42.34    2.77
  -1  -3  16   45.26    3.74
   1  -3 -16   39.57    3.15
  -1   3  16   44.06    3.02
   1  -3 -16   43.21    2.91
  -1   3  16   41.76    2.96
   1  -3 -14    9.88    1.31
  -1   3  14    6.95    1.28
   1  -3 -14    7.81    1.52
  -1  -3  14    8.05    1.28
  -1   3  14    7.52    1.23
  -1   3  14    7.89    1.28
  -1  -3  14    8.41    2.15
  -1  -3  14    7.35    1.60
  -1  -3  14    8.70    1.49
   1   3 -14    7.40    1.04
  -1   3  12   21.49    1.73
  -1   3  12   23.40    1.71
   1  -3 -12   20.16    1.75
  -1  -3  12   22.19    1.81
  -1   3  12   18.97    1.67
   1  -3 -12   23.37    1.91
  -1   3  12   19.88    1.67
   1   3 -12   22.37    1.54
  -1  -3  12   24.59    2.30
  -1  -3  12   20.23    1.65
  -1  -3  12   20.47    1.87
  -1   3  12   20.40    1.69
  -1   3  10   29.88    2.12
  -1   3  10   33.47    2.14
  -1   3  10   34.21    2.14
  -1  -3  10   33.90    2.20
  -1  -3  10   34.25    4.10
   1  -3 -10   36.97    3.85
  -1   3  10   28.58    2.77
   1  -3 -10   26.30    4.18
  -1   3  10   30.93    2.11
  -1  -3  10   31.89    2.11
  -1  -3  10   35.23    2.51
  -1  -3  10   31.51    2.22
  -1   3  10   31.35    2.15
   1  -3 -10   34.12    2.25
   1  -3 -10   28.99    2.27
   1   3 -10   31.55    2.46
  -1   3   8   36.12    2.34
   1  -3  -8   40.20    4.02
  -1   3   8   39.84    3.21
  -1  -3   8   43.15    4.52
   1  -3  -8   43.69    4.82
   1   3  -8   38.92    3.02
   1   3  -6  700.04   38.93
   1  -3  -6  726.86   39.52
  -1  -3   6  680.51   38.71
  -1  -3   6  688.35   39.37
  -1   3   6  647.38   38.85
   1   3  -4  170.27   10.47
  -1   3   4  182.66   10.89
  -1   3   4  161.11   10.52
  -1  -3   4  173.93   10.97
  -1   3   4  162.24    9.96
  -1  -3   4  171.74   10.91
  -1  -3   4  182.09   10.04
  -1   3   2  282.92   17.16
  -1  -3   2  290.42   17.22
  -1   3   2  281.95   16.99
   1  -3  -2  290.28   17.06
   1  -3   0  118.14    7.79
   1   3   0  125.35    8.08
  -1  -3   0  121.47    8.13
  -1   3   0  124.30    8.37
  -1  -3  -2    9.07    3.11
   1  -3   2    8.57    2.12
  -1   3  -2   10.98    2.85
   1   3   2   12.34    2.91
   1  -3   2    7.07    3.36
  -1  -3  -2    9.76    3.55
  -1   3  -4  139.62    9.08
  -1  -3  -4  133.15    9.21
   1  -3   4  141.74    9.28
   1   3   4  146.23    8.67
  -1  -3  -4  139.96    9.41
   1   3   4  130.08    8.85
  -1   3  -4  154.47    9.16
  -1   3  -6  178.88   10.70
  -1  -3  -6  174.60   11.22
   1  -3   6  170.44   10.83
   1   3   6  163.44   10.32
   1   3   6  159.80   10.40
  -1  -3  -6  166.91   10.72
  -1   3  -6  184.32   10.75
   1   3   8  240.64   14.70
   1   3   8  298.55   15.35
   1   3   8  266.52   14.70
   1  -3   8  264.22   14.78
  -1  -3  -8  288.41   16.36
  -1  -3  -8  263.19   14.74
   1   3   8  254.45   14.67
   1  -3  10    1.58    1.61
   1   3  10    1.88    0.93
   1   3  10    1.87    0.78
   1  -3  10    1.32    0.77
   1   3  10    1.67    0.84
   1   3  10    1.39    0.76
   1  -3  10    1.50    0.87
  -1  -3 -10    4.03    2.44
  -1  -3 -10    1.68    1.05
   1  -3  10    2.42    0.99
  -1  -3 -10    0.84    1.08
   1  -3  12   24.91    1.86
   1  -3  12   29.34    2.62
   1  -3  12   26.28    1.98
   1   3  12   24.61    1.94
  -1  -3 -12   24.00    2.16
   1   3  12   25.12    1.84
  -1  -3 -12   25.81    2.01
   1   3  12   26.57    1.93
   1  -3  12   22.16    1.96
   1   3  12   25.73    1.90
   1   3  14   27.11    2.13
   1   3  14   29.48    2.15
   1   3  14   28.21    2.05
   1   3  14   31.05    2.22
   1   3  14   26.42    2.13
   1  -3  14   23.21    2.25
   1  -3  14   30.78    3.00
   1  -3  14   24.74    2.07
   1  -3  14   26.06    2.21
  -1  -3 -14   26.95    2.15
  -1  -3 -14   28.28    2.41
   1  -3  16    3.91    1.61
   1   3  16    5.78    1.49
  -1  -3 -16    6.17    1.34
   1  -3  16    6.46    1.41
   1   3  16    4.01    1.52
  -1  -3 -16    6.01    1.79
   1  -3  16    7.08    2.79
   1   3  16    6.04    1.30
   1   3  16    5.78    1.64
   1   3  16    6.88    1.44
   1  -3  18    3.46    3.05
   1   3  18    2.72    1.53
   1  -3  18    3.10    1.41
   1   3  18    2.63    1.29
   1   3  18    5.26    1.74
  -1  -3 -18    2.62    1.78
   1  -3  18    3.34    1.75
   1   3  20    9.22    1.37
   1  -3  20   12.12    2.98
   1   3  20   10.34    1.93
   1   3  20    8.82    1.58
  -1  -3 -20    9.75    1.67
   1   3  22    3.06    1.45
  -1  -3 -22    1.47    1.12
   1  -3  22    5.60    2.32
   1   3  24    2.46    1.37
   1  -3  24    1.25    1.45
  -1  -3 -24    5.13    0.95
   1   3  24    1.08    0.92
   1  -4 -25    1.78    0.60
  -1   4  25    0.39    0.87
  -1   4  23    1.35    0.89
  -1   4  23    2.92    1.34
   1  -4 -23    1.26    0.97
  -1  -4  23    1.11    1.79
   1  -4 -21   24.46    2.21
  -1   4  21   19.98    1.99
  -1  -4  21   27.76    3.03
  -1   4  19    3.03    1.47
   1  -4 -19    4.58    1.79
  -1  -4  19    3.32    2.85
   1  -4 -19    3.86    1.20
   1  -4 -17   15.28    2.13
   1  -4 -17   14.61    1.70
  -1   4  17   15.89    1.87
  -1  -4  17   19.30    3.11
  -1   4  15   14.72    1.57
  -1   4  15   16.25    1.79
  -1  -4  15   17.93    2.69
  -1   4  15   15.87    1.81
   1  -4 -15   14.29    1.73
   1  -4 -15   12.29    2.05
  -1   4  15   16.89    1.71
  -1   4  13   93.93    5.58
  -1   4  13   94.76    5.53
  -1   4  13   95.66    5.51
   1  -4 -13   79.11    5.61
   1  -4 -13   94.71    5.57
  -1  -4  13   92.63    5.83
  -1  -4  13   90.63    5.54
  -1   4  13   91.28    5.48
  -1   4  11   42.70    2.79
  -1  -4  11   40.45    2.78
  -1   4  11   44.22    2.79
  -1   4  11   41.65    2.70
  -1  -4  11   42.53    3.17
  -1  -4  11   38.63    4.50
   1  -4 -11   44.26    2.88
  -1   4  11   43.15    2.76
   1  -4  -9   34.41    2.48
  -1  -4   9   37.22    2.39
  -1   4   9   36.60    2.39
   1  -4  -9   36.22    2.55
  -1  -4   9   37.10    2.72
   1  -4  -9   39.64    2.39
  -1   4   9   35.49    2.39
  -1  -4   9   38.94    4.49
   1  -4  -9   43.02    4.39
   1   4  -9   38.57    3.26
   1  -4  -7   31.83    4.11
   1  -4  -7   38.43    2.24
   1  -4  -7   35.33    2.32
   1  -4  -7   32.09    4.66
   1   4  -7   36.41    3.48
  -1  -4   7   32.63    2.66
  -1   4   7   36.90    3.63
  -1  -4   7   33.50    2.51
  -1   4   7   35.19    2.25
  -1  -4   7   35.84    4.49
  -1  -4   7   29.83    2.58
  -1  -4   5   42.11    3.01
  -1   4   5   42.88    3.03
  -1   4   5   41.91    4.24
  -1  -4   5   42.24    3.58
  -1  -4   5   45.49    4.98
   1   4  -5   47.48    4.01
  -1  -4   3  343.87   20.32
   1  -4  -3  340.17   20.28
  -1   4   3  345.21   20.08
  -1  -4   3  325.03   19.89
   1   4  -1   23.29    3.96
  -1  -4   1   21.63    3.33
  -1   4   1   19.30    4.37
  -1   4   1   22.49    3.81
  -1  -4   1   21.47    4.03
   1  -4  -1   21.65    3.38
  -1  -4   1   22.89    3.70
  -1  -4  -1   17.07    3.52
  -1  -4  -1   19.43    3.92
  -1  -4  -1   15.72    3.43
  -1   4  -1   18.69    3.96
  -1   4  -1   14.22    4.00
   1  -4   1   13.93    2.64
   1   4   1   16.76    3.40
  -1  -4  -3   39.84    4.57
  -1   4  -3   39.11    4.67
  -1   4  -3   35.26    3.87
   1  -4   3   33.89    2.56
   1  -4   3   34.71    3.18
   1   4   3   36.31    3.91
   1  -4   3   36.67    4.35
  -1  -4  -3   35.69    3.85
  -1  -4  -5   36.44    4.14
  -1   4  -5   33.97    3.94
  -1   4  -5   31.05    3.78
  -1  -4  -5   27.84    3.98
   1   4   5   27.67    3.34
   1  -4   5   30.83    4.14
   1   4   5   23.21    2.57
   1  -4   7   81.57    5.04
  -1  -4  -7   85.16    4.86
  -1  -4  -7   78.98    4.95
   1   4   7   92.13    6.12
   1   4   7   81.52    4.88
   1   4   7   80.44    5.67
  -1   4  -7   84.26    6.31
  -1  -4  -7   85.91    4.92
  -1  -4  -7   80.49    6.28
  -1  -4  -7   85.25    6.85
  -1  -4  -9   69.11    4.05
   1   4   9   65.06    3.89
  -1   4  -9   54.45    4.56
   1   4   9   65.26    3.96
   1   4   9   65.52    3.91
   1  -4   9   66.88    4.24
  -1  -4  -9   69.08    5.94
  -1  -4  -9   68.39    3.91
   1  -4   9   62.32    3.84
   1  -4   9   66.65    3.91
  -1  -4  -9   63.03    4.06
   1  -4  11   -0.87    0.75
   1  -4  11   -0.26    0.89
   1  -4  11    0.65    1.95
  -1  -4 -11    0.69    1.20
   1   4  11    1.10    0.87
   1   4  11    0.53    1.02
   1   4  11    0.40    1.00
   1   4  11    0.57    0.92
   1  -4  13   28.17    2.95
   1   4  13   31.12    2.25
   1  -4  13   26.69    2.06
   1   4  13   28.58    2.10
  -1  -4 -13   31.66    2.47
  -1  -4 -13   29.30    2.34
   1   4  13   29.99    2.15
   1  -4  13   27.76    2.18
   1   4  13   29.78    2.14
   1   4  15    6.01    1.37
   1  -4  15    9.25    1.27
   1   4  15    9.10    1.63
   1   4  15    6.85    1.28
  -1  -4 -15   12.05    1.95
   1  -4  15   10.00    2.79
   1   4  15    9.36    1.38
   1  -4  15    8.43    1.56
  -1  -4 -15    9.56    1.56
   1   4  17   15.20    1.73
   1  -4  17   19.79    3.32
   1   4  17   15.14    1.75
   1   4  17   17.63    2.13
  -1  -4 -17   15.57    1.75
  -1  -4 -17   19.19    2.33
  -1  -4 -19   -1.19    1.08
  -1  -4 -19    0.15    1.73
   1  -4  19    3.47    2.96
   1   4  19    0.34    1.70
   1   4  19    0.29    1.25
   1   4  19   -0.94    1.27
  -1  -4 -21    4.24    1.49
   1  -4  21    8.70    2.55
   1   4  21    3.46    1.08
   1   4  21    5.68    1.59
   1   4  23    3.09    1.61
  -1  -4 -23    0.27    0.81
   1   4  23    1.81    1.09
   1  -5 -24    5.44    0.70
   1  -5 -24    5.31    0.83
  -1   5  24    4.27    1.18
   1  -5 -22    1.17    1.20
  -1   5  22    2.68    1.05
  -1   5  20    3.05    1.40
   1  -5 -20    5.11    1.15
  -1  -5  20    4.26    2.66
   1  -5 -20    4.90    1.65
  -1  -5  18   32.71    3.67
  -1   5  18   31.76    2.83
   1  -5 -18   33.51    2.53
  -1   5  18   34.23    2.67
   1  -5 -18   34.70    3.02
  -1  -5  16    8.22    2.97
  -1   5  16    6.51    1.68
  -1   5  16    5.72    1.59
  -1   5  16    8.23    1.62
   1  -5 -16    7.15    1.59
   1  -5 -16    6.37    1.94
  -1   5  14    4.38    1.46
  -1   5  14    4.76    1.39
  -1  -5  14    4.24    2.45
  -1   5  14    4.18    1.06
   1  -5 -14    6.89    1.60
   1   5 -14    4.94    1.01
  -1   5  14    3.59    1.35
  -1   5  12   13.58    1.53
   1  -5 -12   14.32    1.70
   1  -5 -12   15.25    1.84
  -1   5  12   14.31    1.53
  -1  -5  12   13.19    2.30
  -1   5  12   14.65    1.54
  -1  -5  10    7.98    1.91
   1  -5 -10    9.81    1.43
  -1   5  10    8.56    1.20
  -1   5  10    9.23    1.18
   1  -5 -10    8.81    1.43
   1  -5  -8   18.77    1.49
   1  -5  -8   14.69    3.64
  -1  -5   8   16.09    1.89
   1   5  -8   17.10    2.68
   1  -5  -8   20.69    3.54
  -1   5   8   18.01    1.39
   1  -5  -8   15.98    1.55
  -1  -5   8   19.65    3.87
  -1   5   8   17.74    1.47
  -1   5   6  154.10    9.70
  -1  -5   6  161.53    8.85
  -1   5   6  155.27    8.51
  -1  -5   6  159.22   10.46
  -1   5   6  150.86    8.52
   1  -5  -6  146.19    8.56
   1  -5  -6  150.03    8.57
  -1   5   6  137.09    8.94
   1  -5  -6  137.63   10.60
  -1  -5   6  141.97    8.52
  -1   5   6  138.77    8.49
  -1  -5   6  164.11    9.36
   1   5  -6  160.49    9.91
  -1  -5   4  119.20    8.02
  -1   5   4  101.80    6.50
   1  -5  -4  101.08    5.99
  -1  -5   4  105.93    7.21
   1  -5  -4   98.59    6.02
  -1   5   4  120.49    7.59
   1   5  -4  110.76    7.49
  -1  -5   4  109.02    6.46
   1  -5  -4  110.07    7.80
   1   5  -2  101.15    7.69
   1  -5  -2   91.58    7.28
  -1  -5   2   95.38    7.61
  -1  -5   2  112.05    7.46
  -1   5   2  104.87    7.60
   1  -5   0   26.47    3.33
  -1   5   0   33.56    4.61
  -1  -5   0   24.75    3.75
   1   5   0   27.64    4.13
  -1  -5   0   27.18    4.16
   1  -5   2   43.29    4.02
  -1  -5  -2   41.36    4.61
   1   5   2   51.00    4.72
  -1  -5  -2   46.70    4.54
  -1   5  -2   42.87    5.07
  -1  -5  -2   39.89    4.98
   1  -5   2   44.33    3.64
   1   5   4  368.83   21.02
   1   5   4  344.77   20.17
  -1   5  -4  410.89   21.97
  -1  -5  -4  367.27   21.73
   1   5   4  373.47   21.43
  -1  -5  -4  352.55   20.15
  -1  -5  -4  348.73   20.17
   1   5   4  361.97   20.15
  -1  -5  -4  358.82   20.17
   1  -5   4  379.37   20.86
   1   5   6   10.52    1.82
   1   5   6   10.66    1.12
  -1  -5  -6   11.97    1.35
  -1   5  -6   12.72    3.37
  -1  -5  -6   10.38    1.11
  -1  -5  -6    9.45    1.16
  -1  -5  -6    9.15    3.18
  -1  -5  -6    9.03    1.17
   1   5   6    6.85    2.60
   1  -5   6    8.01    1.63
   1   5   6   12.12    1.11
   1   5   8    7.65    2.98
   1   5   8    9.03    1.12
   1  -5   8   10.44    1.78
   1   5   8    7.60    1.11
  -1  -5  -8   11.72    3.20
   1   5   8    9.17    1.12
  -1  -5  -8   10.80    1.09
  -1  -5  -8    9.56    1.30
  -1  -5 -10   49.26    3.22
  -1  -5 -10   54.96    3.08
   1   5  10   48.52    3.07
   1  -5  10   41.95    2.97
   1   5  10   47.32    3.11
   1  -5  10   50.08    3.60
  -1  -5 -10   47.69    3.26
  -1  -5 -12    3.87    1.49
  -1  -5 -12    4.49    1.52
   1  -5  12    5.38    1.06
   1   5  12    6.01    1.00
   1   5  12    6.12    1.23
   1   5  12    4.85    1.18
  -1  -5 -14   36.86    2.63
   1   5  14   33.08    2.59
   1   5  14   32.31    2.38
   1   5  14   33.91    2.55
   1  -5  14   32.71    3.40
   1   5  14   29.09    2.28
   1  -5  14   29.38    2.34
   1   5  16   12.07    1.86
  -1  -5 -16   17.71    2.32
   1   5  16   11.23    1.94
   1   5  16   14.37    1.67
  -1  -5 -16   12.39    1.79
   1   5  16   11.48    1.46
  -1  -5 -18    4.63    1.33
   1   5  18    2.18    1.76
   1   5  18    3.22    1.39
  -1  -5 -18    4.24    1.93
   1   5  20    9.28    1.37
   1  -5  20   13.71    2.71
  -1  -5 -20    9.24    1.24
   1   5  20   10.90    1.75
  -1  -5 -20   14.19    1.85
   1   5  22    0.96    0.70
  -1  -5 -22    1.46    1.04
   1   5  22    1.39    1.17
   1  -6 -23    4.43    0.81
  -1   6  23    2.60    0.68
   1  -6 -23    5.02    0.77
  -1   6  23    4.12    0.93
   1  -6 -21   18.12    1.72
  -1   6  21   14.14    1.66
   1  -6 -21   14.79    1.33
  -1   6  21   15.65    1.57
  -1   6  19   10.50    1.59
  -1   6  19    9.98    1.79
   1  -6 -19    9.67    1.41
   1  -6 -19   10.84    1.81
  -1   6  17   27.67    2.32
  -1   6  17   24.59    2.42
   1  -6 -17   22.83    2.24
  -1   6  15   32.19    2.48
   1  -6 -15   29.22    2.58
  -1   6  15   29.63    2.54
  -1   6  15   28.12    2.48
  -1  -6  15   32.36    3.51
   1  -6 -15   27.23    2.75
   1  -6 -13   93.10    5.70
  -1   6  13   84.96    5.52
  -1   6  13   93.95    5.51
  -1  -6  13   82.88    5.93
  -1   6  13   94.65    5.53
   1  -6 -13   86.31    5.59
   1  -6 -11   12.68    1.61
  -1   6  11   10.42    1.36
  -1  -6  11    8.56    1.21
  -1   6  11   10.34    1.42
   1  -6 -11   11.37    1.56
  -1  -6   9   24.84    1.97
  -1   6   9   28.09    1.98
  -1   6   9   28.50    2.03
   1  -6  -9   26.43    2.14
  -1   6   9   25.16    2.00
   1  -6  -9   28.46    2.07
  -1  -6   7   48.37    3.06
  -1   6   7   49.81    3.07
   1   6  -7   42.40    4.55
  -1   6   7   50.25    3.05
  -1   6   7   47.17    2.99
   1  -6  -7   46.85    3.15
  -1   6   7   47.89    3.03
   1  -6  -7   44.62    3.08
   1  -6  -5  106.54    8.91
  -1  -6   5  116.29    8.04
   1  -6  -5  117.63    6.93
  -1  -6   5  129.16    9.11
  -1   6   5  117.36    6.88
   1  -6  -5  118.22    8.83
  -1   6   5  120.09    8.39
  -1   6   5  120.62    6.85
   1  -6  -5  120.09    6.89
   1  -6  -5  116.41    6.89
  -1  -6   5  117.54    6.91
   1   6  -5  120.57    8.54
  -1  -6   3   49.90    5.30
  -1   6   3   52.08    5.14
  -1  -6   3   48.76    3.04
   1  -6  -3   49.12    3.10
  -1  -6   3   51.89    4.69
   1  -6  -3   54.73    5.11
  -1  -6   3   49.13    3.12
   1   6  -3   52.53    4.93
   1  -6  -3   50.46    3.11
   1  -6  -3   46.69    4.96
  -1   6   3   49.82    3.06
   1  -6  -1  104.56    5.74
  -1  -6   1   96.91    5.78
  -1  -6   1  114.44    7.70
   1   6  -1   88.63    7.32
   1  -6  -1  116.05    7.58
   1   6  -1   95.36    5.75
   1  -6  -1   99.16    5.75
  -1   6   1  117.41    7.90
  -1  -6   1  101.82    7.67
   1  -6  -1   95.94    5.72
  -1  -6   1   99.52    5.75
  -1   6   1   93.71    5.73
   1  -6   1  399.66   22.74
   1   6   1  353.17   21.62
  -1  -6  -1  426.13   23.59
   1  -6   1  414.38   23.06
  -1   6  -1  431.37   23.55
   1   6   1  387.57   21.67
   1   6   1  404.98   23.27
  -1  -6  -1  397.49   21.63
  -1  -6  -1  408.97   23.17
  -1  -6  -1  389.21   21.65
   1  -6   1  375.99   21.62
  -1  -6  -1  376.92   21.63
   1   6   3   25.46    1.92
   1  -6   3   26.60    1.85
   1  -6   3   28.47    1.87
  -1  -6  -3   29.45    1.99
   1   6   3   24.59    1.88
  -1  -6  -3   27.38    4.14
  -1  -6  -3   28.50    1.98
   1  -6   3   27.46    3.10
   1   6   3   30.12    3.79
   1   6   5  159.76   10.88
   1   6   5  166.06    9.38
  -1   6  -5  170.13   11.45
  -1  -6  -5  159.18    9.36
   1   6   5  165.18    9.35
   1   6   5  146.67   10.22
  -1  -6  -5  167.56    9.41
   1  -6   5  151.17    9.28
  -1  -6  -5  169.75    9.36
  -1  -6  -5  166.69    9.38
   1   6   7  171.64   10.36
   1   6   7  175.90   10.37
  -1  -6  -7  184.22   10.36
  -1  -6  -7  177.61   10.41
   1   6   7  158.52   11.76
  -1  -6  -7  177.81   10.42
   1   6   7  196.83   10.39
   1   6   9    2.52    1.06
  -1  -6  -9    1.57    1.29
   1   6   9    2.51    1.22
  -1  -6  -9    0.49    1.04
   1   6   9    0.98    0.98
  -1  -6 -11   23.83    2.25
   1   6  11   27.42    2.09
  -1  -6 -11   23.60    2.29
   1   6  11   23.81    2.02
   1   6  13    2.10    1.34
  -1  -6 -13    3.79    1.59
   1   6  13    3.78    1.46
  -1  -6 -13    2.20    1.83
   1   6  15   17.27    1.94
  -1  -6 -15   16.98    2.08
  -1  -6 -15   16.61    2.32
   1   6  15   16.22    1.87
  -1  -6 -17   24.86    2.22
   1   6  17   22.71    2.14
   1   6  17   26.30    2.29
  -1  -6 -19    9.28    1.43
   1   6  19   12.16    1.75
   1   6  19    9.65    1.42
   1   6  21    1.77    0.88
  -1  -6 -21    2.17    1.17
   1   6  21    1.00    1.15
  -1  -6 -23    1.03    0.58
   1   6  23    0.38    0.60
   1   6  23    1.20    0.90
  -1   7  22   11.81    1.26
  -1   7  22   11.37    1.10
   1  -7 -22   12.92    1.06
  -1   7  20    1.68    1.22
  -1   7  20    1.20    1.13
   1  -7 -20    1.04    0.98
   1  -7 -18    5.00    1.40
  -1   7  18    2.33    1.49
  -1   7  18    4.89    1.59
   1  -7 -18    5.53    1.77
   1  -7 -16    2.56    1.79
  -1   7  16    3.04    1.60
   1  -7 -16    3.33    1.65
  -1   7  16    4.53    1.59
   1  -7 -14   20.59    2.21
  -1   7  14   18.95    1.96
   1  -7 -14   19.45    2.22
  -1   7  14   18.04    2.08
  -1   7  14   19.03    2.08
   1  -7 -12   12.73    1.91
  -1   7  12   12.15    1.55
  -1   7  12   11.81    1.70
   1  -7 -10   10.32    1.55
   1  -7 -10    7.70    1.55
  -1   7  10    7.57    1.43
  -1   7  10    9.12    1.26
  -1   7  10   10.40    1.49
  -1  -7  10    7.72    1.28
   1  -7 -10   11.49    1.72
  -1  -7   8    1.66    1.05
  -1   7   8    0.32    1.15
  -1   7   8    1.17    0.87
   1  -7  -8    0.48    1.03
   1  -7  -8    1.52    1.19
  -1   7   8    1.90    1.11
   1  -7  -8    1.24    1.30
   1  -7  -6   11.62    1.47
  -1  -7   6   11.74    1.34
  -1   7   6   11.20    1.33
  -1   7   6   12.21    1.28
   1  -7  -6    9.10    1.27
  -1   7   6   12.63    1.14
  -1   7   4   30.85    1.99
  -1  -7   4   29.81    2.01
  -1   7   4   30.46    2.10
   1  -7  -4   28.22    2.12
   1  -7  -4   29.66    2.17
  -1  -7   4   30.43    2.17
   1  -7  -2   45.56    5.13
  -1   7   2   56.76    3.45
   1   7  -2   51.33    3.43
   1  -7  -2   53.81    3.48
  -1  -7   2   53.97    5.24
   1  -7  -2   59.51    3.47
  -1  -7   2   57.30    3.43
  -1  -7   2   57.74    3.51
   1   7   0  103.99    6.15
  -1  -7   0  109.06    6.20
  -1  -7   0  104.35    6.16
   1  -7   0  109.48    7.93
  -1  -7   0  104.43    8.10
   1  -7   0  106.54    6.11
   1   7   0  107.60    6.23
  -1  -7   0  106.00    6.13
   1  -7   0  103.95    6.14
  -1   7   0   97.71    6.13
   1   7   2   22.93    1.65
  -1   7  -2   20.60    1.60
   1  -7   2   20.17    1.63
  -1  -7  -2   19.88    1.73
  -1  -7  -2   24.56    1.77
   1   7   2   23.66    1.78
  -1  -7  -2   21.45    1.76
   1  -7   2   21.37    1.70
   1  -7   4   16.33    1.44
  -1  -7  -4   17.60    1.48
  -1  -7  -4   19.25    1.69
  -1  -7  -4   18.05    1.67
   1  -7   4   16.93    1.42
   1   7   4   18.08    1.48
   1   7   4   18.77    1.61
   1  -7   6   46.13    3.05
  -1  -7  -6   49.45    3.29
  -1  -7  -6   49.89    3.21
  -1  -7  -6   50.71    3.20
   1   7   6   49.74    3.21
   1   7   6   50.16    3.16
  -1  -7  -8    5.79    1.52
   1   7   8    4.87    1.22
  -1  -7  -8    5.66    1.26
  -1  -7  -8    6.33    1.41
   1   7   8    5.24    1.34
   1   7   8    5.31    1.12
   1   7  10   46.05    2.94
  -1  -7 -10   45.55    2.93
   1   7  10   40.72    2.93
   1   7  10   37.87    2.98
  -1  -7 -10   37.55    3.05
   1   7  12   59.88    3.79
   1   7  12   57.69    3.78
  -1  -7 -12   55.57    3.96
   1   7  12   57.09    3.85
  -1  -7 -12   53.92    3.95
  -1  -7 -14   37.24    3.16
   1   7  14   37.57    2.86
  -1  -7 -14   39.38    3.12
   1   7  14   41.43    2.93
  -1  -7 -16   19.84    2.33
   1   7  16   19.52    1.92
   1   7  16   17.39    1.98
  -1  -7 -16   19.01    2.08
   1   7  18    6.29    1.34
  -1  -7 -18    5.34    1.60
  -1  -7 -20   12.51    1.17
   1   7  20    8.96    1.18
  -1  -7 -22    4.36    0.68
   1   7  22    2.37    0.73
  -1   8  21    6.47    0.85
   1  -8 -21    7.29    0.85
  -1   8  21    4.87    0.80
  -1   8  19    4.98    1.20
   1  -8 -19    4.54    1.09
   1  -8 -19    5.43    1.22
  -1   8  19    6.11    1.20
  -1   8  17   21.32    1.90
  -1   8  17   17.15    1.83
   1  -8 -17   21.94    1.85
   1  -8 -17   19.40    1.96
  -1   8  15   24.29    2.21
   1  -8 -15   22.57    2.26
  -1   8  15   21.80    2.00
   1  -8 -15   24.86    2.32
   1  -8 -13   61.83    3.98
  -1   8  13   57.67    3.83
  -1   8  13   57.67    3.91
  -1   8  11   74.77    4.77
  -1   8  11   74.22    4.83
   1  -8 -11   79.55    5.00
  -1   8  11   78.21    4.89
   1  -8 -11   80.23    4.92
  -1  -8   9   -0.63    1.12
  -1   8   9    1.64    1.28
   1  -8  -9    3.49    1.47
   1  -8  -9   -0.06    1.24
  -1   8   9    0.92    1.46
  -1   8   9    0.52    0.93
   1  -8  -9    1.06    1.53
  -1   8   7   96.11    5.68
  -1  -8   7   90.48    5.66
  -1   8   7   90.07    5.59
  -1   8   7   97.62    5.69
   1  -8  -7   95.26    5.68
   1  -8  -7   96.64    5.77
  -1   8   5   51.06    3.48
   1  -8  -5   55.36    3.49
  -1  -8   5   56.28    3.53
  -1   8   5   54.55    3.47
   1  -8  -5   54.45    3.53
  -1  -8   3   63.83    3.95
   1  -8  -3   64.74    3.91
  -1   8   3   62.21    3.87
   1  -8  -3   61.98    3.91
  -1  -8   3   60.23    3.83
  -1   8   1    4.17    0.95
  -1  -8   1    3.61    1.03
   1  -8  -1    3.67    1.12
   1   8  -1    2.99    0.93
   1   8  -1    3.48    1.11
  -1  -8   1    2.32    1.21
   1  -8  -1    2.83    0.95
  -1   8  -1    3.51    0.91
   1  -8   1    4.27    1.06
  -1  -8  -1    4.79    1.05
  -1  -8  -1    3.68    1.25
   1   8   1    3.03    1.16
   1   8   1    4.18    0.91
   1  -8   1    3.65    1.17
  -1  -8  -1    2.85    1.12
  -1  -8  -3   61.00    3.78
   1   8   3   59.38    3.80
  -1  -8  -3   62.04    3.79
   1  -8   3   57.83    3.68
   1  -8   3   58.08    3.67
  -1  -8  -3   58.22    3.78
   1   8   3   58.11    3.67
   1   8   5   43.35    2.93
   1  -8   5   40.20    2.74
   1   8   5   43.71    2.81
  -1  -8  -5   42.26    2.99
   1   8   7   15.57    1.74
   1   8   7   13.29    1.46
  -1  -8  -7   13.42    1.75
  -1  -8  -7   14.90    1.71
   1   8   7   12.61    1.61
  -1  -8  -7   11.75    1.50
  -1  -8  -9   35.48    2.70
   1   8   9   34.47    2.74
   1   8   9   35.08    2.59
  -1  -8  -9   32.95    2.84
  -1  -8  -9   39.65    2.70
  -1  -8 -11    4.63    1.83
  -1  -8 -11    6.07    1.61
   1   8  11    4.23    1.64
   1   8  11    6.04    1.64
   1   8  11    4.36    1.41
   1   8  13   39.70    2.91
  -1  -8 -13   39.36    3.01
   1   8  13   39.16    3.00
   1   8  13   36.15    2.83
  -1  -8 -15    2.55    1.65
   1   8  15    3.12    1.38
   1   8  15    1.78    1.33
  -1  -8 -15    0.93    1.57
   1   8  15    2.87    1.58
  -1  -8 -17    2.73    1.32
   1   8  17    1.67    1.24
  -1  -8 -17    3.36    1.43
   1   8  19    6.11    1.00
  -1  -8 -19    7.47    1.06
  -1  -8 -19    7.58    1.21
  -1  -8 -21   10.12    0.87
  -1   9  20    1.96    0.58
   1  -9 -20    1.21    0.51
  -1   9  18    5.98    1.14
   1  -9 -18    5.92    1.06
  -1   9  18    7.07    1.11
   1  -9 -18    5.89    1.11
   1  -9 -16    1.73    1.28
   1  -9 -16    2.26    1.24
  -1   9  16    3.05    1.27
   1  -9 -16    2.71    1.07
   1  -9 -14   41.62    3.12
   1  -9 -14   45.88    3.14
  -1   9  14   48.47    3.14
   1  -9 -12   84.21    5.27
  -1   9  12   91.54    5.34
   1  -9 -12   87.81    5.41
  -1   9  12   77.47    5.13
  -1   9  12   87.10    5.26
  -1   9  10   45.02    3.08
  -1   9  10   51.15    3.19
   1  -9 -10   43.18    3.00
  -1  -9  10   37.78    2.85
   1  -9 -10   44.84    3.25
  -1   9  10   43.25    2.91
   1  -9  -8    5.03    1.63
  -1   9   8    5.06    1.04
  -1  -9   8    6.84    1.28
  -1   9   8    6.44    1.63
  -1   9   8    5.09    1.45
   1  -9  -8    6.49    1.19
  -1  -9   6  125.49    7.48
   1  -9  -6  122.82    7.52
   1  -9  -6  125.44    7.49
  -1   9   6  124.80    7.49
  -1   9   6  132.51    7.52
   1  -9  -4   79.73    5.01
   1  -9  -4   82.37    5.02
   1   9  -4   72.98    5.00
  -1   9   4   83.77    4.99
  -1  -9   4   88.64    5.06
  -1  -9   2    6.49    1.18
   1   9  -2    5.96    1.31
  -1  -9   2    7.42    1.30
   1  -9  -2    5.73    1.18
  -1   9   2    7.14    1.08
   1  -9  -2    7.24    1.40
  -1  -9   2    6.39    1.35
  -1  -9   0   14.81    1.53
   1  -9   0   13.25    1.49
  -1   9   0   11.82    1.33
  -1  -9   0   17.19    1.75
   1  -9   0   12.88    1.74
   1   9   0   14.87    1.63
  -1  -9  -2   10.16    1.59
   1  -9   2    6.63    1.32
   1   9   2    7.60    1.08
   1   9   2    8.08    1.41
   1  -9   2    8.85    1.31
  -1  -9  -2    7.02    1.30
  -1  -9  -4   26.98    2.21
   1   9   4   26.88    2.12
   1   9   4   25.64    1.94
   1  -9   4   22.57    1.95
   1   9   6  118.70    6.64
   1  -9   6   96.18    6.40
  -1  -9  -6  115.62    6.65
   1   9   6  115.58    6.64
   1   9   6  110.20    6.50
   1   9   8   32.07    2.43
  -1  -9  -8   37.90    2.66
   1   9   8   32.05    2.65
  -1  -9  -8   31.41    2.46
  -1  -9  -8   32.69    2.72
  -1  -9 -10    1.27    1.42
   1   9  10    0.95    1.63
   1   9  10    0.67    1.16
  -1  -9 -10    2.79    1.73
  -1  -9 -10    0.97    1.31
   1   9  12   32.23    2.55
  -1  -9 -12   29.30    2.42
  -1  -9 -12   29.17    2.65
   1   9  12   28.16    2.37
   1   9  12   33.34    2.54
   1   9  14   18.18    1.86
   1   9  14   14.88    1.67
   1   9  14   21.42    1.94
  -1  -9 -14   19.58    1.89
   1   9  16    6.70    1.24
  -1  -9 -16    2.54    1.11
   1   9  16    7.58    1.33
  -1  -9 -16    6.39    1.33
  -1  -9 -16    6.26    1.32
  -1  -9 -18    0.78    0.84
   1   9  18   -0.71    0.97
   1   9  18    0.34    0.80
  -1  -9 -18   -0.49    0.86
  -1  10  17    2.46    0.79
   1 -10 -17    1.42    0.88
   1 -10 -17    0.99    0.63
   1 -10 -17    1.15    0.54
   1 -10 -15    0.46    0.87
   1 -10 -15    1.14    1.02
  -1  10  15    0.14    1.02
   1 -10 -13    4.32    1.07
   1 -10 -13    4.34    1.49
  -1  10  13    3.49    1.22
   1 -10 -13    5.53    1.46
  -1  10  13    4.23    1.38
   1 -10 -11   22.61    2.18
  -1  10  11   20.03    2.01
   1 -10 -11   19.68    2.09
  -1  10  11   19.48    1.84
   1 -10 -11   19.92    1.71
  -1 -10   9   16.62    1.59
  -1  10   9   18.50    1.84
  -1  10   9   20.78    1.99
   1 -10  -9   18.86    1.98
  -1  10   7    1.73    1.45
   1 -10  -7    3.62    2.02
  -1  10   7    3.49    1.33
   1 -10  -7    1.82    1.55
  -1 -10   7    3.14    1.21
   1 -10  -7    2.03    1.43
   1  10  -7    2.29    1.05
   1 -10  -5   98.37    6.28
  -1  10   5  100.29    6.07
  -1  10   5  101.70    6.09
   1 -10  -5  101.01    6.07
   1  10  -5   93.31    6.03
  -1 -10   5  103.98    6.08
   1 -10  -5  104.98    6.10
  -1 -10   3   21.25    1.92
   1  10  -3   14.75    1.67
  -1  10   3   19.29    1.80
   1 -10  -3   18.24    1.65
   1 -10  -3   18.27    1.84
   1 -10  -3   17.54    2.14
  -1  10   3   16.51    1.58
  -1 -10   1   18.60    1.82
   1 -10  -1   19.34    1.84
  -1  10   1   16.76    1.56
  -1 -10   1   21.16    1.98
   1  10  -1   17.98    1.74
   1 -10  -1   19.65    2.01
   1 -10   1    3.70    1.32
   1 -10   1    4.26    1.26
  -1 -10  -1    3.52    1.52
   1  10   1    5.13    1.27
  -1 -10  -3   72.28    4.22
  -1 -10  -3   64.60    4.09
   1 -10   3   66.55    4.03
   1  10   3   72.57    4.20
   1  10   5   43.36    2.84
   1  10   5   38.55    2.94
   1  10   5   36.39    2.56
   1  10   5   43.05    2.94
   1 -10   5   33.81    2.53
  -1 -10  -5   39.19    2.78
  -1 -10  -7   25.49    2.31
   1  10   7   25.33    1.98
  -1 -10  -7   25.68    2.32
   1  10   7   26.36    2.40
   1  10   7   26.17    2.34
  -1 -10  -9   50.15    3.24
   1  10   9   44.83    3.06
   1  10   9   46.04    3.32
   1  10   9   43.51    3.27
  -1 -10  -9   49.11    3.34
   1  10  11   17.54    1.81
   1  10  11   14.06    1.45
  -1 -10 -11   13.63    1.50
  -1 -10 -11   15.72    1.85
   1  10  13   10.50    1.50
   1  10  13    9.16    1.18
  -1 -10 -13    9.63    1.24
   1  10  13   12.67    1.56
  -1 -10 -13   10.20    1.57
   1  10  15    0.97    1.07
  -1 -10 -15    1.32    0.84
   1  10  15    0.82    1.05
  -1 -10 -15   -0.04    0.99
  -1 -10 -17    5.72    0.72
   1  10  17    7.78    0.93
  -1 -10 -17    7.49    0.91
   1  10  17    7.69    0.88
  -1  11  16    1.01    0.63
   1 -11 -16    1.88    0.64
   1 -11 -14    4.20    0.96
  -1  11  14    4.17    0.87
  -1  11  14    4.79    1.04
   1 -11 -14    5.04    1.03
   1 -11 -12    2.88    1.25
  -1  11  12    3.78    1.21
  -1  11  12    3.39    1.02
   1 -11 -12    1.91    1.17
  -1  11  10   10.93    1.38
   1 -11 -10   12.16    1.57
  -1  11  10   13.71    1.51
  -1  11   8   12.24    1.49
  -1 -11   8   10.70    1.21
   1 -11  -8   11.64    1.54
  -1  11   8   15.10    1.61
   1 -11  -8   12.19    1.91
  -1 -11   6    0.94    1.06
  -1  11   6    3.41    1.22
   1 -11  -6    2.01    1.68
  -1  11   6    0.24    1.28
   1 -11  -6    0.89    1.37
   1 -11  -6    0.18    1.13
   1 -11  -4   13.59    1.90
  -1 -11   4   16.02    1.63
   1  11  -4   11.66    1.34
   1 -11  -4   17.79    1.73
  -1  11   4   17.18    1.65
  -1  11   4   12.76    1.61
   1 -11  -2    8.05    1.62
  -1  11   2    8.29    1.39
  -1  11   2    9.35    1.39
   1 -11  -2   10.34    1.47
   1  11  -2    8.76    1.23
  -1 -11   2    8.83    1.50
  -1 -11   0   46.76    3.08
   1 -11   0   41.14    2.99
  -1 -11   0   43.79    3.04
   1  11   0   43.01    2.93
   1 -11   0   45.62    2.98
   1 -11   2   14.10    1.44
  -1 -11  -2   15.66    1.75
   1 -11   2   12.23    1.43
   1  11   2   13.94    1.51
  -1 -11  -2   14.53    1.79
  -1 -11  -4   10.42    1.62
  -1 -11  -4    7.37    1.28
  -1 -11  -4    8.82    1.81
   1  11   4    8.72    1.64
   1 -11   4    8.67    1.13
   1  11   4    9.97    1.61
   1  11   6    5.28    1.49
  -1 -11  -6    4.55    1.75
   1  11   6    3.48    1.41
  -1 -11  -6    3.25    1.21
   1  11   8    5.30    1.41
  -1 -11  -8    2.56    1.72
  -1 -11  -8    1.41    1.29
   1  11   8    4.12    1.42
   1  11  10   24.35    2.00
  -1 -11 -10   22.13    1.97
   1  11  10   23.21    1.97
  -1 -11 -12    9.69    1.33
   1  11  12   10.13    1.26
  -1 -11 -12    8.74    1.40
   1  11  14    8.13    1.01
  -1 -11 -14    5.51    0.96
   1  11  14    6.20    0.96
  -1 -11 -14    7.01    1.03
   1 -12 -13    1.51    0.64
  -1  12  13    1.23    0.63
   1 -12 -13    2.41    0.61
   1 -12 -11    5.20    0.89
  -1  12  11    3.55    0.73
  -1  12  11    4.83    0.92
  -1  12   9    1.30    0.79
   1 -12  -9    1.66    0.90
   1 -12  -9    2.00    1.19
  -1  12   9    0.39    0.93
   1 -12  -7    1.12    0.83
  -1  12   7    2.19    1.03
   1 -12  -7    0.40    1.29
  -1  12   7    0.18    0.88
  -1 -12   5    3.21    0.95
  -1  12   5    5.92    1.11
  -1  12   5    3.45    1.00
   1 -12  -5    6.11    1.37
   1 -12  -3    1.78    1.24
  -1 -12   3    1.95    1.05
  -1  12   3    1.79    1.01
  -1  12   3    1.44    0.95
   1 -12  -3    2.52    1.17
  -1 -12   1    5.54    1.25
   1 -12  -1    7.62    1.13
  -1  12   1    4.78    1.06
   1 -12  -1    4.54    1.20
  -1  12   1    6.43    1.06
   1  12   1    0.10    1.18
   1  12   1    0.97    1.13
  -1  12  -1    0.09    0.79
  -1 -12  -1   -1.24    1.14
   1 -12   1    0.29    0.92
   1 -12   1   -0.52    0.86
  -1 -12  -1    1.27    1.06
  -1  12  -1    1.55    0.90
  -1 -12  -3    0.05    1.22
   1  12   3    2.04    1.21
   1  12   3    1.01    1.19
  -1 -12  -3    0.51    1.26
   1 -12   3    0.91    0.80
   1  12   5   14.19    1.53
  -1 -12  -5   14.92    1.55
   1  12   5   15.10    1.58
  -1 -12  -5   12.64    1.63
   1  12   7    7.04    1.18
  -1 -12  -7    6.93    1.38
  -1 -12  -7    4.97    0.99
   1  12   7    6.12    1.21
   1  12   9    3.14    1.06
  -1 -12  -9    2.81    1.15
  -1 -12  -9    2.57    0.92
   1  12   9    2.56    0.97
   1  12  11    1.42    0.75
  -1 -12 -11    0.80    0.75
   1  12  11    1.80    0.82
  -1 -12 -13    2.66    0.57
   1 -13 -10    1.93    0.56
   1 -13  -8    2.49    0.75
  -1  13   8    1.88    0.56
  -1  13   6    4.06    0.71
   1 -13  -6    5.26    0.93
   1 -13  -4    0.71    0.84
  -1 -13   4    1.94    0.64
  -1  13   4    1.74    0.65
   1  13  -2    2.06    0.76
   1  13  -2    2.08    0.66
   1 -13  -2    1.82    0.75
  -1 -13   2    2.13    0.79
  -1 -13   0    1.91    0.84
   1  13   0    2.46    0.79
   1  13   0    1.75    0.77
  -1 -13  -2    1.25    0.88
  -1 -13  -2    1.38    0.71
   1  13   2    0.79    0.82
   1  13   2    2.31    0.77
   1  13   4    4.55    0.82
  -1 -13  -4    6.17    0.90
   1  13   4    4.88    0.89
   1  13   6    5.47    0.78
   1  13   6    6.38    0.87
  -1 -13  -6    5.93    0.90
   1  13   8    8.66    0.82
  -1 -13  -8    6.42    0.87
   2   0 -26    0.24    0.61
  -2   0  26    1.22    1.01
  -2   0  24    3.08    1.87
   2   0 -24    1.29    1.08
  -2   0  22    1.42    2.39
   2   0 -22    0.15    1.44
  -2   0  22   -2.56    1.78
  -2   0  20   27.35    2.83
  -2   0  20   32.76    3.46
   2   0 -18   29.24    2.30
  -2   0  18   35.71    2.60
  -2   0  18   35.13    2.86
  -2   0  16    6.66    1.35
  -2   0  16    6.87    1.58
   2   0 -16    5.21    1.15
  -2   0  14    6.70    1.20
   2   0 -14    6.48    1.08
  -2   0  14    7.59    1.44
  -2   0  12    3.89    0.93
   2   0 -12    2.77    1.89
  -2   0  12    3.20    1.17
   2   0 -12    4.73    0.90
  -2   0  10   18.46    1.53
  -2   0  10   17.39    1.35
  -2   0  10   18.31    2.69
  -2   0  10   16.16    2.65
   2   0 -10   15.72    2.44
   2   0  -8  284.20   17.03
  -2   0   8  288.69   16.92
  -2   0   6  133.08    7.40
   2   0  -6  127.47    7.94
  -2   0   6  104.91    8.16
  -2   0   6  118.42    7.73
  -2   0   4  754.55   44.18
  -2   0   4  848.85   43.86
   2   0  -4  688.24   44.03
  -2   0   2   70.63    4.49
  -2   0   0  321.61   19.16
   2   0   0  351.50   19.14
   2   0   2  879.48   49.30
  -2   0  -2  870.74   49.16
  -2   0  -4 3050.21  170.86
  -2   0  -6  164.38    9.02
  -2   0  -6  146.89    8.43
  -2   0  -6  139.67    8.44
  -2   0  -6  147.78    9.06
  -2   0  -8  628.25   35.55
  -2   0  -8  618.75   36.01
   2   0  10  354.35   20.80
   2   0  10  397.80   20.82
   2   0  10  340.65   20.82
   2   0  10  380.82   20.86
  -2   0 -10  389.65   22.08
  -2   0 -10  379.44   22.17
  -2   0 -12   27.03    1.96
   2   0  12   25.62    1.78
   2   0  12   28.67    1.94
   2   0  12   24.91    1.86
   2   0  12   25.36    2.01
  -2   0 -14   33.06    2.29
   2   0  14   35.06    2.30
   2   0  14   30.35    2.34
   2   0  14   25.89    2.07
  -2   0 -16   17.23    1.69
   2   0  16   17.94    2.03
   2   0  16   17.24    1.90
   2   0  18    5.93    1.66
   2   0  18    6.16    1.93
   2   0  20   18.82    3.03
   2   0  20   16.23    1.99
   2   0  22   22.25    2.65
  -2   0 -22   15.92    1.59
   2   0  24    0.45    1.49
   2  -1 -25   10.23    1.19
  -2  -1  25   11.47    1.63
  -2   1  25    9.00    1.65
  -2   1  23    8.85    2.16
  -2   1  23    7.45    1.75
   2  -1 -23    7.31    1.51
   2   1 -23    4.86    1.20
  -2  -1  23    6.62    2.15
   2   1 -21    9.53    1.60
  -2   1  21   10.57    1.61
  -2  -1  21    6.56    2.07
   2  -1 -21    8.56    1.29
  -2  -1  21   14.42    2.70
  -2   1  21   11.56    2.19
  -2   1  19    1.65    1.52
   2  -1 -19    3.23    1.28
   2   1 -19    4.74    1.49
  -2  -1  19    4.60    1.90
  -2  -1  19    2.30    2.74
  -2  -1  17    9.83    1.59
  -2   1  17   10.61    1.59
  -2  -1  17    9.13    1.93
  -2   1  17   11.21    1.86
   2  -1 -17   10.70    1.50
  -2   1  15   65.68    4.14
   2  -1 -15   65.72    4.08
  -2   1  15   69.24    4.04
  -2  -1  15   61.47    4.04
  -2  -1  15   60.43    4.10
  -2  -1  15   62.93    4.18
  -2   1  13   31.42    2.35
   2  -1 -13   33.25    2.35
  -2  -1  13   34.10    2.38
  -2   1  13   35.43    2.48
   2  -1 -13   28.18    3.04
  -2  -1  13   32.63    2.29
  -2   1  13   35.18    2.30
   2  -1 -13   28.88    3.69
  -2  -1  13   33.31    2.37
  -2   1  11   28.95    1.99
  -2   1  11   24.85    1.83
   2  -1 -11   28.92    3.41
   2   1 -11   28.61    2.77
   2  -1 -11   26.10    1.89
   2  -1 -11   25.03    2.56
  -2  -1  11   26.21    1.84
  -2   1  11   28.27    1.95
  -2  -1  11   29.95    2.03
  -2   1  11   19.90    2.36
  -2   1  11   25.79    1.80
  -2  -1  11   24.30    3.19
  -2  -1  11   26.50    1.93
  -2  -1   9   16.54    3.13
  -2   1   9   20.14    3.11
   2  -1  -9   15.71    1.83
  -2  -1   9   13.49    2.14
   2  -1  -9   16.80    2.98
  -2   1   9   11.48    1.43
   2   1  -9   19.38    2.28
  -2  -1   7   90.30    6.13
  -2  -1   7   90.47    5.52
   2   1  -7   93.85    5.69
  -2  -1   7   79.42    5.33
  -2  -1   7   79.27    6.00
   2  -1  -7   95.65    6.33
  -2   1   7   81.56    5.29
  -2   1   7   87.32    6.08
  -2  -1   5  397.33   23.67
   2   1  -5  445.93   23.59
  -2  -1   5  400.19   23.89
  -2   1   5  407.43   24.03
   2   1  -5  408.33   23.77
  -2  -1   3  521.41   29.18
   2   1  -3  572.36   29.13
   2   1  -3  505.25   29.17
  -2   1   3  460.98   29.26
  -2  -1   3  493.78   29.16
   2  -1  -1  182.69    9.86
  -2   1   1  170.87    9.94
  -2   1   1  164.45    9.55
  -2  -1  -1  714.79   40.53
  -2   1  -1  725.97   40.35
   2   1   1  706.09   40.47
   2   1   3  303.06   16.11
  -2  -1  -3  255.16   16.12
  -2  -1  -3  281.30   16.31
  -2   1  -3  280.31   16.31
  -2   1  -5  810.83   45.69
  -2  -1  -5  802.10   45.85
  -2   1  -7  600.81   35.24
  -2  -1  -7  674.67   36.10
  -2   1  -7  606.36   35.50
  -2   1  -7  656.67   35.75
  -2  -1  -7  700.90   36.09
  -2   1  -9  325.27   19.81
  -2  -1  -9  305.89   18.99
   2   1   9  328.13   18.71
  -2  -1  -9  333.86   19.77
   2  -1   9  337.18   18.71
   2  -1   9  342.79   18.74
   2   1   9  335.15   18.70
   2   1   9  330.70   18.69
  -2   1  -9  282.81   19.01
   2   1   9  336.48   18.73
  -2  -1  -9  359.37   19.69
  -2   1  -9  342.40   19.39
   2   1  11   36.36    2.42
  -2  -1 -11   35.00    3.66
   2   1  11   34.13    2.26
   2  -1  11   35.97    2.44
  -2  -1 -11   35.21    2.35
   2   1  11   35.40    2.41
   2   1  11   36.22    2.34
   2  -1  11   36.92    2.38
   2   1  11   34.39    2.33
  -2  -1 -11   32.79    4.24
  -2   1 -11   39.38    3.76
   2  -1  11   37.75    2.38
   2   1  13   72.42    4.47
   2  -1  13   71.88    4.43
  -2  -1 -13   74.51    4.51
   2   1  13   67.59    4.29
   2   1  13   70.51    4.39
   2   1  13   77.82    4.47
   2  -1  13   73.19    4.43
   2   1  13   71.38    4.39
  -2  -1 -15    5.46    1.40
   2  -1  15    4.17    1.35
   2   1  15    3.57    1.37
   2   1  15    3.56    1.02
   2   1  15    2.42    1.39
   2   1  15    5.08    1.49
   2  -1  15    3.06    1.27
   2   1  17   11.36    1.83
   2   1  17    7.50    1.81
  -2  -1 -17    8.68    1.55
   2  -1  17    6.75    2.76
   2   1  17    6.20    1.19
   2  -1  17    6.27    1.66
   2  -1  17    6.25    1.69
   2   1  17    6.86    1.71
   2  -1  19   18.48    3.17
   2  -1  19   14.46    2.02
   2   1  19   16.28    1.99
   2   1  19   15.36    2.04
   2  -1  19   11.98    1.91
   2   1  19   17.03    2.11
  -2  -1 -19   13.23    1.67
   2   1  21   42.44    2.99
   2  -1  21   50.01    3.69
  -2   1 -21   40.16    2.68
   2   1  21   45.95    3.69
  -2  -1 -23    8.68    1.23
   2   1  23   12.30    2.05
   2  -1  23    8.67    2.03
   2  -1  25    3.58    0.99
   2   1  25    2.69    0.97
  -2   2  26    1.94    0.87
  -2   2  24    8.97    1.90
   2   2 -24    8.89    1.21
   2  -2 -24   10.54    1.45
  -2   2  24   12.00    1.59
  -2  -2  24    7.82    1.88
  -2   2  22    3.42    1.31
  -2  -2  22    1.60    2.37
   2   2 -22    1.53    1.05
   2  -2 -22    1.55    1.12
   2  -2 -22    1.48    1.63
   2   2 -20   34.11    2.49
  -2  -2  20   36.94    3.55
   2  -2 -20   36.50    2.63
  -2   2  20   29.07    2.61
  -2  -2  18   34.16    3.01
   2   2 -18   33.74    2.55
  -2  -2  18   38.26    3.50
  -2   2  18   34.42    2.70
   2  -2 -18   35.87    2.76
   2   2 -16   52.89    3.37
  -2  -2  16   52.80    3.68
   2  -2 -16   56.10    3.58
  -2   2  16   54.85    3.44
   2  -2 -16   45.33    3.26
  -2  -2  16   60.35    4.01
  -2   2  16   49.83    3.52
   2  -2 -14   97.93    5.77
  -2  -2  14  108.16    5.97
  -2  -2  14   89.08    5.67
  -2   2  14   97.77    5.69
  -2   2  14   95.17    5.69
  -2  -2  14   96.79    5.76
  -2   2  14   99.13    5.66
   2  -2 -14   84.24    5.57
  -2   2  12   57.54    3.42
  -2   2  12   56.27    3.34
  -2  -2  12   49.70    3.35
  -2  -2  12   60.03    3.42
   2  -2 -12   46.13    5.06
  -2  -2  12   52.19    3.45
  -2   2  12   54.03    3.36
   2  -2 -12   56.19    3.49
  -2   2  12   50.67    3.38
   2  -2 -12   45.98    4.07
  -2  -2  12   57.23    3.51
   2  -2 -12   50.98    3.32
   2  -2 -10  105.62    7.80
  -2   2  10  107.36    6.03
  -2   2  10  119.87    6.05
  -2   2  10  100.47    6.10
   2  -2 -10  103.41    6.69
  -2   2  10   95.50    5.97
   2   2 -10  106.15    6.70
  -2   2  10  100.39    5.98
   2  -2 -10  113.14    6.08
  -2   2  10   87.60    6.33
  -2  -2  10  119.10    7.51
  -2  -2  10  106.31    6.06
  -2  -2  10  104.10    6.01
  -2   2  10  116.15    6.07
  -2  -2  10  104.92    6.09
  -2  -2  10  102.05    6.02
  -2  -2  10   72.06    6.11
   2  -2  -8   55.12    3.92
  -2   2   8   58.65    5.23
  -2  -2   8   64.23    5.19
   2   2  -8   59.54    4.05
   2  -2  -8   58.99    5.28
  -2  -2   8   58.74    4.54
   2   2  -8   57.76    3.85
  -2  -2   8   54.09    3.78
  -2  -2   6   32.89    3.95
   2   2  -6   31.04    2.66
  -2   2   6   28.77    3.64
   2  -2  -6   29.27    2.27
   2   2  -6   34.46    2.67
   2  -2  -6   30.81    3.41
  -2   2   6   26.61    3.24
  -2  -2   6   33.60    3.63
  -2  -2   6   29.25    2.86
   2  -2  -4   75.49    6.00
   2   2  -4   74.44    5.35
  -2  -2   4   90.87    5.28
  -2   2   4   74.22    5.82
  -2  -2   4   83.89    6.16
   2   2  -2  147.66    8.96
   2  -2  -2  140.80    9.02
   2  -2  -2  148.04    9.01
  -2  -2   0   79.92    5.43
   2  -2   0   75.72    4.65
  -2   2   0   75.97    5.00
  -2  -2  -2    3.16    2.96
   2   2   2    3.24    2.22
  -2   2  -2    4.00    1.43
  -2   2  -2    1.77    2.75
   2   2   2    1.15    2.47
  -2  -2  -4  185.84   10.57
  -2   2  -4  197.50   11.10
  -2   2  -4  164.93   10.31
   2   2   4  190.67   10.87
   2   2   4  189.78   10.77
  -2  -2  -6   37.30    4.23
   2   2   6   42.72    3.14
  -2   2  -6   36.29    3.68
  -2  -2  -8   19.12    3.29
  -2   2  -8   21.83    2.58
  -2  -2  -8   26.32    2.90
   2   2   8   20.62    1.49
  -2   2  -8   15.88    2.97
  -2  -2  -8   21.17    2.78
   2  -2  10   18.40    1.53
   2  -2  10   21.04    1.63
  -2  -2 -10   22.03    1.66
   2   2  10   20.73    1.59
  -2  -2 -10   24.58    3.26
   2   2  10   20.35    1.54
   2  -2  10   20.71    1.58
   2   2  10   19.21    1.54
  -2  -2 -10   16.55    2.59
   2   2  10   22.70    1.46
   2   2  10   18.66    1.56
   2   2  12    8.29    1.23
   2   2  12    8.38    1.17
   2   2  12    8.81    1.22
  -2  -2 -12    8.06    1.38
   2   2  12    8.85    1.18
   2  -2  12    8.45    1.17
   2  -2  12    9.35    2.02
   2  -2  12    9.78    1.28
   2  -2  12    9.18    1.25
  -2  -2 -12    5.25    2.89
   2   2  12    7.96    0.97
  -2  -2 -12    8.30    1.21
  -2  -2 -14    6.42    1.20
   2   2  14    7.90    1.31
   2   2  14    6.41    1.33
   2  -2  14    6.34    1.26
   2  -2  14    6.11    2.36
  -2  -2 -14    5.25    1.47
   2   2  14    8.42    1.31
   2   2  14    5.77    1.27
   2  -2  14    6.46    1.40
   2   2  14    4.86    1.06
   2  -2  14    6.78    1.39
   2   2  16    3.75    1.53
   2  -2  16    3.87    1.56
   2  -2  16    4.23    1.71
   2   2  16    3.77    1.49
   2  -2  16    8.29    2.74
   2   2  16    4.25    1.12
  -2  -2 -16    3.45    1.72
   2   2  16    4.25    1.35
   2  -2  16    5.86    1.47
   2   2  16    3.45    1.56
  -2  -2 -18   20.45    2.15
   2   2  18   19.44    2.15
   2  -2  18   22.32    2.32
   2   2  18   14.85    1.72
   2   2  18   22.36    2.17
   2  -2  18   20.44    2.04
   2   2  18   20.72    2.14
   2  -2  18   21.16    3.29
  -2  -2 -20   27.31    2.25
   2  -2  20   24.12    2.22
   2   2  20   25.71    2.29
   2  -2  20   25.62    3.20
   2   2  20   26.08    2.37
   2  -2  22    5.73    2.26
   2   2  22    3.42    2.17
   2   2  22    1.71    1.31
   2   2  24   -1.08    1.33
  -2  -2 -24    1.36    0.80
   2  -2  24   -0.46    1.37
  -2   3  25    2.93    1.23
   2  -3 -25    2.87    0.89
   2  -3 -23    2.16    1.40
  -2   3  23    1.09    1.10
  -2  -3  23    3.99    2.01
   2   3 -23    0.87    0.94
   2  -3 -23    1.30    0.96
   2  -3 -21    2.40    1.37
  -2  -3  21    2.68    2.57
  -2   3  21    2.21    1.52
  -2   3  19   37.87    2.88
   2   3 -19   35.02    2.59
   2  -3 -19   40.59    3.02
  -2  -3  19   45.57    3.62
  -2   3  17    0.93    1.44
  -2  -3  17   -1.06    2.51
   2  -3 -17    1.16    1.67
   2   3 -17    1.25    1.07
   2  -3 -17    0.08    1.11
  -2   3  17   -0.03    1.62
  -2  -3  15    0.64    2.18
  -2   3  15    2.82    1.25
  -2   3  15    2.23    1.23
  -2   3  15    3.13    1.33
   2  -3 -15    4.50    1.52
   2  -3 -15    1.20    1.20
   2   3 -15    2.80    0.95
   2  -3 -13    6.03    1.38
  -2   3  13    4.13    1.13
  -2   3  13    5.82    1.15
  -2   3  13    5.29    1.08
   2   3 -13    4.27    0.94
   2  -3 -13    5.74    1.21
  -2   3  13    5.60    1.19
  -2  -3  13    5.25    1.45
  -2  -3  13    4.13    1.81
  -2  -3  11   13.53    1.57
   2  -3 -11   17.50    1.48
  -2   3  11   16.90    1.38
  -2  -3  11   15.37    1.84
  -2   3  11   14.21    1.40
  -2  -3  11   14.41    1.49
   2   3 -11   17.33    1.29
  -2  -3  11   14.83    3.38
  -2   3  11   16.90    1.40
  -2   3  11   15.87    1.37
   2  -3 -11   16.64    3.40
   2  -3 -11   16.27    1.61
   2  -3  -9  360.77   20.92
  -2   3   9  334.59   19.42
  -2   3   9  362.98   18.93
  -2  -3   9  387.36   20.45
   2  -3  -9  393.73   20.50
  -2  -3   9  363.30   18.96
   2   3  -9  370.51   19.41
  -2   3   7  233.77   14.35
  -2  -3   7  266.39   14.74
   2  -3  -7  244.12   14.94
  -2  -3   7  242.59   14.34
  -2  -3   7  235.43   15.01
  -2   3   7  247.87   15.21
   2   3  -7  230.98   14.22
   2   3  -5  122.37    8.03
  -2   3   5  123.41    8.26
  -2   3   5  122.18    8.51
  -2  -3   5  136.75    8.78
   2  -3  -5  116.38    8.86
  -2  -3   5  133.44    8.70
  -2  -3   5  136.48    7.85
  -2   3   5  122.05    8.72
   2  -3  -3  140.68    8.73
   2  -3  -3  125.29    8.84
   2   3  -3  140.15    8.54
  -2   3   3  125.01    7.72
  -2  -3   3  147.51    8.26
  -2  -3   3  147.76    9.16
  -2   3   3  143.51    9.01
  -2   3   3  140.98    8.78
   2  -3  -1  114.42    7.82
   2  -3  -1  126.32    7.94
  -2   3   1  112.98    8.46
  -2  -3   1  129.13    8.40
  -2   3   1  133.98    8.25
  -2   3   1  126.15    8.36
   2  -3   1    5.34    1.41
   2  -3   1    6.39    2.09
  -2  -3  -1    5.54    3.22
   2   3   1    5.99    2.80
  -2   3  -1    5.46    3.06
  -2   3  -1    9.59    2.38
   2   3   3   51.08    3.86
  -2  -3  -3   46.82    4.11
   2   3   3   48.26    4.20
  -2   3  -3   48.90    4.30
  -2   3  -3   49.71    4.47
  -2  -3  -5   45.90    3.57
  -2   3  -5   39.23    4.00
  -2  -3  -5   41.44    4.50
   2   3   5   49.14    4.05
  -2   3  -5   46.78    4.20
  -2  -3  -5   45.67    4.58
   2   3   5   45.93    3.60
  -2   3  -7   94.33    6.59
  -2  -3  -7   90.82    5.42
   2  -3   7   90.39    5.48
  -2  -3  -7   95.81    6.69
   2   3   7   89.98    5.36
  -2   3  -7   99.59    6.69
  -2  -3  -7  102.14    7.20
   2   3   7   91.05    5.36
   2   3   7  106.38    6.22
  -2  -3  -9    0.77    2.69
  -2   3  -9    3.75    2.19
  -2  -3  -9    4.14    1.10
   2  -3   9    4.56    0.79
   2   3   9    4.63    0.91
   2   3   9    3.30    0.74
   2   3   9    4.68    0.92
  -2  -3  -9    3.57    2.28
   2  -3   9    4.10    0.90
   2   3   9    2.59    1.36
   2  -3   9    4.70    0.86
   2  -3   9    4.33    1.54
   2   3   9    4.30    0.80
   2   3   9    3.90    0.85
  -2  -3 -11   12.91    2.91
  -2  -3 -11    8.87    1.35
   2  -3  11   11.04    1.22
   2   3  11   10.05    1.09
   2   3  11   10.74    1.25
   2  -3  11    8.01    1.23
   2   3  11   10.78    1.16
   2   3  11   10.00    1.19
   2   3  11   12.08    1.22
  -2  -3 -11    9.96    1.46
   2  -3  11   15.33    2.02
   2  -3  11    9.55    1.08
   2  -3  13   13.82    1.53
   2   3  13   15.36    1.51
   2   3  13   12.82    1.43
  -2  -3 -13   18.43    1.84
   2  -3  13   13.56    1.56
   2   3  13   12.27    1.33
  -2  -3 -13   14.86    1.57
   2   3  13   13.37    1.47
   2  -3  13   12.08    1.39
   2   3  13   14.99    1.53
   2  -3  13   12.68    2.34
   2   3  15    6.25    1.41
   2  -3  15    7.75    1.60
   2   3  15    9.39    1.59
   2   3  15    8.36    1.51
   2  -3  15    5.78    1.32
   2   3  15    7.32    1.26
   2  -3  15    4.69    2.59
  -2  -3 -15    6.81    1.43
  -2  -3 -15    8.93    1.80
   2   3  15    6.63    1.37
  -2  -3 -17   39.43    2.97
   2  -3  17   32.02    2.70
   2   3  17   32.95    2.69
   2  -3  17   35.20    2.53
   2   3  17   31.82    2.57
   2   3  17   37.68    2.68
   2   3  17   28.02    2.37
   2  -3  17   39.40    3.52
  -2  -3 -17   29.79    2.39
   2  -3  19   15.80    3.09
   2   3  19    9.63    1.44
  -2  -3 -19   16.59    1.99
   2   3  19   15.89    1.79
   2   3  19   13.24    1.86
  -2  -3 -21    5.76    1.36
   2   3  21    5.69    1.58
   2  -3  21    5.61    2.42
   2   3  23    1.85    1.09
   2   3  23    6.18    1.69
   2  -3  23    5.25    1.76
   2  -4 -24    5.33    0.82
  -2   4  24    3.16    1.49
   2  -4 -22   13.85    1.51
  -2  -4  22   10.40    2.25
   2   4 -22    7.30    1.09
  -2   4  22    9.20    1.44
  -2   4  20    4.83    1.61
   2   4 -20    3.64    1.15
   2  -4 -20    5.23    1.67
  -2  -4  20    4.05    2.64
  -2   4  20    5.67    1.88
  -2   4  18   13.20    2.10
   2  -4 -18   14.42    1.59
  -2   4  18   13.36    1.85
   2  -4 -18   14.19    2.10
  -2  -4  18   12.16    2.83
   2  -4 -16   10.83    1.97
  -2   4  16    9.95    1.63
  -2   4  16    9.20    1.76
   2  -4 -16    8.94    1.51
  -2  -4  16   10.39    2.62
  -2   4  14   12.37    1.52
  -2   4  14   12.03    1.39
  -2  -4  14   14.59    2.32
  -2   4  14   12.81    1.53
  -2   4  14   12.65    1.57
   2  -4 -14   12.72    1.84
   2  -4 -14   10.83    1.54
  -2   4  12   24.71    1.89
   2  -4 -12   24.20    1.99
  -2   4  12   23.22    1.78
  -2   4  12   26.09    1.95
  -2  -4  12   26.18    2.40
  -2   4  12   22.09    1.85
   2  -4 -10   34.38    4.14
  -2   4  10   36.38    2.40
   2  -4 -10   34.97    2.48
  -2  -4  10   40.26    4.68
  -2  -4  10   37.46    2.67
  -2   4  10   37.60    2.38
  -2   4  10   34.80    2.28
   2  -4 -10   33.05    2.50
  -2   4   8    9.64    2.56
  -2   4   8    6.42    0.91
   2  -4  -8    8.01    0.96
  -2  -4   8    8.64    3.50
  -2   4   8    6.73    0.89
   2  -4  -8    5.32    1.11
  -2  -4   8    7.90    1.70
  -2  -4   8    5.78    1.42
   2  -4  -8    3.56    2.91
   2   4  -8    5.43    2.02
  -2  -4   8    5.80    1.65
   2  -4  -8    7.97    2.80
   2  -4  -8    8.13    1.13
  -2   4   8    5.51    0.81
   2  -4  -6  195.32   12.30
  -2   4   6  200.29   11.95
  -2  -4   6  213.46   12.60
   2   4  -6  194.41   11.81
   2  -4  -6  192.25   12.63
  -2  -4   6  205.81   11.42
   2  -4  -6  178.13   10.84
  -2  -4   6  219.64   12.45
  -2  -4   4  184.08   11.00
  -2  -4   4  190.44   12.05
  -2   4   4  193.65   11.71
   2  -4  -4  181.66   11.95
  -2   4   4  196.47   11.99
   2  -4  -4  190.69   11.81
   2   4  -4  180.90   11.46
  -2   4   4  177.20   10.62
  -2  -4   4  185.45   12.04
   2  -4  -2  165.76   10.74
   2  -4  -2  158.56   10.79
  -2   4   2  175.83   11.28
  -2   4   2  173.21   11.01
   2   4  -2  162.72   10.73
  -2   4   2  182.31   11.16
  -2  -4   2  172.79   11.07
  -2  -4   2  177.38   11.47
  -2  -4   0    2.24    3.14
  -2   4   0    1.48    3.60
   2  -4   0    3.84    2.25
   2   4   0    5.01    2.67
   2  -4   0    0.82    1.95
  -2   4  -2    3.47    3.12
  -2  -4  -2    9.33    4.03
   2  -4   2    8.55    2.00
   2   4   2   12.70    2.78
  -2   4  -2    7.78    3.64
   2  -4   2   11.28    1.32
  -2  -4  -2    6.13    3.05
  -2  -4  -4  208.83   13.04
   2   4   4  214.04   13.29
  -2  -4  -4  224.92   13.70
  -2  -4  -4  210.22   13.79
  -2   4  -4  219.91   13.63
  -2   4  -4  230.94   13.72
   2   4   4  208.58   13.07
  -2   4  -6   67.82    5.46
  -2   4  -6   72.51    5.62
  -2  -4  -6   62.73    3.90
   2   4   6   68.08    4.84
   2  -4   6   61.27    4.03
   2   4   6   68.88    3.90
  -2  -4  -6   63.12    5.90
   2   4   6   70.33    5.44
  -2  -4  -6   60.18    5.52
   2   4   6   64.09    3.88
   2   4   8   51.53    2.95
   2   4   8   53.71    4.37
   2  -4   8   46.24    3.26
  -2   4  -8   44.35    4.30
   2   4   8   47.45    2.95
  -2  -4  -8   44.64    4.59
  -2  -4  -8   55.44    5.22
  -2  -4  -8   51.46    2.96
   2   4   8   45.50    2.99
  -2   4  -8   50.41    4.56
  -2  -4  -8   46.19    3.12
   2   4   8   48.74    3.01
   2   4   8   46.53    3.00
   2  -4   8   45.39    2.93
   2  -4  10   79.06    5.08
   2  -4  10   75.80    4.73
   2   4  10   82.13    4.74
  -2  -4 -10   79.80    4.87
   2  -4  10   71.62    4.65
  -2  -4 -10   82.97    4.69
   2   4  10   83.57    4.78
   2   4  10   82.63    4.72
  -2  -4 -10   79.61    6.80
   2   4  12   18.62    1.52
   2  -4  12   19.52    1.62
  -2  -4 -12   16.38    1.77
   2  -4  12   16.15    1.45
   2   4  12   15.98    1.48
   2  -4  12   17.67    2.49
   2   4  12   19.18    1.59
   2   4  12   21.18    1.74
  -2  -4 -14    6.44    1.51
   2  -4  14    7.03    1.12
   2   4  14    6.07    1.45
   2   4  14    7.67    1.29
   2   4  14    5.23    1.17
   2  -4  14    5.83    2.48
   2   4  14    5.04    1.16
  -2  -4 -14    7.57    1.81
   2   4  14    5.19    1.32
   2  -4  14    4.93    1.31
   2  -4  16   23.39    1.92
   2   4  16   24.27    2.30
   2   4  16   20.14    1.91
  -2  -4 -16   29.75    2.55
   2   4  16   22.65    1.96
   2   4  16   22.63    2.03
   2  -4  16   24.06    3.36
   2   4  16   22.44    2.25
   2  -4  16   23.69    2.17
  -2  -4 -16   23.02    2.12
   2   4  18    5.11    1.69
   2  -4  18    3.48    2.95
   2   4  18    5.88    1.26
  -2  -4 -18    3.85    1.28
  -2  -4 -18    6.08    1.95
   2   4  18    4.11    1.42
   2  -4  20   -1.27    2.54
   2   4  20    1.30    0.97
   2   4  20    0.53    1.49
  -2  -4 -20    2.09    1.52
  -2  -4 -22    8.24    1.21
   2   4  22    6.82    1.31
   2   4  24    2.21    0.93
  -2  -4 -24    3.28    0.69
  -2   5  23    7.89    1.32
  -2   5  23    5.09    1.07
   2  -5 -23    7.38    1.17
   2  -5 -23    9.03    1.14
  -2   5  21   27.34    2.34
  -2   5  21   28.99    2.49
   2  -5 -21   34.06    2.48
   2  -5 -19    5.00    1.82
   2   5 -19    2.75    0.97
  -2   5  19    6.13    1.58
   2  -5 -19    4.79    1.26
  -2   5  19    5.25    1.75
  -2  -5  19    2.42    2.56
   2   5 -17   13.11    1.48
  -2  -5  17   13.92    2.96
  -2   5  17   17.90    2.02
   2  -5 -17   14.71    1.81
   2  -5 -17   13.68    2.20
  -2   5  17   13.21    1.94
  -2  -5  15    0.77    2.48
   2   5 -15    2.62    1.07
  -2   5  15    1.69    1.41
  -2   5  15    3.57    1.49
  -2   5  15    2.59    1.33
   2  -5 -15    3.23    1.51
  -2   5  13   17.66    1.68
   2  -5 -13   15.09    1.73
   2  -5 -13   15.93    1.95
   2   5 -13   14.01    1.48
  -2   5  13   18.53    1.70
  -2  -5  13   16.71    2.47
   2  -5 -11    4.40    1.32
  -2  -5  11    2.90    1.83
   2   5 -11    2.77    0.92
  -2   5  11    3.29    1.03
  -2   5  11    4.42    1.12
   2  -5 -11    4.48    1.35
  -2  -5   9    6.59    3.39
  -2   5   9    4.09    1.02
  -2   5   9    3.37    0.93
   2  -5  -9    3.87    1.20
  -2   5   9    3.79    0.85
   2  -5  -9    4.46    1.00
   2   5  -9    3.55    0.86
  -2  -5   9    3.13    1.59
   2   5  -9    2.97    1.85
   2   5  -7   23.88    1.67
   2   5  -7   21.65    3.02
   2  -5  -7   23.96    1.86
   2  -5  -7   24.17    3.79
  -2  -5   7   24.72    4.40
  -2   5   7   21.83    1.66
  -2   5   7   24.18    1.70
  -2   5   7   25.57    1.66
  -2   5   7   25.16    3.45
   2  -5  -7   22.95    1.85
  -2  -5   7   22.70    2.78
   2  -5  -7   25.62    3.74
  -2  -5   5  158.35    9.90
  -2  -5   5  170.52   10.65
   2  -5  -5  143.06    8.58
  -2   5   5  139.64    8.78
   2  -5  -5  149.79    8.61
   2   5  -5  152.76    9.93
   2  -5  -5  156.69    8.58
  -2  -5   5  169.75   10.68
  -2  -5   5  158.51    9.19
  -2   5   5  160.15   10.09
  -2  -5   5  150.68    8.61
   2  -5  -5  155.77   10.47
  -2   5   5  144.20    8.54
   2  -5  -5  148.03   10.20
   2  -5  -3   13.00    2.99
   2  -5  -3   15.14    1.27
  -2   5   3   18.61    3.96
  -2   5   3   18.96    4.04
  -2  -5   3   16.83    4.30
   2  -5  -3   17.20    3.16
  -2  -5   3   15.20    3.94
   2   5  -3   20.06    3.31
  -2  -5   3   18.29    1.41
  -2  -5   1  308.50   18.19
  -2   5   1  338.60   19.75
  -2   5   1  347.03   19.95
  -2  -5   1  336.70   19.75
   2  -5  -1  332.74   19.44
   2  -5  -1  329.11   19.33
  -2  -5   1  341.90   19.64
  -2  -5   1  350.90   20.07
  -2  -5  -1   70.27    5.85
   2  -5   1   69.31    5.30
  -2  -5  -1   68.06    4.13
   2  -5   1   73.18    4.90
  -2   5  -1   68.08    6.33
  -2   5  -1   68.22    6.24
  -2  -5  -1   70.60    6.09
  -2  -5  -1   76.94    6.58
   2   5   1   72.77    5.82
  -2  -5  -3    2.18    0.87
   2   5   3    1.15    2.73
  -2   5  -3   -1.92    3.27
  -2  -5  -3    0.85    0.87
  -2  -5  -3   -1.59    3.60
  -2  -5  -3   -3.28    2.93
   2   5   3    1.27    0.78
  -2  -5  -3   -1.63    2.99
  -2  -5  -3    0.96    0.94
   2   5   3    0.36    0.82
  -2   5  -3   -0.84    3.66
   2   5   3    0.73    1.62
   2   5   5  104.40    7.21
  -2  -5  -5   97.11    5.75
  -2   5  -5   98.75    7.40
  -2  -5  -5   96.90    5.66
  -2  -5  -5   95.71    5.69
  -2  -5  -5   98.35    7.63
   2   5   5  109.42    6.79
   2   5   5   92.42    5.67
  -2   5  -5  107.87    7.70
  -2  -5  -5   97.03    7.74
   2  -5   7   37.76    2.75
  -2   5  -7   31.67    4.11
   2   5   7   36.20    4.39
   2   5   7   35.02    2.41
  -2  -5  -7   37.46    2.36
   2   5   7   33.80    3.32
  -2  -5  -7   30.85    4.50
   2   5   7   34.39    2.40
  -2  -5  -7   37.06    2.44
  -2  -5  -7   32.79    4.27
   2  -5   9   43.18    2.90
  -2  -5  -9   45.09    3.17
   2  -5   9   42.15    3.44
   2   5   9   53.40    3.08
  -2  -5  -9   44.32    3.18
   2   5   9   48.75    3.00
   2   5   9   49.58    3.07
  -2  -5  -9   48.37    2.98
   2   5  11   58.11    3.55
  -2  -5 -11   54.46    3.66
   2  -5  11   56.21    4.05
   2   5  11   52.51    3.45
   2  -5  11   54.60    3.41
   2   5  11   50.48    3.38
  -2  -5 -11   57.23    3.73
   2   5  11   59.01    3.58
   2  -5  13   10.52    1.33
   2   5  13   10.86    1.61
   2  -5  13   11.65    2.76
  -2  -5 -13    8.26    1.67
   2   5  13   10.55    1.36
   2  -5  13    8.04    1.05
   2   5  13   10.27    1.26
   2   5  15   12.70    1.82
  -2  -5 -15   11.38    1.80
   2  -5  15   11.68    2.97
   2   5  15   11.13    1.52
   2  -5  15   11.60    1.48
   2   5  15   10.00    1.39
   2  -5  17   28.76    3.50
  -2  -5 -17   26.23    2.63
  -2  -5 -17   25.99    2.22
   2   5  17   21.82    1.98
   2   5  17   29.14    2.39
   2   5  17   21.51    2.02
   2  -5  19    3.27    2.71
  -2  -5 -19    5.74    1.23
   2   5  19    6.96    1.65
  -2  -5 -19    4.45    1.73
   2   5  19    4.45    1.15
   2   5  21    5.35    1.38
  -2  -5 -21    6.66    1.38
   2   5  23    0.98    1.08
  -2  -5 -23    2.75    0.64
   2   5  23    2.17    0.77
  -2   6  22   -0.04    1.00
   2  -6 -22   -0.35    0.95
  -2   6  22    0.14    1.16
   2  -6 -22   -0.04    1.06
  -2   6  20   19.20    2.05
   2  -6 -20   20.51    1.78
  -2   6  20   22.31    2.04
   2  -6 -20   23.46    2.15
  -2   6  18   19.37    2.09
   2  -6 -18   16.81    1.88
  -2   6  18   21.51    2.11
   2  -6 -16   46.58    3.39
  -2   6  16   46.56    3.33
  -2   6  16   49.35    3.41
   2  -6 -16   44.96    3.55
  -2   6  14   16.68    1.87
   2  -6 -14   18.19    2.04
   2  -6 -14   17.26    2.18
  -2  -6  14   14.21    2.66
  -2   6  14   15.78    1.76
  -2  -6  12   19.77    1.85
   2  -6 -12   22.81    2.15
  -2   6  12   22.14    1.95
  -2   6  12   21.98    1.87
   2  -6 -12   22.45    2.19
   2  -6 -10   41.98    2.76
  -2   6  10   36.24    2.54
  -2  -6  10   33.86    2.59
  -2   6  10   41.47    2.64
  -2   6  10   36.26    2.58
  -2   6   8   60.97    3.66
   2   6  -8   55.26    5.05
  -2   6   8   60.68    3.70
   2  -6  -8   61.32    3.78
  -2  -6   8   58.74    3.75
   2  -6  -8   58.76    3.80
  -2   6   8   57.88    3.67
  -2   6   6   32.43    2.10
   2  -6  -6   29.21    4.17
  -2   6   6   31.82    2.17
   2  -6  -6   31.23    2.23
  -2   6   6   30.35    4.00
   2  -6  -6   32.77    2.23
  -2  -6   6   32.62    2.13
  -2   6   6   32.17    2.18
   2   6  -6   31.92    3.76
   2  -6  -6   33.27    2.33
  -2   6   6   32.18    2.16
  -2  -6   6   33.93    2.30
  -2   6   4   33.32    2.21
  -2  -6   4   35.72    2.96
   2  -6  -4   32.61    2.31
  -2  -6   4   33.93    2.36
   2  -6  -4   35.50    4.20
   2   6  -4   41.33    4.29
   2  -6  -4   35.12    2.28
  -2  -6   4   33.55    2.23
   2  -6  -4   33.90    2.22
   2  -6  -4   31.45    4.05
  -2   6   4   39.15    4.45
  -2  -6   4   38.63    4.05
  -2   6   2   52.38    5.57
  -2  -6   2   63.02    5.48
   2  -6  -2   58.45    3.51
   2  -6  -2   57.28    5.20
  -2  -6   2   66.06    5.86
   2   6  -2   59.68    5.35
  -2  -6   2   57.77    3.57
   2  -6  -2   55.50    3.48
   2  -6  -2   54.26    5.00
  -2  -6   2   63.67    6.15
  -2  -6   2   57.67    3.51
  -2   6   0    9.89    3.64
  -2  -6   0    3.68    0.94
  -2  -6   0    3.33    3.02
   2  -6   0    3.52    2.26
   2  -6   0    4.21    0.79
   2   6   0    3.66    0.92
   2  -6   0    3.50    1.83
  -2  -6   0    4.60    1.04
  -2  -6   0    2.81    3.20
  -2  -6   0    2.75    0.93
   2   6   0    5.24    2.75
   2   6   2   33.38    2.10
   2   6   2   22.89    3.76
   2  -6   2   29.85    2.04
   2   6   2   33.75    2.23
   2   6   2   32.91    2.16
  -2   6  -2   30.87    4.62
  -2  -6  -2   36.39    4.75
  -2  -6  -2   32.94    2.22
  -2  -6  -2   29.08    2.18
  -2  -6  -2   31.58    2.22
   2  -6   2   31.92    2.14
  -2  -6  -2   36.68    4.43
   2  -6   2   36.84    3.49
  -2  -6  -2   24.84    3.91
   2  -6   4  149.97    8.27
   2   6   4  154.16    9.59
  -2  -6  -4  138.13    8.32
   2  -6   4  131.94    8.23
  -2   6  -4  152.73   10.62
  -2  -6  -4  154.42   10.49
  -2  -6  -4  157.17    8.40
   2   6   4  141.81    8.36
   2   6   4  141.86    9.91
  -2  -6  -4  148.82    8.34
  -2  -6  -4  142.91    8.35
   2   6   4  146.02    8.34
  -2  -6  -6   69.25    4.41
   2   6   6   71.00    4.36
  -2  -6  -6   66.89    4.34
  -2  -6  -6   70.96    4.36
   2   6   6   72.55    4.34
  -2  -6  -6   79.44    4.35
   2   6   6   71.74    6.16
   2   6   6   57.54    5.18
  -2  -6  -8   45.34    3.44
   2   6   8   52.65    3.31
   2   6   8   55.06    3.35
  -2  -6  -8   54.19    3.31
  -2  -6  -8   51.36    3.41
   2   6  10   49.10    3.16
  -2  -6 -10   48.47    3.09
  -2  -6 -10   42.33    3.30
   2   6  10   49.96    3.11
  -2  -6 -10   43.28    3.30
  -2  -6 -12  117.99    6.68
  -2  -6 -12  116.02    6.73
   2   6  12  110.38    6.57
   2   6  12  107.50    6.46
   2  -6  12   93.29    6.34
   2   6  12  122.95    6.58
   2   6  14   19.56    1.91
  -2  -6 -14   20.60    2.28
   2   6  14   20.45    2.14
   2   6  14   19.70    2.13
   2   6  16   54.73    3.70
   2   6  16   55.66    3.89
  -2  -6 -16   59.08    3.88
   2   6  16   58.29    3.94
  -2  -6 -18    1.62    1.30
   2   6  18    3.75    1.58
  -2  -6 -18    3.80    1.78
   2   6  18    1.36    1.16
   2   6  20    3.42    0.94
  -2  -6 -20    3.66    0.93
   2   6  20    3.78    1.30
  -2  -6 -20    6.28    1.43
  -2  -6 -22    3.83    0.86
   2   6  22    1.69    0.83
   2  -7 -21   10.27    1.08
  -2   7  21    7.27    1.22
  -2   7  21   10.28    1.30
   2  -7 -21    9.51    0.99
  -2   7  19    3.01    1.39
  -2   7  19    2.65    1.36
   2  -7 -19    2.96    1.22
   2  -7 -17   42.59    2.97
  -2   7  17   49.06    3.06
   2  -7 -17   46.00    3.13
  -2   7  17   47.29    3.01
   2  -7 -15   34.77    2.73
   2  -7 -15   34.61    2.83
  -2   7  15   28.48    2.64
   2  -7 -13   55.92    3.56
  -2   7  13   46.18    3.27
  -2  -7  13   42.38    3.19
  -2   7  13   53.96    3.39
   2  -7 -13   50.83    3.47
   2  -7 -11   16.36    1.86
  -2  -7  11   16.46    1.67
  -2   7  11   15.59    1.56
  -2   7  11   16.20    1.71
  -2   7  11   16.42    1.78
  -2   7   9   60.51    3.79
  -2   7   9   62.12    3.88
   2  -7  -9   63.53    3.96
  -2  -7   9   63.49    3.91
  -2   7   9   55.46    3.84
  -2   7   7   29.73    2.00
  -2   7   7   29.59    2.14
   2  -7  -7   28.70    2.13
  -2   7   7   28.12    2.12
   2  -7  -7   30.82    2.17
  -2  -7   7   27.91    2.21
   2  -7  -7   26.19    2.25
   2  -7  -5   22.91    1.80
   2  -7  -5   22.04    1.88
   2  -7  -5   23.57    1.75
  -2  -7   5   23.02    1.89
  -2   7   5   24.20    1.76
  -2   7   5   23.36    1.78
  -2  -7   5   22.96    1.74
  -2  -7   3   43.23    2.82
   2  -7  -3   40.90    2.71
  -2   7   3   41.21    2.64
   2  -7  -3   39.42    2.71
  -2  -7   3   43.24    2.70
   2  -7  -1   20.89    1.62
   2  -7  -1   21.29    1.64
   2   7  -1   23.50    1.76
  -2  -7   1   21.97    1.73
  -2  -7   1   22.65    1.82
  -2  -7  -1    7.28    1.16
   2  -7   1    6.96    2.29
   2   7   1    8.05    0.93
   2   7   1    7.36    1.20
   2  -7   1    7.08    0.99
  -2  -7  -1    7.59    1.22
   2  -7   1    8.55    1.17
   2   7   1    8.31    1.06
   2   7   3  103.40    5.81
   2  -7   3   87.50    5.62
  -2  -7  -3   93.77    5.74
   2  -7   3   99.61    5.68
  -2  -7  -3   91.51    5.75
  -2  -7  -3   98.68    5.78
   2   7   3  105.51    5.75
  -2  -7  -5   23.30    2.13
   2   7   5   25.73    1.98
  -2  -7  -5   25.18    1.95
  -2  -7  -5   24.50    2.06
  -2  -7  -5   28.41    2.03
   2   7   5   24.24    1.95
   2   7   7   16.30    1.56
  -2  -7  -7   13.67    1.75
  -2  -7  -7   14.11    1.62
  -2  -7  -7   16.45    1.59
   2   7   7   12.84    1.46
   2   7   9    2.30    1.32
  -2  -7  -9    1.87    1.48
  -2  -7  -9    1.98    1.20
  -2  -7  -9    1.10    1.36
   2   7   9    2.82    1.27
   2   7  11   50.09    3.54
   2   7  11   51.74    3.49
  -2  -7 -11   51.86    3.70
  -2  -7 -11   55.98    3.50
   2   7  13   36.52    2.66
   2   7  13   35.04    2.73
  -2  -7 -13   30.45    2.93
  -2  -7 -13   37.04    2.99
   2   7  15   17.19    2.05
   2   7  15   14.68    1.82
  -2  -7 -15   16.66    2.07
   2   7  15   15.71    1.87
  -2  -7 -15   16.14    2.24
   2   7  17    0.84    1.33
  -2  -7 -17    0.42    1.34
   2   7  17    1.58    1.21
   2   7  17    0.60    1.50
  -2  -7 -17    0.37    1.66
  -2  -7 -19    3.48    1.05
   2   7  19    3.83    1.25
   2   7  19    1.38    0.94
  -2  -7 -21    6.44    0.94
   2   7  21    4.55    0.94
   2  -8 -20   33.00    2.11
   2  -8 -20   24.61    1.93
  -2   8  20   31.64    2.15
   2  -8 -20   41.42    2.23
  -2   8  20   34.90    2.20
  -2   8  18    5.76    1.34
   2  -8 -18    7.75    1.38
  -2   8  18    8.21    1.43
   2  -8 -18    5.93    1.39
   2  -8 -16   25.45    2.27
   2  -8 -16   25.93    2.29
  -2   8  16   27.65    2.22
   2  -8 -16   23.00    2.00
   2  -8 -14   58.01    3.71
  -2   8  14   54.10    3.65
  -2   8  14   51.47    3.56
   2  -8 -14   46.57    3.51
  -2   8  12    8.73    1.26
  -2   8  12   10.96    1.61
   2  -8 -12    9.11    1.84
  -2  -8  12    7.52    1.32
  -2   8  12   12.97    1.82
   2  -8 -12    6.32    1.65
   2  -8 -10   39.19    2.85
  -2  -8  10   40.36    2.83
  -2   8  10   40.15    2.91
   2  -8 -10   40.33    3.04
  -2   8  10   36.68    2.66
  -2   8  10   40.30    2.83
   2  -8  -8   10.32    1.64
  -2  -8   8    9.42    1.49
  -2   8   8   11.24    1.55
   2  -8  -8    7.99    1.54
   2  -8  -8    8.02    1.37
  -2   8   8    8.45    1.43
  -2   8   6   44.50    2.97
   2  -8  -6   38.60    2.87
   2  -8  -6   46.17    2.98
  -2   8   6   50.26    3.02
  -2  -8   6   46.18    3.12
   2  -8  -6   44.66    3.06
   2  -8  -4    0.30    1.11
   2   8  -4    1.10    0.94
   2  -8  -4    0.75    1.09
  -2  -8   4    2.46    1.23
  -2  -8   4    1.76    0.96
  -2   8   4    1.00    0.85
  -2  -8   2  212.99   12.16
   2  -8  -2  217.42   12.18
   2   8  -2  212.98   12.15
   2  -8  -2  211.45   12.08
  -2  -8   2  215.62   12.11
   2  -8  -2  208.12   12.08
  -2   8   2  200.93   12.06
   2   8   0   73.77    4.63
   2  -8   0   71.15    4.56
  -2  -8   0   84.43    4.74
  -2  -8   0   76.57    4.66
   2   8   0   73.97    4.74
   2  -8   0   78.17    4.70
  -2  -8  -2    0.18    1.14
   2   8   2    0.99    1.01
   2  -8   2    0.89    0.85
   2  -8   2    0.38    1.10
   2   8   2   -0.09    1.12
  -2  -8  -2    0.14    1.23
  -2  -8  -4   16.76    1.70
  -2  -8  -4   13.64    1.63
   2  -8   4   12.82    1.36
   2   8   4   15.01    1.63
   2  -8   4   14.26    1.29
  -2  -8  -4   18.04    1.69
   2   8   4   13.36    1.48
   2   8   6   13.44    1.54
   2   8   6   16.31    1.80
  -2  -8  -6   16.12    1.87
  -2  -8  -6   15.25    1.72
  -2  -8  -6   12.92    1.54
   2   8   6   15.14    1.68
   2   8   8   37.75    2.80
  -2  -8  -8   36.04    2.96
   2   8   8   38.49    2.73
   2   8   8   37.91    2.78
   2   8   8   39.35    2.88
  -2  -8  -8   35.43    2.80
  -2  -8  -8   38.52    2.76
  -2  -8 -10   48.04    3.43
   2   8  10   48.79    3.33
  -2  -8 -10   46.75    3.55
   2   8  10   48.58    3.36
  -2  -8 -10   50.08    3.29
   2   8  12   18.29    1.91
  -2  -8 -12   14.85    2.05
   2   8  12   15.34    1.81
   2   8  14   32.10    2.55
  -2  -8 -14   32.54    2.77
  -2  -8 -14   34.06    2.78
   2   8  14   32.68    2.61
   2   8  16   21.11    1.99
  -2  -8 -16   22.87    2.05
  -2  -8 -16   24.55    2.17
   2   8  16   21.73    1.94
   2   8  18    3.37    0.99
   2   8  18    6.28    1.23
  -2  -8 -18    5.17    1.32
  -2  -8 -18    3.85    1.09
   2   8  20    3.59    0.87
  -2  -8 -20    5.10    0.83
   2  -9 -19    0.66    0.77
  -2   9  19    0.95    0.80
  -2   9  19   -0.13    0.85
   2  -9 -19    1.63    0.81
  -2   9  17    7.13    1.22
   2  -9 -17    8.16    1.25
   2  -9 -17    9.06    1.32
   2  -9 -17    6.72    0.96
  -2   9  15    1.44    1.41
   2  -9 -15   -1.01    1.20
   2  -9 -15    0.03    1.27
  -2   9  15    1.33    1.23
   2  -9 -13   22.43    2.28
   2  -9 -13   21.73    2.04
   2  -9 -13   21.78    2.19
  -2   9  13   23.64    2.18
  -2   9  13   25.52    2.02
   2  -9 -11    8.52    1.42
  -2  -9  11    4.78    1.23
   2  -9 -11    5.73    1.79
  -2   9  11    7.37    1.40
  -2   9  11    7.20    1.65
   2  -9 -11    6.68    1.73
   2  -9  -9  131.02    7.40
  -2   9   9  132.45    7.33
   2  -9  -9  113.70    7.20
  -2  -9   9  113.37    7.24
  -2   9   9  124.00    7.24
  -2   9   7    9.69    1.54
   2  -9  -7    7.37    1.64
  -2  -9   7    9.08    1.56
   2  -9  -7    8.47    1.62
  -2   9   7    8.29    1.38
  -2  -9   5  217.21   13.63
  -2   9   5  254.75   13.72
   2  -9  -5  253.02   13.72
  -2   9   5  238.10   13.69
  -2  -9   5  249.45   13.78
   2  -9  -5  254.35   13.88
   2  -9  -5  246.59   13.73
   2   9  -5  213.42   13.67
   2  -9  -3   51.15    3.38
  -2  -9   3   46.92    3.34
   2   9  -3   52.20    3.38
  -2   9   3   54.03    3.32
  -2  -9   3   52.95    3.38
   2   9  -3   52.69    3.55
   2  -9  -3   49.03    3.42
   2  -9  -3   54.06    3.66
  -2  -9   3   59.82    3.59
   2   9  -1   88.20    5.68
   2   9  -1   91.10    5.58
   2  -9  -1   94.45    5.57
  -2  -9   1   92.31    5.62
   2  -9  -1   91.22    5.70
  -2  -9   1   98.46    5.71
  -2  -9  -1   52.88    3.57
  -2  -9  -1   53.59    3.43
   2   9   1   56.77    3.44
   2  -9   1   50.66    3.39
   2   9   1   56.18    3.57
  -2  -9  -1   49.29    3.53
   2  -9   1   52.72    3.52
  -2  -9  -3    1.08    1.29
   2   9   3    1.95    1.37
   2   9   3    3.36    1.12
  -2  -9  -3    0.61    1.47
   2  -9   3    1.74    0.97
   2  -9   3    0.64    1.12
   2   9   5   18.98    1.68
   2  -9   5   14.10    1.42
   2   9   5   18.75    1.88
  -2  -9  -5   17.98    1.93
  -2  -9  -5   19.97    2.00
   2   9   7   41.20    3.04
  -2  -9  -7   35.53    2.73
   2   9   7   40.57    2.82
  -2  -9  -7   40.99    2.91
   2   9   7   39.98    2.89
  -2  -9  -7   40.23    3.02
   2   9   9   84.41    5.24
  -2  -9  -9   80.14    5.15
   2   9   9   82.83    5.25
  -2  -9  -9   82.62    5.32
   2   9   9   88.82    5.19
  -2  -9  -9   80.29    5.15
  -2  -9 -11   32.25    2.67
   2   9  11   29.12    2.46
   2   9  11   32.41    2.55
   2   9  11   26.66    2.33
  -2  -9 -11   28.99    2.38
   2   9  13   35.91    2.57
  -2  -9 -13   32.97    2.58
   2   9  13   33.42    2.51
  -2  -9 -15   22.95    2.06
  -2  -9 -15   20.23    1.94
   2   9  15   21.92    1.85
   2   9  15   24.84    1.94
  -2  -9 -17   44.20    2.59
   2   9  17   39.76    2.52
  -2  -9 -17   44.71    2.59
  -2  -9 -19   -0.22    0.51
   2 -10 -18    3.44    0.73
  -2  10  16    3.55    0.95
   2 -10 -16    2.93    0.82
   2 -10 -16    3.14    0.85
  -2  10  16    4.59    1.06
   2 -10 -14    6.01    1.29
  -2  10  14    9.22    1.24
  -2  10  14    8.78    1.40
   2 -10 -14    7.71    1.50
   2 -10 -14    7.81    1.15
   2 -10 -12    1.27    0.97
  -2  10  12    0.63    1.34
   2 -10 -12   -0.79    1.43
   2 -10 -12    0.91    1.43
  -2  10  12    2.01    1.19
   2  10 -10    4.27    1.08
  -2  10  10    5.22    1.31
   2 -10 -10    5.42    1.85
  -2  10  10    5.32    1.44
  -2 -10  10    5.11    1.10
   2 -10 -10    6.37    1.55
  -2  10   8   11.73    1.59
   2  10  -8    9.20    1.41
  -2 -10   8    9.91    1.54
   2 -10  -8   10.93    1.63
  -2  10   8   11.28    1.45
  -2  10   6   23.18    1.94
   2 -10  -6   21.30    2.44
   2 -10  -6   23.15    2.04
   2  10  -6   19.30    1.99
   2 -10  -6   23.28    2.10
  -2 -10   6   24.21    2.12
  -2  10   6   25.68    2.06
   2  10  -4    3.60    1.29
  -2  10   4    4.38    1.26
  -2 -10   4    3.77    1.09
   2 -10  -4    5.21    1.80
  -2  10   4    6.11    1.35
   2 -10  -4    4.14    1.23
  -2 -10   4    4.90    1.58
   2 -10  -4    4.93    1.40
  -2  10   2   18.07    1.67
  -2 -10   2   13.79    1.61
  -2 -10   2   17.23    1.69
  -2 -10   2   14.58    1.92
   2 -10  -2   17.98    1.74
   2 -10  -2   19.26    2.06
  -2  10   2   19.23    1.66
   2  10  -2   17.19    1.86
   2 -10   0   15.78    1.61
  -2 -10   0   19.56    1.94
   2  10   0   17.74    1.87
   2  10   0   17.35    1.57
   2 -10   0   19.14    1.90
  -2 -10  -2   85.07    5.03
   2 -10   2   74.32    4.84
   2 -10   2   76.35    4.78
  -2 -10  -2   77.11    4.83
   2  10   2   87.56    5.03
   2  10   2   79.13    4.82
   2 -10   4    6.60    1.04
   2  10   4    9.64    1.84
  -2 -10  -4    8.02    1.50
   2  10   4    6.15    1.14
   2  10   4    9.27    1.54
   2  10   6  100.74    6.35
   2  10   6  101.68    6.46
  -2 -10  -6  104.86    6.47
   2  10   6  114.13    6.51
   2  10   6  105.87    6.53
  -2 -10  -6  112.96    6.48
   2  10   8   14.18    1.90
  -2 -10  -8   10.95    1.81
  -2 -10  -8   12.86    1.70
   2  10   8   11.11    1.42
   2  10  10    5.03    1.17
  -2 -10 -10    9.14    1.64
   2  10  10    6.51    1.55
   2  10  10    4.13    1.57
  -2 -10 -10    5.54    1.12
   2  10  12    9.80    1.56
   2  10  12   10.58    1.48
  -2 -10 -12    7.86    1.26
  -2 -10 -12    9.77    1.64
   2  10  12    8.53    1.28
  -2 -10 -14    0.61    0.89
  -2 -10 -14    0.83    1.15
   2  10  14   -0.77    1.08
   2  10  14    0.75    0.87
   2  10  14    0.67    1.18
   2  10  16    6.70    1.00
  -2 -10 -16    8.20    1.01
  -2 -10 -16    5.56    0.77
   2  10  16    6.05    0.91
  -2  11  15    1.93    0.59
  -2  11  15    2.83    0.85
   2 -11 -15    1.48    0.83
   2 -11 -15    0.97    0.64
  -2  11  13    0.54    0.82
   2 -11 -13    3.29    1.04
  -2  11  13    2.10    1.05
   2 -11 -13    1.68    1.07
  -2  11  11   -0.78    1.15
  -2  11  11    0.27    0.95
   2 -11 -11    1.80    1.19
   2 -11 -11    0.02    1.34
  -2  11   9    1.05    1.00
   2 -11  -9    0.48    1.18
  -2 -11   9    0.90    0.92
  -2  11   9    0.51    1.17
   2 -11  -7   20.67    2.18
  -2  11   7   20.94    1.76
  -2 -11   7   20.49    1.75
   2 -11  -7   18.84    1.71
   2  11  -7   15.20    1.53
  -2  11   7   18.90    1.65
  -2 -11   5   55.20    3.56
   2  11  -5   49.50    3.45
  -2  11   5   56.59    3.52
  -2  11   5   53.04    3.43
   2 -11  -5   50.62    3.42
   2 -11  -5   58.60    3.55
   2 -11  -5   57.67    3.74
   2 -11  -3   10.12    1.47
  -2  11   3    9.74    1.32
  -2 -11   3    8.62    1.58
   2  11  -3    8.55    1.37
   2 -11  -3   12.88    1.76
  -2  11   3    8.00    1.25
  -2 -11   1   46.60    2.91
  -2  11   1   38.44    2.60
   2 -11  -1   39.47    2.67
   2 -11  -1   39.67    2.80
  -2 -11   1   32.47    2.62
  -2  11   1   36.17    2.59
   2  11  -1   43.03    2.78
  -2 -11  -1   22.41    2.07
  -2  11  -1   19.90    1.68
   2 -11   1   22.65    1.90
  -2 -11  -1   24.02    2.14
   2  11   1   23.76    1.98
   2 -11   1   22.52    1.75
   2 -11   3    2.81    0.90
   2  11   3    4.58    1.65
   2  11   3    2.48    1.26
  -2 -11  -3    3.32    1.51
  -2 -11  -5   25.53    2.17
   2  11   5   32.97    2.41
   2  11   5   31.70    2.44
   2  11   5   25.46    1.98
  -2 -11  -7    5.83    1.39
   2  11   7    5.53    0.98
  -2 -11  -7    4.59    1.32
   2  11   7    5.51    1.49
   2  11   7    6.45    1.46
   2  11   9    7.25    1.42
  -2 -11  -9    6.48    1.34
   2  11   9    4.91    0.95
   2  11  11    1.25    0.74
  -2 -11 -11    0.57    1.13
   2  11  11    1.85    1.14
   2  11  13   -0.80    0.93
  -2 -11 -13    0.30    0.93
  -2 -11 -13    0.40    0.94
   2  11  13    0.13    0.87
   2  11  15    4.04    0.63
  -2 -11 -15    4.29    0.70
   2  11  15    3.74    0.68
  -2  12  12    3.67    0.77
   2 -12 -12    4.66    0.75
   2 -12 -12    2.50    0.80
   2 -12 -10    4.63    0.90
  -2  12  10    5.19    0.95
  -2  12   8    2.50    0.95
   2 -12  -8    2.41    0.86
  -2 -12   8    2.71    0.72
   2 -12  -8    2.10    1.23
  -2  12   6    2.69    0.95
  -2 -12   6    2.23    0.96
   2 -12  -6    4.10    1.36
  -2  12   4    3.62    0.94
  -2 -12   4    2.91    1.10
   2 -12  -4    2.66    1.30
   2 -12  -2    2.39    1.17
  -2  12   2    2.27    0.83
  -2 -12   2    2.34    1.21
   2  12  -2    1.68    0.83
   2  12   0    1.50    0.92
  -2 -12   0    1.66    0.95
   2  12   0    1.25    1.31
   2 -12   0    3.18    0.88
   2 -12   0    1.38    0.99
  -2 -12   0    2.61    1.24
   2  12   2    0.72    1.30
   2 -12   2    1.95    0.75
   2  12   2    2.68    1.25
  -2 -12  -2   -0.18    1.13
  -2 -12  -2    1.82    1.20
   2  12   4    0.61    1.20
  -2 -12  -4    0.94    1.22
  -2 -12  -4    1.71    1.27
   2  12   4    0.26    1.24
   2  12   6   10.75    1.37
   2  12   6    7.46    1.34
  -2 -12  -6    7.91    1.42
  -2 -12  -8    0.43    1.20
   2  12   8    0.40    1.04
   2  12   8    0.87    1.02
  -2 -12  -8   -1.20    0.88
  -2 -12 -10    2.24    0.78
  -2 -12 -10    1.35    1.04
   2  12  10    1.88    0.86
   2  12  12    3.44    0.66
  -2 -12 -12    3.38    0.65
  -2 -12 -12    3.55    0.71
   2 -13  -9    3.89    0.73
   2 -13  -7    8.95    1.02
   2  13  -5   -0.11    0.65
  -2 -13   5    0.97    0.60
   2 -13  -5   -0.37    0.80
   2 -13  -3    3.90    0.85
   2  13  -3    2.90    0.85
   2  13  -3    4.48    0.73
  -2 -13   3    3.71    0.83
   2  13  -1    1.17    0.79
  -2 -13   1    1.49    0.84
   2 -13  -1    1.31    0.68
   2  13  -1    1.34    0.86
  -2 -13  -1    0.86    0.87
   2  13   1    0.63    0.87
   2  13   1    1.16    0.84
  -2 -13  -3    1.38    0.84
   2  13   3    1.29    0.84
  -2 -13  -3   -0.19    0.67
   2  13   3    0.58    0.82
   2  13   5    3.81    0.82
  -2 -13  -5    4.50    0.84
   2  13   5    5.36    0.88
   2  13   7    1.28    0.64
   2  13   7    1.50    0.67
  -2 -13  -7    2.62    0.70
  -3   0  25    0.56    1.40
   3   0 -25    1.29    0.94
  -3   0  23    0.29    2.00
   3   0 -23   -0.27    1.36
   3   0 -21    0.56    1.58
  -3   0  21   -0.03    2.42
  -3   0  19    0.03    1.49
   3   0 -19    0.13    0.97
  -3   0  17   25.64    2.25
   3   0 -17   26.63    2.02
   3   0 -15  188.07   11.03
  -3   0  15  195.34   11.06
  -3   0  13    3.04    1.21
   3   0 -13    0.14    1.75
   3   0 -13    1.70    0.85
  -3   0  13    3.75    1.02
  -3   0  13    1.90    1.02
  -3   0  11   51.47    3.11
  -3   0  11   50.76    4.33
   3   0 -11   50.24    3.11
  -3   0  11   48.88    3.11
   3   0 -11   48.77    4.29
  -3   0  11   51.93    3.20
  -3   0  11   47.96    4.34
  -3   0   9  438.55   25.58
   3   0  -9  441.74   26.28
  -3   0   9  487.24   26.28
   3   0  -7  317.10   20.37
  -3   0   7  348.11   20.35
  -3   0   7  311.89   20.70
  -3   0   7  386.36   20.06
   3   0  -5  141.87    9.68
  -3   0   5  142.77   10.02
  -3   0   3 1899.12  106.64
   3   0  -1 3044.83  171.90
  -3   0   1 3087.41  171.93
   3   0   1 1460.61   78.36
  -3   0  -1 1407.98   78.36
  -3   0  -1 1323.37   78.28
  -3   0  -3 9873.33  555.39
  -3   0  -3 9999.00  555.60
  -3   0  -5   15.56    2.33
  -3   0  -5   13.06    1.53
  -3   0  -7  284.50   15.30
  -3   0  -7  252.54   15.12
  -3   0  -7  280.04   16.05
   3   0   9   49.60    3.12
   3   0   9   49.01    3.09
  -3   0  -9   57.61    4.40
   3   0   9   50.44    3.05
  -3   0  -9   53.95    3.80
   3   0  11   91.85    5.26
   3   0  11   89.63    5.25
   3   0  11   86.90    5.19
   3   0  11   84.70    5.17
   3   0  13   41.74    2.89
   3   0  13   39.56    2.77
   3   0  13   44.24    2.83
  -3   0 -13   43.87    2.92
   3   0  13   43.58    2.89
   3   0  15    7.81    1.63
  -3   0 -15    7.66    1.38
   3   0  15    9.75    1.59
   3   0  15    9.04    1.41
   3   0  17    2.73    1.67
   3   0  17    1.03    1.44
  -3   0 -17    1.66    1.16
   3   0  17    1.16    1.74
   3   0  19    2.97    1.80
   3   0  19    6.81    2.70
   3   0  19    5.15    1.57
   3   0  19    5.54    1.80
   3   0  21   52.31    3.32
   3   0  21   39.37    3.23
   3   0  23   24.11    2.31
  -3  -1  26    1.10    0.91
   3  -1 -26    0.27    0.62
   3   1 -26    0.06    0.63
  -3   1  26    0.03    0.96
   3  -1 -24    7.15    1.36
  -3   1  24    5.13    1.78
  -3  -1  24    2.87    1.79
   3   1 -24    5.95    1.11
  -3  -1  22    0.61    2.19
  -3   1  22    1.63    2.19
   3   1 -22   -0.71    1.31
   3  -1 -22   -0.45    1.66
  -3   1  20   38.99    2.96
   3   1 -20   41.55    2.96
  -3  -1  20   40.55    3.61
   3  -1 -20   37.78    2.75
  -3  -1  20   35.50    3.28
  -3  -1  18    7.00    2.47
   3  -1 -18    3.92    1.33
  -3   1  18    3.85    1.57
   3   1 -18    2.50    1.41
  -3   1  16   62.12    3.98
  -3  -1  16   61.91    4.00
   3  -1 -16   59.93    3.97
  -3   1  16   63.45    4.05
  -3  -1  14   79.81    5.03
   3  -1 -14   79.29    5.05
  -3   1  14   81.33    5.01
  -3   1  14   87.46    5.05
  -3   1  14   88.00    5.12
  -3   1  12   64.95    3.92
  -3  -1  12   66.24    3.95
   3   1 -12   65.53    5.01
   3  -1 -12   68.53    3.98
   3  -1 -12   59.67    3.84
  -3   1  12   69.40    3.95
  -3   1  12   57.66    5.41
   3  -1 -12   61.48    5.42
  -3   1  12   69.37    4.02
  -3  -1  12   70.73    4.03
   3  -1 -12   58.79    4.60
  -3  -1  12   65.95    5.26
   3   1 -12   60.88    3.84
  -3  -1  12   61.27    3.96
  -3   1  10  166.12    9.39
  -3  -1  10  161.35    9.40
   3   1 -10  157.01   10.27
  -3   1  10  184.56    9.46
  -3   1  10  163.63   10.72
  -3   1  10  153.75    9.63
   3  -1 -10  178.43   10.85
   3  -1 -10  156.05    9.43
  -3  -1  10  175.37   10.61
  -3  -1  10  169.59    9.45
   3  -1 -10  161.18    9.94
  -3  -1  10  159.90    9.43
  -3  -1  10  151.62   10.14
   3   1  -8  126.36    7.69
  -3   1   8  115.39    7.97
  -3  -1   8  117.15    7.31
   3  -1  -8  105.28    8.06
  -3  -1   8  118.49    8.22
  -3  -1   8  117.33    7.56
  -3   1   8  117.18    7.25
  -3   1   8  127.45    7.24
  -3   1   6   13.95    2.76
  -3  -1   6   19.24    2.64
   3  -1  -6   16.79    2.73
  -3  -1   6   15.18    2.63
   3   1  -6   17.91    2.22
  -3   1   6   13.86    3.26
  -3  -1   4  132.35    8.50
   3   1  -4  137.47    8.40
  -3  -1   4  140.13    8.52
   3   1  -4  134.33    8.36
  -3   1   4  137.94    8.63
   3  -1  -2  527.11   28.66
  -3  -1   2  513.80   28.71
  -3   1   2  489.89   28.75
   3   1  -2  560.37   28.68
  -3   1   0  706.64   39.98
   3  -1   0  714.50   39.90
   3   1   0  699.20   40.03
  -3   1   0  703.91   39.83
  -3   1  -2  148.69    8.12
  -3  -1  -2  120.68    8.46
   3   1   2  135.20    8.41
  -3   1  -2  135.02    8.23
  -3   1  -4  676.08   38.43
  -3  -1  -4  631.51   38.28
  -3   1  -4  738.96   38.54
  -3  -1  -6   31.95    2.99
  -3   1  -6   35.34    3.64
  -3   1  -6   39.67    2.67
  -3  -1  -6   39.02    3.50
  -3   1  -6   38.49    3.37
  -3  -1  -8   98.36    6.82
  -3  -1  -8  113.59    7.03
  -3   1  -8   95.18    6.23
   3   1   8  101.03    5.74
   3  -1   8   97.30    5.73
   3  -1   8   97.74    5.71
  -3   1  -8   92.01    5.84
   3   1   8  100.92    5.74
   3  -1  10  113.18    6.51
   3   1  10  114.29    6.59
  -3  -1 -10   99.67    7.78
   3  -1  10  114.47    6.53
   3   1  10  110.50    6.58
  -3   1 -10  107.46    7.23
   3  -1  10  110.41    6.59
  -3  -1 -10  114.01    6.57
  -3   1 -10  114.54    8.01
   3   1  10  114.13    6.53
   3   1  10  111.69    6.54
   3  -1  10  112.92    6.57
  -3  -1 -10  114.64    7.61
   3   1  12  172.13   10.12
   3  -1  12  173.05   10.09
   3   1  12  172.39   10.07
   3  -1  12  178.53   10.09
   3   1  12  168.12   10.10
   3   1  12  186.04   10.10
   3   1  14   58.69    3.88
   3   1  14   58.63    3.80
   3   1  14   59.42    3.88
   3   1  14   61.93    3.81
   3  -1  14   56.55    3.81
  -3  -1 -14   64.41    3.96
   3  -1  14   59.94    3.83
   3   1  16   16.46    1.92
   3   1  16   19.01    2.06
  -3  -1 -16   19.85    1.99
   3   1  16   22.98    2.09
   3  -1  16   22.97    2.93
   3  -1  16   17.01    1.96
   3  -1  16   17.46    1.95
   3  -1  18   47.71    4.01
   3  -1  18   35.67    3.15
   3  -1  18   48.22    3.25
   3   1  18   45.99    3.28
  -3  -1 -18   51.57    3.22
   3   1  18   45.68    3.26
   3   1  18   38.41    3.20
   3  -1  20   30.94    2.60
   3   1  20   40.51    3.45
   3  -1  20   41.04    3.38
  -3  -1 -20   33.07    2.41
   3   1  20   32.90    2.70
   3   1  20   32.89    2.63
   3   1  20   29.12    2.58
   3   1  22    2.81    1.96
   3   1  22    3.08    1.18
   3  -1  22    2.28    2.03
   3  -1  24    1.88    1.18
   3   1  24    0.46    1.15
   3   2 -25    4.81    0.89
  -3  -2  25    6.88    1.37
  -3   2  25    3.15    1.38
   3  -2 -25    8.10    1.14
   3  -2 -23    1.68    0.90
   3   2 -23    1.90    0.98
   3  -2 -23    2.09    1.50
  -3  -2  23    0.33    1.99
  -3   2  23    2.93    2.04
   3  -2 -21   16.24    1.69
  -3  -2  21   16.96    2.71
  -3   2  21   14.96    1.87
  -3   2  21   14.06    2.23
   3   2 -21   13.62    1.64
   3   2 -19   30.26    2.38
  -3  -2  19   28.16    3.18
   3  -2 -19   27.51    2.43
  -3   2  19   28.86    2.55
  -3   2  19   31.31    2.76
  -3  -2  17    1.31    1.81
  -3   2  17    4.34    1.67
  -3  -2  17    1.82    2.34
   3   2 -17    0.25    1.27
  -3   2  17    0.26    1.41
   3  -2 -17    1.97    1.51
   3   2 -15   34.60    2.51
  -3  -2  15   40.44    3.02
   3  -2 -15   38.92    2.73
   3  -2 -15   31.78    2.43
  -3   2  15   38.45    2.65
  -3   2  15   38.58    2.63
  -3  -2  13   31.34    2.44
   3   2 -13   29.46    2.00
   3  -2 -13   27.59    2.17
   3  -2 -13   25.95    1.98
  -3   2  13   25.90    2.03
  -3   2  13   28.59    2.05
  -3   2  13   27.12    2.09
   3  -2 -11   82.03    5.57
   3  -2 -11   83.81    5.00
   3   2 -11   88.28    4.99
  -3  -2  11   81.34    5.02
   3  -2 -11   80.91    6.85
   3   2 -11   75.95    5.77
  -3   2  11   90.72    5.06
  -3  -2  11   87.21    6.69
   3  -2 -11   83.40    5.06
  -3   2  11   78.64    6.78
   3  -2  -9   41.65    2.97
  -3   2   9   40.10    2.51
   3  -2  -9   36.21    4.22
   3  -2  -9   42.91    2.60
  -3  -2   9   40.76    3.22
  -3  -2   9   47.58    4.72
  -3  -2   9   39.43    2.55
  -3  -2   9   38.66    3.91
  -3   2   9   51.77    4.62
   3   2  -9   40.79    3.34
  -3  -2   9   37.36    2.57
  -3  -2   7  262.34   15.21
   3   2  -7  261.77   15.09
  -3   2   7  250.65   15.11
  -3   2   7  238.54   15.52
   3   2  -7  263.26   14.87
  -3  -2   7  247.05   15.25
   3  -2  -7  250.92   14.55
  -3  -2   7  260.23   15.57
  -3   2   5  265.86   16.83
   3   2  -5  297.00   16.42
   3  -2  -5  268.18   16.85
  -3  -2   5  283.98   16.57
  -3  -2   3  416.38   24.72
  -3  -2   3  420.96   24.91
   3   2  -3  462.59   24.78
   3  -2  -3  421.33   24.87
   3  -2  -1  113.58    7.20
  -3   2   1  112.02    7.55
  -3   2   1  118.96    6.80
  -3   2   1  118.29    7.48
  -3   2  -1  484.84   28.32
  -3  -2  -1  473.65   28.56
   3  -2   1  498.35   28.09
  -3   2  -1  510.63   28.23
   3   2   1  503.47   28.44
  -3   2  -3   73.27    5.26
  -3   2  -3   71.10    4.18
   3   2   3   75.70    5.01
  -3   2  -3   60.74    4.42
   3   2   3   73.71    4.96
  -3  -2  -3   68.81    4.91
  -3   2  -5   36.16    2.73
   3   2   5   52.43    3.62
  -3   2  -5   45.31    4.06
   3   2   5   49.94    3.46
  -3  -2  -5   40.73    3.09
  -3   2  -7    5.41    2.59
  -3  -2  -7    6.36    2.71
   3  -2   9   91.55    5.35
  -3   2  -9   78.49    6.32
  -3   2  -9  100.71    6.91
  -3   2  -9   79.94    5.43
   3  -2   9   89.34    5.30
  -3  -2  -9   87.61    5.37
  -3   2  -9   93.25    6.11
   3   2   9   94.11    5.34
   3   2   9   94.49    5.31
   3   2   9   89.98    5.32
  -3  -2  -9  108.41    7.08
   3  -2   9   97.51    5.50
   3   2   9   90.51    5.32
   3   2   9   89.37    5.24
   3  -2  11   37.11    2.51
   3   2  11   35.87    2.37
   3   2  11   38.12    2.49
   3   2  11   41.29    2.59
   3  -2  11   38.05    2.58
   3  -2  11   35.81    2.50
   3  -2  11   44.28    3.03
   3   2  11   40.89    2.55
  -3  -2 -11   37.61    2.61
   3   2  11   36.66    2.52
   3   2  13   14.92    1.54
   3  -2  13   11.88    1.44
   3   2  13   13.96    1.56
  -3  -2 -13   15.66    1.55
   3  -2  13   15.46    1.62
   3   2  13   12.72    1.27
   3  -2  13   11.53    1.50
   3   2  13   16.20    1.54
   3  -2  13   16.47    2.32
   3   2  13   16.36    1.51
  -3  -2 -13   15.57    1.81
   3  -2  15   17.37    1.86
  -3  -2 -15   19.13    2.07
  -3  -2 -15   19.02    1.72
   3  -2  15   19.15    2.71
   3   2  15   21.28    1.96
   3   2  15   17.68    1.85
   3   2  15   16.94    1.90
   3  -2  15   18.92    2.03
   3   2  15   15.78    1.53
   3  -2  15   20.24    1.86
   3   2  15   20.31    1.86
  -3  -2 -17   24.35    2.28
   3  -2  17   23.98    3.08
   3   2  17   19.17    2.05
   3  -2  17   20.79    2.28
   3   2  17   20.55    2.06
   3  -2  17   17.42    1.97
   3  -2  17   17.24    1.96
   3   2  17   18.71    2.09
   3  -2  19   51.56    3.75
   3  -2  19   56.30    4.31
   3  -2  19   52.65    3.58
   3   2  19   54.51    3.65
  -3  -2 -19   58.48    3.67
   3   2  19   51.47    3.63
   3   2  19   48.02    3.59
   3   2  21    2.72    1.32
  -3  -2 -21    0.38    1.07
   3   2  21    0.85    1.31
   3  -2  21    1.62    2.25
   3   2  21   -0.15    2.22
   3   2  23    9.32    1.63
   3  -2  23    6.45    1.68
   3   3 -24    4.05    0.89
   3  -3 -24    4.55    0.81
  -3  -3  24    7.06    1.62
  -3   3  24    5.23    1.35
  -3   3  24    5.61    1.63
  -3   3  22   14.21    2.02
   3   3 -22   13.58    1.32
   3  -3 -22   17.43    1.61
   3   3 -22   12.67    1.59
  -3   3  22   13.44    1.72
  -3  -3  22   15.29    2.38
  -3   3  20    6.86    1.70
  -3  -3  20    5.82    2.54
   3   3 -20    5.53    1.23
  -3   3  20    7.67    1.93
   3  -3 -20    5.59    1.62
  -3   3  18   33.37    2.76
  -3   3  18   31.98    2.63
   3  -3 -18   37.82    2.76
   3   3 -18   29.32    2.33
   3  -3 -18   28.63    2.29
  -3  -3  18   38.87    3.30
  -3  -3  16   10.36    2.31
   3   3 -16   11.19    1.38
   3  -3 -16   10.07    1.42
  -3   3  16   10.74    1.72
   3  -3 -16   12.63    1.82
  -3   3  16   12.53    1.75
  -3   3  14   53.77    3.47
  -3   3  14   55.52    3.48
   3   3 -14   52.41    3.37
   3  -3 -14   54.12    3.62
  -3  -3  14   53.37    3.76
   3  -3 -14   53.13    3.44
  -3  -3  12    7.97    1.66
   3  -3 -12    7.72    1.39
   3  -3 -12   10.49    1.27
   3   3 -12    8.09    1.03
  -3   3  12    8.20    1.17
  -3   3  12    9.80    1.17
  -3   3  10   85.34    5.07
  -3   3  10   83.68    7.00
   3  -3 -10   88.99    5.10
  -3  -3  10   86.87    5.16
   3  -3 -10   85.17    6.98
  -3  -3  10   98.50    7.08
  -3   3  10   79.32    5.86
  -3  -3  10   74.82    6.30
  -3   3  10   84.58    5.05
   3   3 -10   83.14    5.57
   3   3 -10   86.84    5.01
  -3   3  10   84.93    5.03
   3  -3  -8   85.97    5.25
   3  -3  -8   89.73    5.21
  -3   3   8   96.50    6.41
   3   3  -8   98.29    5.95
  -3   3   8   90.02    7.05
  -3   3   8   84.63    5.15
  -3  -3   8   88.76    6.21
  -3  -3   8   97.55    7.19
  -3  -3   8  103.91    6.62
   3  -3  -6   20.08    3.26
  -3   3   6   18.49    3.43
  -3  -3   6   14.74    3.65
   3   3  -6   17.88    2.50
  -3   3   6   19.54    3.75
  -3  -3   6   18.94    4.17
  -3  -3   6   17.15    2.26
  -3  -3   4   83.11    5.63
   3  -3  -4   80.57    6.09
  -3  -3   4   84.25    6.80
   3   3  -4   92.60    5.99
  -3   3   2  126.31    8.32
  -3  -3   2  123.64    8.37
   3   3  -2  122.18    8.04
   3  -3  -2  118.44    7.81
   3  -3   0   89.27    5.56
  -3  -3   0   88.75    6.48
  -3   3   0   89.30    6.17
   3   3   0   78.76    6.12
  -3   3  -2   12.73    1.92
   3  -3   2   10.29    1.11
  -3  -3  -2   13.46    3.00
  -3   3  -2   11.55    2.82
   3   3   2   11.26    2.77
   3   3   4   32.78    3.00
  -3  -3  -4   29.56    3.25
   3   3   4   30.66    3.39
  -3   3  -4   26.16    2.35
  -3   3  -4   31.64    3.52
  -3  -3  -6   27.16    2.00
   3   3   6   31.67    2.94
  -3  -3  -6   29.12    3.86
   3   3   6   27.68    1.88
  -3   3  -6   34.13    3.66
   3   3   6   30.48    2.95
   3   3   8   41.66    2.59
   3  -3   8   38.78    2.54
   3  -3   8   41.06    2.89
  -3  -3  -8   37.55    4.05
   3   3   8   40.42    2.61
  -3  -3  -8   37.11    2.71
   3   3   8   42.14    2.53
  -3  -3  -8   39.58    4.50
  -3   3  -8   43.59    3.99
  -3  -3  -8   40.23    2.60
   3   3   8   41.84    2.57
   3   3   8   45.42    3.34
   3   3   8   42.37    2.60
   3   3   8   43.92    2.61
  -3   3  -8   38.98    4.17
   3  -3   8   42.05    2.59
   3  -3  10    6.41    1.05
   3   3  10    9.91    1.07
  -3  -3 -10    8.06    2.73
   3   3  10    9.18    1.09
   3   3  10    8.36    1.10
   3  -3  10    8.14    1.11
   3  -3  10    8.33    1.79
  -3  -3 -10   10.05    1.31
   3  -3  10    7.82    0.98
   3   3  10    9.13    1.14
   3   3  10    9.67    0.97
   3   3  12    9.49    1.29
   3   3  12    8.98    1.06
   3   3  12    8.29    1.16
  -3  -3 -12    8.57    1.44
   3  -3  12    8.63    1.29
   3   3  12    9.04    1.27
   3  -3  12    9.00    2.08
  -3  -3 -12    7.76    1.62
   3  -3  12    8.31    1.16
   3   3  12    8.26    1.24
   3   3  14   12.41    1.58
   3   3  14   11.90    1.56
   3  -3  14   12.72    1.57
  -3  -3 -14    9.99    1.57
   3   3  14   10.78    1.28
  -3  -3 -14   11.70    1.91
   3   3  14   11.76    1.46
   3  -3  14   11.99    2.63
   3  -3  14   13.12    1.44
   3   3  14   13.23    1.58
   3   3  16   38.60    2.89
   3  -3  16   43.34    3.71
   3   3  16   35.34    2.80
   3  -3  16   38.46    2.99
   3   3  16   42.76    2.89
   3  -3  16   39.55    2.76
   3   3  16   39.15    2.92
  -3  -3 -16   45.88    3.21
  -3  -3 -16   38.18    2.77
   3   3  16   33.65    2.61
   3  -3  18   15.12    1.64
   3  -3  18   15.83    3.00
   3   3  18   17.08    1.93
   3   3  18   11.62    1.64
   3   3  18   10.65    1.37
   3   3  18   15.59    1.83
   3  -3  18   14.80    2.03
  -3  -3 -18   15.84    2.07
   3  -3  20    7.22    2.52
  -3  -3 -20    6.78    1.53
   3   3  20    6.20    1.45
   3   3  20    3.60    1.42
  -3  -3 -22    3.71    0.99
   3  -3  22    4.17    1.80
   3   3  22    5.33    1.83
   3   3  22    2.47    1.13
  -3   4  25    1.15    0.96
   3  -4 -25    4.54    0.77
  -3   4  23    4.80    1.39
   3  -4 -23    5.01    1.07
  -3   4  23    3.60    1.13
   3   4 -23    1.56    0.78
   3  -4 -23    4.93    1.32
  -3  -4  21    0.58    2.15
   3  -4 -21    0.47    1.47
  -3   4  21   -0.03    1.50
   3   4 -21    0.37    1.05
  -3   4  21    3.20    1.69
   3  -4 -19   16.16    2.02
  -3  -4  19   10.74    2.64
   3   4 -19   11.36    1.62
  -3   4  19   14.02    1.96
  -3   4  19   11.79    1.92
   3  -4 -19   10.69    1.45
   3   4 -17   -0.10    0.94
  -3   4  17    1.31    1.68
   3  -4 -17    1.52    1.30
  -3  -4  17    0.29    2.40
   3  -4 -17    2.80    1.80
  -3   4  17    0.83    1.59
   3  -4 -15   10.17    1.52
  -3   4  15   11.75    1.58
  -3  -4  15    9.02    2.30
   3   4 -15    8.63    1.18
   3  -4 -15   10.36    1.88
  -3   4  15   11.59    1.59
  -3  -4  13  117.64    6.94
   3   4 -13  101.76    6.65
  -3   4  13  119.52    6.74
   3  -4 -13  118.38    6.80
  -3   4  13  121.99    6.83
   3  -4 -11  124.05    7.10
  -3  -4  11  130.41    9.28
   3   4 -11  108.77    6.96
  -3   4  11  120.68    7.03
   3  -4 -11  122.18    7.15
  -3  -4  11  124.33    7.18
  -3   4  11  125.34    7.07
  -3   4  11  123.91    7.02
   3  -4  -9   90.37    5.55
   3   4  -9   90.86    5.42
  -3   4   9   88.36    6.58
  -3   4   9   91.59    5.45
  -3   4   9   95.19    5.47
   3   4  -9   92.78    6.33
   3  -4  -9   99.81    7.58
  -3  -4   9   91.00    6.51
   3  -4  -9   91.70    5.53
  -3  -4   9   92.48    5.59
  -3   4   9   98.49    5.46
  -3  -4   9  105.74    7.72
  -3  -4   7  218.00   12.56
   3  -4  -7  217.26   12.56
  -3   4   7  241.74   14.59
  -3   4   7  221.35   13.70
  -3   4   7  199.65   12.48
  -3  -4   7  228.35   13.32
   3  -4  -7  233.13   12.51
   3  -4  -7  221.69   14.29
  -3   4   7  249.34   14.04
   3   4  -7  229.55   13.46
  -3  -4   7  270.19   14.31
  -3  -4   7  256.22   14.50
  -3  -4   5   66.79    5.81
  -3  -4   5   61.57    5.69
  -3   4   5   57.36    5.19
   3   4  -5   56.60    4.62
   3  -4  -5   46.91    4.83
   3  -4  -5   54.17    5.04
  -3   4   5   54.72    5.35
  -3  -4   5   57.97    4.20
   3  -4  -3   63.21    4.59
  -3  -4   3   63.64    3.95
  -3  -4   3   67.40    5.59
  -3   4   3   61.83    5.08
  -3  -4   3   52.19    5.19
   3  -4  -3   62.54    4.47
  -3   4   3   67.99    5.33
  -3   4   3   55.76    4.94
   3   4  -3   62.01    4.61
  -3  -4   1   39.74    5.07
  -3   4   1   49.39    4.74
   3  -4  -1   51.99    3.91
  -3  -4   1   47.21    4.97
  -3   4   1   44.91    5.09
  -3   4   1   50.01    5.04
  -3   4  -1   59.07    5.70
  -3   4  -1   57.67    4.92
   3  -4   1   59.66    3.93
  -3  -4  -1   56.95    5.17
   3   4   1   56.91    5.09
  -3  -4  -1   56.98    5.62
  -3  -4  -3   63.08    5.69
  -3  -4  -3   51.91    4.75
  -3   4  -3   49.76    4.96
  -3   4  -3   62.78    5.33
   3   4   3   58.86    4.57
   3   4   3   50.85    4.81
   3  -4   5   17.97    1.72
  -3  -4  -5   18.87    3.63
  -3   4  -5   22.02    3.36
   3   4   5   20.42    2.61
  -3  -4  -5   17.53    2.79
   3   4   5   18.42    1.42
  -3   4  -5   19.18    3.13
  -3  -4  -5   18.67    1.47
  -3  -4  -5   15.81    3.67
   3   4   5   16.16    3.29
   3   4   7   20.25    1.43
   3  -4   7   17.87    1.91
   3   4   7   21.42    2.87
   3  -4   7   18.21    1.38
  -3  -4  -7   24.21    3.71
  -3  -4  -7   17.69    1.54
  -3  -4  -7   22.88    3.83
   3   4   7   18.73    1.51
   3   4   7   16.36    2.47
  -3  -4  -7   20.65    1.43
  -3  -4  -7   18.56    1.68
  -3   4  -7   15.94    2.98
  -3   4  -7   21.09    3.15
   3   4   7   19.71    1.51
   3  -4   9   28.75    2.01
  -3  -4  -9   32.18    4.21
  -3  -4  -9   31.18    2.36
   3   4   9   33.02    2.21
   3   4   9   31.29    2.11
  -3  -4  -9   32.38    2.06
   3  -4   9   32.57    2.13
  -3   4  -9   33.56    3.56
   3  -4   9   33.28    2.66
   3   4   9   31.45    2.13
   3  -4  11   45.97    3.54
  -3  -4 -11   53.05    3.26
   3  -4  11   43.86    3.05
   3   4  11   48.94    3.01
   3  -4  11   43.52    2.95
   3   4  11   47.08    3.12
   3   4  11   51.46    3.08
   3   4  11   46.46    3.01
   3   4  11   50.41    3.12
   3  -4  13   56.42    3.54
   3   4  13   54.38    3.40
   3   4  13   49.20    3.42
  -3  -4 -13   53.76    3.64
   3  -4  13   56.77    4.16
   3   4  13   56.28    3.51
   3   4  13   54.25    3.58
   3   4  13   57.54    3.58
   3  -4  13   50.14    3.38
  -3  -4 -13   59.77    3.84
   3  -4  15   19.06    2.91
   3   4  15   12.75    1.81
   3  -4  15   12.03    1.70
   3  -4  15   13.71    1.44
  -3  -4 -15   14.64    1.75
   3   4  15   13.19    1.47
  -3  -4 -15   15.11    2.22
   3   4  15   10.42    1.47
   3   4  15   13.24    1.73
   3   4  15   14.10    1.66
   3   4  17   17.71    1.87
   3   4  17   16.77    2.00
   3  -4  17   18.45    2.00
   3   4  17   16.10    1.64
  -3  -4 -17   22.07    2.41
   3  -4  17   17.03    3.13
   3   4  17   18.71    1.76
   3  -4  17   17.10    1.65
  -3  -4 -17   17.74    1.83
   3   4  17   18.64    2.05
  -3  -4 -19    0.73    1.65
   3   4  19    1.78    1.45
   3  -4  19    0.51    2.56
   3   4  19    2.43    1.24
   3   4  21    9.60    1.46
  -3  -4 -21   11.91    1.49
   3  -4  21   10.14    2.14
   3   4  23    2.31    1.15
   3   4  23    2.05    0.71
   3  -5 -24    2.59    0.71
  -3   5  24    2.64    0.86
  -3   5  24    2.06    1.13
   3  -5 -24    3.86    0.80
  -3   5  22    3.56    1.24
   3  -5 -22    1.67    1.22
  -3   5  22    2.99    1.39
   3  -5 -22    3.07    1.27
   3  -5 -20   26.09    2.25
   3  -5 -20   22.31    1.88
  -3   5  20   27.57    2.23
  -3  -5  20   26.65    2.77
   3   5 -20   18.27    1.77
  -3   5  20   24.39    2.32
  -3   5  18    7.32    1.88
  -3   5  18   10.43    1.87
   3   5 -18    7.29    1.38
   3  -5 -18   11.64    2.01
   3  -5 -18    9.56    1.57
  -3  -5  18   12.37    2.62
  -3   5  16   37.38    2.66
  -3  -5  16   36.85    3.26
   3  -5 -16   35.19    2.67
   3   5 -16   27.26    2.40
  -3   5  14   17.03    1.79
   3  -5 -14   17.02    1.90
   3   5 -14   14.97    1.63
  -3  -5  14   19.06    2.51
   3   5 -12   12.09    1.39
   3  -5 -12   13.86    1.65
   3  -5 -12   14.89    1.76
  -3   5  12   14.05    1.45
  -3   5  12   11.75    1.54
  -3  -5  12   11.93    2.10
  -3   5  12   13.54    1.46
   3   5 -10   21.55    1.80
  -3   5  10   24.79    1.83
  -3   5  10   24.54    1.80
  -3  -5  10   23.79    2.24
   3  -5 -10   24.19    1.98
   3  -5 -10   23.60    1.98
  -3   5  10   23.77    1.79
  -3  -5   8    4.15    3.63
  -3   5   8    7.52    1.00
  -3   5   8    7.53    1.03
   3  -5  -8   11.50    2.88
   3   5  -8   10.37    2.36
   3   5  -8    9.15    1.02
   3  -5  -8    8.41    1.22
  -3   5   8    7.23    2.80
  -3   5   8    9.00    0.95
  -3  -5   8    6.84    0.98
   3  -5  -6  127.25    9.19
   3   5  -6  143.66    8.88
   3  -5  -6  129.88    7.53
  -3  -5   6  142.69    9.74
   3  -5  -6  133.86    7.48
   3   5  -6  130.15    7.49
  -3  -5   6  129.40    8.25
  -3   5   6  131.15    9.00
  -3  -5   6  129.59    7.48
  -3   5   6  140.95    9.39
  -3   5   6  131.85    7.45
  -3  -5   6  156.43    9.77
   3  -5  -6  137.04    9.46
  -3   5   6  122.25    7.44
   3  -5  -6  122.87    7.50
  -3  -5   4  437.77   22.32
  -3   5   4  407.41   21.74
  -3   5   4  420.95   22.01
   3  -5  -4  400.84   20.10
  -3  -5   4  419.66   21.03
   3  -5  -4  367.15   21.58
   3  -5  -4  403.99   20.06
   3   5  -4  427.78   21.56
  -3  -5   4  412.42   20.14
  -3  -5   4  406.01   20.10
   3  -5  -4  412.29   21.74
   3  -5  -2   12.17    2.92
  -3   5   2   11.30    3.78
  -3  -5   2   11.65    3.69
   3  -5  -2   12.31    2.43
  -3  -5   2   11.42    1.13
   3   5  -2   13.95    3.13
  -3   5   2   10.78    3.79
  -3  -5   2   13.39    4.25
  -3  -5   0  351.78   20.34
   3  -5   0  348.77   18.92
   3   5   0  354.89   20.28
  -3  -5   0  326.30   18.92
  -3   5   0  357.24   20.64
   3  -5   0  355.45   19.66
  -3  -5   0  317.20   18.93
   3   5   2   76.65    4.41
  -3  -5  -2   95.70    6.99
  -3  -5  -2   71.43    4.46
  -3  -5  -2   77.92    6.02
   3  -5   2   71.73    4.54
   3  -5   2   75.09    4.38
  -3  -5  -2   76.11    4.44
  -3   5  -2   80.31    6.76
   3   5   2   83.66    6.20
  -3   5  -2   72.93    6.54
   3   5   2   70.47    4.43
  -3   5  -4   88.73    6.75
   3   5   4   92.66    6.14
  -3  -5  -4   81.13    4.79
  -3  -5  -4   78.70    4.86
  -3  -5  -4   81.46    6.07
  -3   5  -4   90.25    6.82
   3   5   4   80.67    4.81
  -3  -5  -4   83.45    4.83
   3   5   4   84.70    6.45
   3  -5   4   79.41    4.71
   3   5   4   76.82    4.78
  -3  -5  -4   84.86    7.02
  -3  -5  -6   40.19    2.81
  -3  -5  -6   42.50    2.74
  -3   5  -6   33.96    4.14
  -3  -5  -6   37.62    4.77
  -3  -5  -6   40.53    2.65
   3   5   6   44.76    2.71
  -3   5  -6   44.45    4.60
   3   5   6   38.96    4.53
   3   5   6   40.37    2.69
   3   5   6   41.51    3.81
  -3  -5  -6   42.10    4.96
   3   5   8   47.11    3.01
   3  -5   8   44.74    2.87
   3   5   8   44.31    2.99
   3  -5   8   41.86    3.33
   3   5   8   46.40    2.89
   3   5   8   46.81    2.96
  -3  -5  -8   50.03    2.95
  -3  -5  -8   51.08    3.08
   3   5   8   47.48    3.04
   3   5  10   71.32    4.33
   3  -5  10   66.71    4.32
   3   5  10   78.62    4.45
  -3  -5 -10   72.77    4.59
  -3  -5 -10   73.75    4.33
   3   5  10   71.25    4.35
  -3  -5 -10   71.41    4.57
   3  -5  10   70.33    4.77
   3  -5  12   65.98    4.02
   3   5  12   60.86    4.01
  -3  -5 -12   61.32    4.25
   3   5  12   65.49    4.03
   3  -5  12   65.52    4.67
  -3  -5 -12   61.69    4.31
   3   5  12   72.92    4.17
   3  -5  14   24.83    1.98
   3   5  14   23.32    1.95
   3   5  14   27.56    2.24
   3  -5  14   20.71    1.76
   3  -5  14   26.88    3.27
  -3  -5 -14   25.90    2.35
   3   5  14   23.63    1.96
   3  -5  16   15.75    1.74
  -3  -5 -16   16.86    1.93
   3  -5  16   16.97    3.10
   3   5  16   16.23    1.95
   3   5  16   16.58    1.61
  -3  -5 -16   16.62    2.44
   3   5  16   12.30    1.57
   3   5  16   18.05    2.04
   3   5  18    3.67    1.53
  -3  -5 -18    0.98    1.80
  -3  -5 -18    2.12    1.27
   3   5  18    0.61    1.00
   3  -5  18   -0.15    2.60
   3   5  18    1.26    1.05
   3   5  20    3.59    1.27
  -3  -5 -20    2.70    1.47
   3   5  22   -0.48    0.84
  -3  -5 -22    0.23    0.83
   3   5  22    0.66    1.24
   3  -6 -23    4.64    0.79
  -3   6  23    2.18    0.93
  -3   6  23    3.95    0.86
   3  -6 -23    2.34    0.86
  -3   6  21    0.16    1.28
   3  -6 -21    1.62    0.90
   3  -6 -21    3.02    1.13
  -3   6  21    0.87    1.24
   3  -6 -21    2.48    1.31
   3  -6 -19   31.21    2.44
  -3   6  19   32.90    2.62
  -3   6  19   33.60    2.68
   3  -6 -17   33.86    2.65
   3   6 -17   29.37    2.27
  -3   6  17   37.71    2.68
  -3   6  15   12.56    1.69
   3  -6 -15   10.44    1.35
   3  -6 -15   14.12    1.89
  -3  -6  15    7.04    1.41
   3   6 -15    9.60    1.26
   3  -6 -15   12.31    2.03
   3  -6 -13    2.63    1.63
  -3   6  13    2.66    1.35
   3   6 -13    2.46    0.97
   3  -6 -13    2.21    1.57
  -3   6  13    3.97    1.23
  -3   6  13    0.79    1.47
  -3  -6  13    2.34    1.30
   3   6 -11  112.44    7.14
  -3   6  11  124.09    7.20
   3  -6 -11  129.96    7.32
  -3   6  11  120.69    7.19
  -3   6  11  125.53    7.17
  -3   6   9   12.88    1.28
   3  -6  -9   14.14    1.56
   3  -6  -9   14.97    1.63
  -3   6   9   15.00    1.44
   3   6  -9   13.77    1.32
  -3  -6   9   13.89    1.57
  -3   6   9   13.88    1.39
   3   6  -7   47.98    3.11
   3  -6  -7   44.87    3.20
  -3   6   7   50.42    3.09
  -3   6   7   52.38    3.12
   3  -6  -7   54.75    3.16
  -3  -6   7   49.36    3.23
  -3  -6   7   47.52    3.09
   3  -6  -7   46.74    3.15
  -3   6   5   19.74    1.51
  -3  -6   5   22.63    3.44
   3  -6  -5   19.34    1.56
   3   6  -5   20.31    3.24
  -3   6   5   20.68    1.52
  -3  -6   5   24.71    4.26
   3  -6  -5   19.98    1.67
  -3   6   5   20.55    3.80
   3  -6  -5   21.03    1.59
  -3  -6   5   20.56    1.74
   3   6  -5   17.61    1.52
  -3  -6   5   21.74    1.62
   3  -6  -5   21.40    3.44
   3  -6  -3    7.30    2.75
  -3  -6   3   13.54    3.81
  -3  -6   3    8.37    3.12
  -3  -6   3   10.41    4.12
  -3  -6   3   10.99    1.16
   3   6  -3   10.99    1.05
  -3   6   3   12.05    3.85
   3  -6  -3   10.12    1.19
   3  -6  -3    9.12    1.06
  -3   6   3    6.30    3.43
  -3  -6   3    9.23    1.31
  -3  -6   3   14.01    2.06
   3   6  -3    4.88    2.83
   3  -6  -3   11.80    2.54
  -3   6   1   39.16    4.88
  -3  -6   1   37.12    2.35
  -3  -6   1   33.29    4.44
  -3  -6   1   48.85    5.39
   3  -6  -1   32.21    2.25
   3  -6  -1   36.27    2.30
   3  -6  -1   36.47    3.42
   3  -6  -1   35.74    2.44
  -3  -6   1   36.53    2.38
   3   6  -1   34.25    2.33
  -3   6   1   37.13    4.98
  -3  -6   1   41.89    4.74
  -3  -6  -1    0.40    2.97
  -3   6  -1    7.11    3.62
  -3   6  -1    4.19    3.58
   3   6   1    4.66    0.89
  -3  -6  -1    4.81    1.06
   3  -6   1    3.90    0.76
  -3  -6  -1    4.76    1.06
   3  -6   1    4.80    1.00
   3   6   1    3.22    2.95
  -3  -6  -1    3.87    1.01
  -3  -6  -1    4.90    3.63
  -3  -6  -1    6.07    3.16
   3   6   1    4.21    1.03
   3   6   3   83.90    6.50
   3   6   3   92.23    5.24
   3   6   3   81.90    5.28
  -3  -6  -3   94.99    5.27
   3  -6   3   88.92    5.18
  -3   6  -3   71.72    7.25
   3   6   3   80.80    6.94
   3   6   3   85.18    5.25
  -3  -6  -3   90.90    6.79
  -3  -6  -3   82.19    7.46
  -3  -6  -3   88.49    5.31
   3   6   5    9.74    1.23
   3   6   5   10.95    2.11
  -3  -6  -5    8.07    1.42
   3  -6   5    9.84    0.98
  -3  -6  -5   10.16    1.35
  -3  -6  -5    8.76    1.21
  -3  -6  -7   29.67    2.46
  -3  -6  -7   30.65    2.21
   3   6   7   31.81    2.28
  -3  -6  -7   31.27    2.29
   3   6   7   32.69    2.33
   3   6   9   30.64    2.22
  -3  -6  -9   32.04    2.19
  -3  -6  -9   25.90    2.43
   3   6   9   32.99    2.35
   3   6   9   32.09    2.34
   3   6   9   29.18    2.28
   3   6  11   16.40    1.80
   3   6  11   15.35    1.62
  -3  -6 -11   13.53    2.07
  -3  -6 -11   13.39    2.05
   3   6  11   16.07    1.79
   3  -6  13   16.06    1.54
  -3  -6 -13   18.72    2.21
  -3  -6 -13   17.67    2.34
   3   6  13   16.59    1.72
   3   6  13   16.63    1.96
   3   6  13   19.61    1.99
  -3  -6 -15   13.36    1.97
   3   6  15   11.27    1.34
   3   6  15   15.22    1.90
   3   6  15   13.39    1.51
  -3  -6 -17   14.86    1.68
   3   6  17   11.28    1.46
   3   6  17   14.77    1.85
  -3  -6 -19    2.20    1.48
   3   6  19    0.18    0.87
  -3  -6 -19    0.75    1.03
   3   6  19    1.17    1.32
   3   6  21    2.29    0.94
  -3  -6 -21    2.76    0.98
  -3   7  22    2.48    0.89
   3  -7 -22    4.38    0.85
  -3   7  22    2.64    0.85
   3  -7 -22    2.59    0.63
  -3   7  20   22.51    1.96
   3  -7 -20   23.67    1.87
  -3   7  20   23.78    1.97
   3  -7 -20   23.20    1.76
  -3   7  18    0.99    1.40
   3  -7 -18    0.33    1.37
   3  -7 -18    1.36    1.54
   3  -7 -16    8.92    1.73
   3  -7 -16    9.04    1.29
   3  -7 -16   10.67    1.88
  -3   7  16   10.08    1.63
  -3  -7  14  142.63    9.75
   3  -7 -14  184.21    9.94
   3  -7 -14  152.62    9.77
  -3   7  14  176.25    9.83
  -3   7  14  182.55    9.91
   3  -7 -14  186.61    9.98
  -3   7  12   49.61    3.44
  -3  -7  12   50.29    3.55
  -3   7  12   54.19    3.52
   3  -7 -12   57.88    3.70
  -3   7  12   56.03    3.60
   3  -7 -10   96.14    5.93
  -3  -7  10   95.95    5.91
  -3   7  10   93.91    5.79
  -3   7  10  106.42    5.86
   3  -7 -10   97.52    5.91
  -3   7  10   91.34    5.76
  -3  -7   8   27.95    2.34
  -3   7   8   28.77    2.16
   3  -7  -8   30.80    2.34
   3  -7  -8   31.44    2.22
  -3   7   8   29.93    2.13
   3  -7  -8   25.69    2.16
  -3   7   6    3.80    0.99
  -3  -7   6    5.63    1.03
   3  -7  -6    3.77    1.22
   3  -7  -6    5.61    1.16
  -3  -7   6    5.27    1.34
   3  -7  -6    6.04    1.01
  -3   7   6    3.93    1.03
  -3   7   4   24.32    1.87
  -3   7   4   29.66    1.95
   3  -7  -4   27.47    1.96
  -3  -7   4   28.13    2.17
   3   7  -4   25.19    1.87
   3  -7  -4   26.78    2.02
  -3  -7   4   27.74    2.03
   3  -7  -2   21.60    1.70
  -3  -7   2   22.67    1.92
   3  -7  -2   22.26    1.66
   3  -7  -2   21.92    1.86
  -3  -7   2   22.88    1.81
   3   7  -2   21.92    1.64
   3   7  -2   21.69    1.81
   3   7   0   56.83    3.47
  -3  -7   0   55.90    3.50
   3   7   0   57.41    3.58
   3  -7   0   53.70    3.41
   3  -7   0   56.91    3.56
  -3  -7   0   55.58    3.55
  -3  -7  -2  140.87    7.99
   3   7   2  148.12    8.00
   3   7   2  129.53    8.02
   3   7   2  144.64    7.96
   3  -7   2  125.01    7.82
  -3  -7  -2  136.73    7.98
   3  -7   2  140.24    7.92
  -3  -7  -2  132.90    7.96
  -3  -7  -4   16.42    1.74
   3   7   4   14.59    1.67
   3   7   4   17.98    1.54
   3  -7   4   16.48    1.40
  -3  -7  -4   14.60    1.57
  -3  -7  -4   15.99    1.59
  -3  -7  -4   14.51    1.49
   3   7   6   15.73    1.53
  -3  -7  -6   15.35    1.48
  -3  -7  -6   16.53    1.82
  -3  -7  -6   12.93    1.56
   3   7   6   10.11    1.54
  -3  -7  -8   36.54    2.74
  -3  -7  -8   32.24    2.87
   3   7   8   36.14    2.60
   3   7   8   38.78    2.73
  -3  -7  -8   41.47    2.61
   3   7   8   32.97    2.61
   3   7  10   11.08    1.56
  -3  -7 -10   11.39    1.89
   3   7  10   10.54    1.71
  -3  -7 -10    8.49    1.47
   3   7  10   11.82    1.57
  -3  -7 -12   37.39    2.94
  -3  -7 -12   33.48    2.93
   3   7  12   36.67    2.78
   3   7  12   31.88    2.55
   3   7  12   32.96    2.64
   3   7  14   46.39    3.19
  -3  -7 -14   48.00    3.49
   3   7  14   44.97    3.38
  -3  -7 -14   46.34    3.58
   3   7  14   47.19    3.42
   3   7  16    1.24    1.12
   3   7  16    0.66    1.54
  -3  -7 -16    2.67    1.78
  -3  -7 -16   -0.75    1.52
   3   7  16    0.16    1.41
  -3  -7 -18   23.74    1.84
   3   7  18   25.16    1.95
  -3  -7 -20    0.25    0.62
   3   7  20    0.76    0.90
   3  -8 -21    5.50    0.83
  -3   8  21    3.59    0.80
   3  -8 -21    4.72    0.66
  -3   8  21    4.37    0.85
  -3   8  19    4.72    1.12
   3  -8 -19    4.20    1.10
   3  -8 -19    3.98    0.78
   3  -8 -19    4.72    1.17
  -3   8  17   11.41    1.48
  -3   8  17   10.46    1.64
   3  -8 -17    9.38    1.53
   3  -8 -17   12.04    1.70
   3  -8 -17    8.51    1.14
   3  -8 -17    8.52    1.10
   3  -8 -15   52.80    3.40
   3  -8 -15   50.86    3.49
  -3   8  15   53.61    3.50
   3  -8 -15   39.79    3.21
  -3   8  15   48.82    3.30
   3  -8 -13   35.22    2.73
  -3  -8  13   29.45    2.49
   3  -8 -13   32.24    2.66
  -3   8  13   34.75    2.56
  -3   8  13   39.13    2.72
   3  -8 -11   76.82    4.68
  -3   8  11   74.22    4.56
  -3  -8  11   65.63    4.54
   3  -8 -11   73.43    4.64
   3  -8 -11   68.32    4.57
  -3   8  11   71.75    4.47
  -3   8   9   18.55    1.75
   3  -8  -9   18.43    1.77
   3  -8  -9   19.25    2.07
  -3  -8   9   20.67    2.03
  -3   8   9   19.47    1.93
  -3   8   7    6.72    1.21
   3  -8  -7    7.83    1.19
   3  -8  -7    4.84    1.27
   3  -8  -7    8.48    1.48
  -3   8   7    7.97    1.31
  -3  -8   7    5.37    1.09
  -3  -8   7    7.31    1.60
  -3   8   5   77.09    5.00
   3  -8  -5   81.83    5.08
  -3  -8   5   81.89    5.05
   3  -8  -5   83.31    5.05
  -3  -8   5   87.80    5.21
  -3   8   5   87.45    5.05
   3  -8  -5   88.24    5.23
   3  -8  -3   38.47    2.75
   3  -8  -3   40.27    2.73
  -3  -8   3   43.06    2.92
   3  -8  -3   40.11    2.98
  -3  -8   3   44.40    2.83
   3   8  -3   42.05    2.86
   3  -8  -1   31.06    2.24
  -3  -8   1   34.53    2.54
   3   8  -1   31.08    2.41
  -3  -8   1   34.76    2.43
   3  -8  -1   36.93    2.51
   3   8  -1   30.81    2.52
  -3  -8  -1   38.03    2.53
   3   8   1   38.10    2.53
   3  -8   1   30.90    2.29
   3  -8   1   34.19    2.48
  -3  -8  -1   34.00    2.56
   3   8   1   36.12    2.62
   3   8   3    3.41    1.19
  -3  -8  -3    3.35    1.30
   3  -8   3    2.19    0.79
  -3  -8  -3    2.42    1.27
   3   8   3    2.42    1.29
   3  -8   3    3.19    1.07
  -3  -8  -3    3.44    1.29
  -3  -8  -5   32.47    2.53
   3   8   5   31.59    2.34
  -3  -8  -5   31.77    2.37
   3  -8   5   28.44    2.10
  -3  -8  -5   27.74    2.41
  -3  -8  -5   30.15    2.26
   3   8   5   33.95    2.45
   3   8   7   42.27    2.99
  -3  -8  -7   40.86    3.17
   3   8   7   39.76    2.91
  -3  -8  -7   43.48    2.95
  -3  -8  -7   39.03    2.91
  -3  -8  -9    1.10    1.46
  -3  -8  -9   -2.33    1.81
   3   8   9    1.93    1.44
  -3  -8  -9   -0.16    1.32
   3   8   9   -1.29    1.40
  -3  -8 -11    0.96    1.62
   3   8  11    0.07    1.45
   3   8  11    0.37    1.40
   3   8  13   38.95    2.93
  -3  -8 -13   39.96    3.20
   3   8  13   43.38    3.15
  -3  -8 -13   43.68    3.20
   3   8  13   44.58    3.04
   3   8  15    6.04    1.28
  -3  -8 -15    4.51    1.65
   3   8  15    7.07    1.45
   3   8  15    5.94    1.50
  -3  -8 -15    5.44    1.58
   3   8  17   14.52    1.56
  -3  -8 -17   12.79    1.51
   3   8  17   11.76    1.31
  -3  -8 -17   16.06    1.64
   3   8  19    1.23    0.83
  -3  -8 -19    1.33    0.73
  -3  -8 -19    1.71    0.89
   3  -9 -20    1.35    0.57
   3  -9 -20    1.56    0.58
   3  -9 -18    0.08    0.93
  -3   9  18   -0.31    1.06
  -3   9  18   -0.08    0.87
   3  -9 -18    0.44    0.98
  -3   9  16    3.76    1.19
   3  -9 -16    7.08    1.28
   3  -9 -16    6.10    1.43
  -3   9  16    4.41    1.36
   3  -9 -16    5.73    1.03
  -3   9  14    2.43    1.43
   3  -9 -14    3.86    1.37
   3  -9 -14    2.93    1.29
  -3   9  14    3.75    1.23
  -3   9  12    7.74    1.61
   3  -9 -12   10.11    1.82
  -3  -9  12    9.05    1.41
  -3   9  12    6.72    1.40
   3  -9 -12    7.66    1.69
   3  -9 -12    8.12    1.41
   3  -9 -10   83.21    4.90
  -3   9  10   81.31    4.79
  -3  -9  10   72.47    4.77
   3  -9 -10   72.31    4.89
   3  -9 -10   72.99    4.68
  -3   9  10   73.73    4.66
   3  -9  -8   31.32    2.63
   3   9  -8   29.96    2.41
  -3  -9   8   38.53    2.69
  -3   9   8   37.93    2.54
   3  -9  -8   30.10    2.33
  -3   9   8   32.96    2.39
  -3   9   6    3.75    1.16
   3  -9  -6    4.77    1.41
  -3   9   6    5.19    1.26
   3  -9  -6    4.27    1.74
   3   9  -6    4.98    1.28
  -3  -9   6    3.82    1.11
  -3  -9   6    4.89    1.53
   3  -9  -6    2.93    1.41
   3  -9  -4  163.32    9.59
  -3   9   4  153.88    9.39
   3  -9  -4  159.62    9.45
   3  -9  -4  165.83    9.43
  -3  -9   4  170.25    9.57
  -3   9   4  163.56    9.42
  -3  -9   4  166.47    9.47
   3   9  -4  157.85    9.49
   3   9  -2   89.31    5.46
   3  -9  -2   85.83    5.35
  -3   9   2   89.93    5.35
   3   9  -2   89.99    5.57
   3  -9  -2   88.31    5.37
  -3  -9   2   89.73    5.54
  -3  -9   2   93.52    5.50
   3  -9  -2   90.01    5.55
   3   9   0   64.97    4.19
   3  -9   0   61.70    4.02
  -3  -9   0   63.95    4.24
   3  -9   0   68.47    4.24
  -3  -9   0   68.11    4.24
   3   9   0   70.50    4.35
   3   9   2   23.91    1.89
   3  -9   2   18.65    1.65
   3  -9   2   20.97    1.91
  -3  -9  -2   22.76    2.07
  -3  -9  -2   20.49    1.95
   3   9   2   23.93    2.15
  -3  -9  -4   26.24    2.25
  -3  -9  -4   24.40    2.23
   3  -9   4   21.60    1.85
   3   9   4   25.00    2.03
   3   9   4   24.79    2.25
  -3  -9  -4   22.41    2.28
   3   9   6    9.51    1.48
  -3  -9  -6    8.31    1.75
   3   9   6    9.43    1.88
  -3  -9  -6    9.73    1.65
   3   9   6    8.94    1.69
  -3  -9  -8   46.33    3.36
   3   9   8   53.13    3.50
  -3  -9  -8   48.10    3.60
  -3  -9  -8   53.30    3.45
   3   9   8   49.88    3.40
   3   9  10   14.79    1.82
  -3  -9 -10   13.55    1.65
   3   9  10   14.05    1.68
  -3  -9 -10   12.90    2.08
  -3  -9 -10   13.16    1.73
   3   9  12   10.48    1.57
   3   9  12   11.71    1.65
  -3  -9 -12   10.85    1.88
  -3  -9 -12   10.99    1.60
   3   9  14    1.39    1.22
   3   9  14    1.30    1.17
  -3  -9 -14    1.41    1.29
   3   9  16    8.90    1.30
  -3  -9 -16   10.90    1.28
   3   9  16    8.55    1.19
  -3  -9 -16    9.38    1.30
   3   9  16    9.05    1.11
   3   9  18    5.18    0.86
  -3  -9 -18    6.11    0.76
  -3  -9 -18    6.24    0.80
  -3  10  17    0.77    0.63
  -3  10  17    1.00    0.88
   3 -10 -17    1.02    0.64
  -3  10  15   -0.17    0.91
   3 -10 -15    0.35    1.13
  -3  10  15    0.32    1.15
   3 -10 -15   -0.09    0.94
   3 -10 -15   -0.07    0.84
   3 -10 -13   12.75    1.64
   3 -10 -13   11.18    1.25
  -3  10  13   11.34    1.32
  -3  10  13   10.54    1.49
   3 -10 -13   11.49    1.54
  -3  10  11    5.57    1.15
   3 -10 -11    4.05    0.99
   3 -10 -11    5.19    1.49
  -3  10  11    4.10    1.35
  -3 -10  11    4.31    1.14
   3 -10 -11    4.42    1.65
  -3 -10   9   26.25    2.19
   3 -10  -9   26.02    2.30
  -3  10   9   24.35    2.02
  -3  10   9   28.84    2.19
  -3  10   7   50.58    3.27
  -3 -10   7   54.84    3.43
   3 -10  -7   51.56    3.62
  -3  10   7   49.43    3.16
   3  10  -7   45.37    3.35
   3 -10  -7   41.67    3.28
  -3  10   5   35.69    2.48
   3 -10  -5   34.04    2.51
   3 -10  -5   41.87    2.93
   3 -10  -5   36.05    2.54
   3  10  -5   30.26    2.41
  -3 -10   5   37.48    2.75
   3  10  -5   33.50    2.74
  -3 -10   5   33.49    2.43
  -3  10   5   33.18    2.41
  -3  10   3  103.18    6.80
  -3 -10   3  120.14    6.94
  -3  10   3  115.69    6.86
  -3 -10   3  125.28    7.06
   3 -10  -3  124.46    7.07
   3 -10  -3  117.88    6.88
   3  10  -3  108.97    6.88
   3  10  -3  128.30    7.11
   3 -10  -1   73.64    4.68
  -3 -10   1   84.21    4.79
  -3  10   1   68.79    4.43
   3 -10  -1   69.65    4.48
   3  10  -1   75.17    4.74
  -3 -10   1   74.59    4.66
   3  10  -1   73.79    4.55
   3  10   1    3.98    1.14
   3  10   1    4.38    1.51
  -3 -10  -1    4.57    1.58
   3 -10   1    3.80    1.39
  -3 -10  -1    3.95    1.55
   3 -10   1    5.00    1.04
   3 -10   3   13.20    1.24
   3  10   3   18.03    1.87
  -3 -10  -3   12.89    1.66
   3 -10   3   11.84    1.46
   3  10   3   14.64    1.53
   3  10   5   11.88    1.99
  -3 -10  -5   11.28    1.67
  -3 -10  -5   11.88    1.79
   3  10   5   10.05    1.42
   3  10   5   12.21    1.76
   3  10   7   28.97    2.23
  -3 -10  -7   27.31    2.45
  -3 -10  -7   30.37    2.35
   3  10   7   26.98    2.48
   3  10   9   16.04    1.85
   3  10   9   13.86    1.88
  -3 -10  -9   15.25    1.63
  -3 -10  -9   10.31    1.81
   3  10   9   14.94    1.56
   3  10  11   10.11    1.38
  -3 -10 -11    6.67    1.21
   3  10  11    9.14    1.51
  -3 -10 -11   10.41    1.74
  -3 -10 -13    3.96    1.27
   3  10  13    4.15    1.12
  -3 -10 -13    1.79    0.94
   3  10  13    3.41    1.03
   3  10  15    1.35    0.79
  -3 -10 -15    0.82    0.89
  -3 -10 -15    0.60    0.69
   3  10  17   11.50    0.96
   3 -11 -16    3.28    0.66
  -3  11  16    2.49    0.64
  -3  11  14    0.47    0.86
   3 -11 -14    0.88    0.82
   3 -11 -14    0.67    0.95
   3 -11 -12    1.31    1.06
  -3  11  12    0.26    1.03
   3 -11 -12    1.81    1.18
  -3  11  12    0.90    0.77
   3 -11 -10   16.59    1.57
  -3  11  10   13.36    1.27
  -3  11  10   14.82    1.46
  -3 -11  10   12.79    1.32
   3 -11 -10   13.26    1.67
  -3  11   8   -0.49    1.14
  -3 -11   8    1.12    1.08
   3 -11  -8    0.14    1.54
  -3  11   8   -0.25    0.89
   3 -11  -8    1.16    1.11
   3  11  -8    1.37    0.97
   3  11  -6    1.02    1.10
   3 -11  -6    0.90    1.11
  -3  11   6    0.19    1.07
  -3 -11   6    0.97    1.32
   3 -11  -6   -0.94    1.57
  -3  11   4   16.04    1.54
   3  11  -4   16.32    1.76
  -3 -11   4   19.87    1.98
   3 -11  -4   17.19    1.95
  -3  11   2    0.74    0.86
   3  11  -2    0.33    1.32
   3 -11  -2    1.70    1.03
  -3 -11   2    3.87    1.56
   3 -11  -2    0.11    1.40
   3  11   0    5.86    1.39
   3 -11   0    6.63    1.05
  -3 -11   0    6.47    1.66
   3 -11   0    8.12    1.39
  -3 -11   0    5.79    1.34
   3  11   0    6.52    1.05
   3  11   2    4.34    1.37
   3 -11   2    2.48    0.86
   3 -11   2    2.53    1.06
   3  11   2    5.24    1.01
  -3 -11  -4    8.13    1.35
   3  11   4   11.06    1.27
   3  11   4   12.95    1.82
   3  11   4   11.43    1.78
   3  11   4   10.05    1.53
  -3 -11  -6   17.10    1.71
   3  11   6   15.34    1.47
  -3 -11  -6   15.94    1.66
   3  11   6   18.24    1.89
   3  11   8   10.09    1.20
   3  11   8   10.99    1.62
  -3 -11  -8   10.17    1.37
  -3 -11  -8   12.68    1.51
  -3 -11 -10    9.87    1.38
   3  11  10   11.11    1.39
   3  11  10   10.06    1.43
   3  11  10    9.45    1.11
   3  11  12    0.52    1.01
   3  11  12    0.77    0.93
  -3 -11 -12    0.90    1.01
  -3 -11 -12   -0.58    1.06
   3  11  12   -0.32    0.65
  -3 -11 -14    3.56    0.79
   3  11  14    3.97    0.70
   3  11  14    5.31    0.77
  -3 -11 -14    3.34    0.75
   3 -12 -13    5.26    0.70
   3 -12 -13    5.45    0.72
   3 -12 -11    2.57    0.94
  -3  12  11    2.06    0.73
   3 -12 -11    1.97    0.77
   3 -12  -9    3.65    0.85
  -3  12   9    3.84    0.85
  -3 -12   9    3.55    0.71
   3 -12  -9    3.53    1.11
  -3  12   7    3.47    0.87
  -3 -12   7    4.76    0.98
   3 -12  -7    4.53    1.28
   3  12  -5    2.98    0.87
  -3  12   5    3.18    0.82
  -3 -12   5    5.13    1.14
   3 -12  -5    5.42    1.38
   3  12  -3    4.66    1.00
   3 -12  -3    3.50    1.27
  -3 -12   3    5.77    1.25
   3  12  -1    6.16    1.10
  -3 -12   1    6.95    1.38
   3 -12  -1    4.36    1.15
   3  12   1    2.09    1.36
  -3 -12  -1    3.22    1.02
   3  12   1    1.64    0.99
  -3 -12  -1    2.13    1.18
   3 -12   1    2.36    0.88
  -3 -12  -3   -0.76    1.14
   3  12   3   -0.55    1.24
   3  12   3    0.50    1.25
   3  12   5    3.91    1.27
  -3 -12  -5    2.90    1.13
   3  12   5    0.90    1.16
  -3 -12  -5    3.06    1.25
   3  12   7   -1.08    1.09
  -3 -12  -7    0.33    0.80
  -3 -12  -7    0.45    1.17
   3  12   9    1.05    0.94
  -3 -12  -9   -0.19    0.77
  -3 -12  -9    0.76    0.99
  -3 -12 -11    0.64    0.60
   3  12  11    0.88    0.67
   3  12  11    1.31    0.65
   3 -13 -10    3.29    0.57
   3 -13  -8    1.07    0.71
   3  13  -6    0.85    0.49
  -3 -13   6    2.00    0.57
   3 -13  -6    2.37    0.82
   3  13  -4    4.91    0.97
   3  13  -4    7.34    0.85
  -3 -13   4    7.87    0.92
   3 -13  -4    7.96    0.98
   3  13  -2   10.19    1.24
   3  13  -2   16.09    1.23
  -3 -13   2   16.15    1.26
   3 -13  -2   12.22    1.14
   3  13   0    1.58    0.93
   3  13   0    0.44    0.85
  -3 -13   0    1.19    0.86
   3  13   2    1.53    0.89
  -3 -13  -2    0.92    0.85
   3  13   2    1.87    0.86
   3  13   4    0.78    0.77
   3  13   4    0.08    0.78
  -3 -13  -4    0.62    0.61
   3  13   6    0.05    0.67
  -3 -13  -6    0.54    0.63
   3  13   6   -0.03    0.67
   3  13   8    8.63    0.78
   4   0 -26    4.23    0.86
  -4   0  26    3.97    0.88
   4   0 -26    3.05    0.68
  -4   0  24    1.94    1.66
   4   0 -24    1.33    1.21
  -4   0  22   14.82    2.43
   4   0 -22   14.40    1.87
  -4   0  20    2.24    2.09
   4   0 -20    3.86    1.71
  -4   0  20    3.78    2.35
  -4   0  18   45.69    3.45
   4   0 -18   52.24    3.47
   4   0 -18   45.41    3.15
  -4   0  18   52.29    3.61
   4   0 -16   14.30    1.46
  -4   0  16   15.42    1.78
  -4   0  16   16.43    1.88
   4   0 -14    0.77    0.91
  -4   0  14   -1.10    1.21
  -4   0  14    0.02    1.10
   4   0 -12  110.22    8.01
  -4   0  12  110.90    8.03
  -4   0  12  102.20    7.76
   4   0 -12  108.59    6.70
  -4   0  12  120.84    6.74
  -4   0  12  121.71    6.74
  -4   0  10   17.80    2.40
   4   0 -10   15.11    2.47
  -4   0  10   14.82    2.74
  -4   0  10   16.53    1.35
  -4   0   8    5.78    2.92
  -4   0   8    4.04    2.12
   4   0  -8    5.30    1.98
  -4   0   8    5.24    2.36
  -4   0   6    1.54    1.94
   4   0  -6    0.83    1.83
  -4   0   6   -2.78    2.55
  -4   0   4    1.43    2.30
   4   0  -2  203.36   12.82
  -4   0   2  210.52   12.94
  -4   0   2  236.97   12.90
   4   0   0  462.14   27.03
  -4   0   0  491.48   27.20
  -4   0   0  471.34   27.09
  -4   0  -2 1160.16   63.81
  -4   0  -2 1067.92   63.62
   4   0   2 1176.33   63.78
  -4   0  -4 2850.38  155.20
  -4   0  -4 2704.17  154.84
  -4   0  -6  100.33    6.29
  -4   0  -6  102.13    6.53
  -4   0  -8   71.26    5.02
   4   0   8   67.93    3.94
   4   0   8   66.38    3.93
  -4   0  -8   55.86    4.27
   4   0  10  783.56   43.68
   4   0  10  796.77   43.66
   4   0  10  744.81   43.62
   4   0  10  786.01   43.61
   4   0  12   60.75    3.75
   4   0  12   54.30    3.60
   4   0  12   61.51    3.65
   4   0  12   59.64    3.75
   4   0  14    3.66    1.19
   4   0  14    2.21    1.40
   4   0  14    0.28    1.37
  -4   0 -14    2.11    1.23
   4   0  16   95.47    5.87
  -4   0 -16   99.61    5.78
   4   0  16   98.86    5.83
   4   0  16   84.37    5.74
   4   0  18   25.48    3.03
   4   0  18   26.01    2.41
   4   0  18   22.96    2.31
   4   0  18   19.11    2.06
   4   0  20   79.09    4.46
   4   0  20   75.56    4.38
   4   0  20   83.44    4.82
   4   0  22   -0.14    1.74
  -4   1  25   -0.48    1.31
   4   1 -25    0.18    1.05
  -4  -1  25    1.79    1.31
   4   1 -25   -0.74    0.83
   4  -1 -25    0.57    1.02
  -4   1  23    2.93    1.66
  -4   1  23   -0.16    1.97
  -4  -1  23    0.97    1.88
   4   1 -23    4.11    1.26
   4  -1 -23    3.76    1.56
   4   1 -21   13.40    1.82
  -4   1  21   12.12    2.19
  -4   1  21   11.15    1.87
  -4  -1  21   10.37    2.41
   4  -1 -21   13.43    2.07
   4  -1 -21   14.86    1.45
   4  -1 -19   38.66    3.00
  -4   1  19   42.11    3.23
   4   1 -19   47.50    3.19
   4  -1 -19   48.00    3.38
  -4  -1  19   43.85    3.61
  -4   1  19   42.26    3.38
  -4  -1  17   25.75    2.66
   4  -1 -17   21.31    1.96
  -4   1  17   22.98    2.26
  -4  -1  17   19.91    2.15
  -4   1  17   22.36    2.19
   4   1 -17   24.41    2.16
  -4  -1  17   22.00    2.38
   4  -1 -15   95.54    6.03
  -4  -1  15  102.46    6.06
  -4   1  15   97.86    6.04
   4   1 -15  101.84    6.04
  -4  -1  15  104.73    6.13
  -4   1  15  101.77    6.07
  -4  -1  13   93.06    5.52
   4  -1 -13   88.09    5.39
   4   1 -13   77.42    6.51
   4   1 -13   87.75    5.39
  -4  -1  13   94.98    5.55
   4  -1 -13   91.99    5.52
  -4   1  13  105.07    5.50
  -4  -1  11    6.74    1.10
  -4   1  11    4.80    2.60
  -4  -1  11    7.59    2.11
   4  -1 -11    5.78    1.30
  -4  -1  11    8.77    2.90
   4  -1 -11    5.59    0.88
  -4   1  11    7.30    1.00
  -4  -1  11    8.28    1.10
   4  -1 -11    6.13    1.00
   4   1 -11    8.37    1.97
   4  -1 -11    8.10    2.41
  -4   1   9  374.22   22.09
  -4  -1   9  407.61   22.74
  -4  -1   9  406.13   22.95
  -4   1   9  459.19   22.63
   4   1  -9  385.17   22.10
   4  -1  -9  412.89   23.39
   4   1  -9  410.45   23.07
  -4  -1   9  393.37   23.63
  -4   1   9  392.79   23.34
  -4   1   7  116.03    7.85
   4  -1  -7   94.40    7.62
  -4  -1   7  118.96    7.59
  -4  -1   7  107.01    7.77
  -4   1   7  102.76    8.38
   4   1  -7  110.78    7.44
  -4   1   5   22.70    3.12
  -4  -1   5   25.46    2.79
   4   1  -5   22.81    2.57
  -4  -1   5   23.61    3.05
   4  -1  -3  354.53   20.18
  -4   1   3  354.31   20.44
  -4  -1   3  374.25   20.37
  -4  -1   3  339.15   20.29
   4  -1  -3  338.61   19.68
   4  -1  -1  393.56   23.77
  -4   1   1  440.33   23.95
   4  -1  -1  415.10   23.54
   4   1   1 1638.03   84.04
  -4  -1  -1 1427.65   83.88
  -4   1  -1 1412.71   83.75
  -4   1  -1 1519.63   83.81
  -4  -1  -3 1012.62   59.36
  -4   1  -3  984.15   59.40
  -4   1  -3 1111.70   59.26
   4   1   3 1082.90   59.56
  -4   1  -5   43.80    3.13
  -4   1  -5   45.14    3.23
  -4  -1  -5   42.40    3.60
  -4   1  -5   47.46    3.64
  -4   1  -5   45.74    4.20
  -4   1  -7   66.99    4.94
   4  -1   7   65.05    3.75
  -4  -1  -7   60.23    4.88
  -4   1  -7   63.88    4.13
   4   1   7   63.95    3.73
   4  -1   7   60.92    3.70
  -4   1  -7   65.93    4.88
   4   1   7   58.08    3.71
   4   1   9  129.84    7.71
  -4  -1  -9  131.19    7.72
  -4  -1  -9  139.66    9.15
   4  -1   9  143.59    7.75
  -4  -1  -9  149.51    9.13
  -4   1  -9  131.40    8.56
   4   1   9  129.15    7.67
   4  -1   9  132.99    7.70
   4   1   9  132.63    7.66
   4   1  11  165.67    9.40
   4  -1  11  151.31    9.39
  -4  -1 -11  163.50    9.38
   4   1  11  156.22    9.34
   4  -1  11  165.13    9.37
   4  -1  11  163.77    9.32
   4   1  11  168.25    9.33
   4   1  13    1.60    1.20
   4  -1  13    1.08    1.05
   4  -1  13    2.09    1.22
   4   1  13    2.55    1.02
   4   1  13    2.15    1.06
   4  -1  15  118.45    6.91
   4   1  15  119.13    6.96
   4   1  15  115.40    6.85
  -4  -1 -15  128.30    7.04
   4  -1  15  128.90    7.23
   4   1  15  111.78    6.82
   4  -1  15   96.20    6.81
   4  -1  17   15.79    1.96
  -4  -1 -17   25.38    2.16
   4  -1  17   25.87    2.98
   4   1  17   23.15    2.25
   4  -1  17   23.69    2.19
   4   1  17   20.53    2.03
   4   1  19   38.30    2.87
  -4  -1 -19   39.54    2.66
   4   1  19   42.77    3.42
   4  -1  19   39.16    3.41
   4  -1  19   36.37    2.75
   4  -1  21    8.75    2.19
   4   1  21    6.45    1.28
   4   1  21   11.40    2.14
   4  -1  21   11.39    1.46
   4  -1  23    2.50    1.33
   4   1  23    0.24    1.24
   4  -2 -26    2.66    0.69
  -4  -2  24    2.88    1.62
  -4   2  24    0.02    1.55
   4  -2 -24    3.24    1.30
   4   2 -24   -0.03    1.08
   4   2 -24    0.54    0.83
   4  -2 -22    0.94    1.09
  -4   2  22    0.56    1.47
   4   2 -22    1.40    1.22
   4  -2 -22    1.33    1.69
  -4  -2  22    0.75    2.00
  -4   2  22    0.35    1.70
  -4   2  20   10.49    2.08
  -4   2  20   11.27    1.90
  -4  -2  20    9.13    2.40
   4  -2 -20   10.65    1.62
   4   2 -20    9.34    1.61
  -4   2  18  164.24    9.72
   4  -2 -18  166.11    9.72
  -4  -2  18  171.09    9.88
   4   2 -18  165.52    9.65
  -4   2  18  157.74    9.75
   4  -2 -16   17.40    1.66
  -4  -2  16   19.20    2.41
   4  -2 -16   20.43    2.02
   4   2 -16   20.90    1.84
  -4   2  16   24.17    2.03
  -4   2  16   19.12    1.99
   4   2 -14   34.57    2.33
  -4  -2  14   30.14    2.50
   4  -2 -14   30.61    2.27
   4  -2 -14   31.13    2.48
  -4  -2  14   35.60    2.70
  -4   2  14   35.38    2.37
   4   2 -12   21.07    1.65
   4  -2 -12   19.90    1.62
  -4   2  12   20.91    3.46
   4   2 -12   17.59    2.46
  -4  -2  12   21.67    1.94
   4  -2 -12   19.91    1.80
  -4  -2  12   25.78    3.72
  -4  -2  12   21.78    1.78
  -4   2  12   23.20    1.68
  -4  -2  10    8.49    1.19
  -4  -2  10    6.65    2.61
  -4  -2  10    9.17    3.41
  -4  -2  10    8.53    1.83
   4  -2 -10    8.08    2.45
   4  -2 -10   10.92    1.09
   4  -2 -10   12.07    1.25
  -4  -2  10   10.16    2.20
  -4  -2  10    9.67    1.30
  -4   2  10   11.26    3.08
  -4   2  10    8.32    2.08
  -4   2  10    8.18    1.04
   4   2 -10   10.71    1.05
   4  -2 -10    7.43    1.25
   4   2 -10   11.13    2.02
  -4   2  10    9.75    1.03
  -4   2  10   10.04    1.70
   4   2  -8  351.39   20.06
  -4  -2   8  334.37   20.29
  -4  -2   8  387.35   20.57
   4  -2  -8  326.80   19.19
  -4   2   8  358.33   20.57
  -4  -2   6  138.88    8.88
  -4  -2   6  135.32    8.80
   4  -2  -6  126.68    9.01
   4   2  -6  146.31    8.57
  -4   2   6  136.67    9.22
  -4  -2   4  111.43    7.08
  -4  -2   4  103.39    7.27
   4   2  -4  114.95    7.00
   4  -2  -4  102.97    7.08
  -4   2   4  100.61    7.60
  -4  -2   2  386.60   21.22
   4  -2  -2  357.74   21.03
  -4   2   2  354.05   21.30
  -4  -2   2  357.90   21.29
  -4   2   2  360.89   21.37
  -4  -2   0   65.13    5.00
   4   2   0   59.32    4.57
   4  -2   0   57.08    4.09
  -4   2   0   64.96    3.92
  -4   2   0   55.91    4.45
  -4   2   0   60.06    4.46
  -4   2  -2  122.38    7.38
  -4   2  -2  118.85    7.53
  -4   2  -2  124.54    7.54
  -4  -2  -2  114.99    7.95
   4   2   2  128.38    7.78
  -4  -2  -4   40.57    3.90
  -4   2  -4   42.10    4.02
  -4   2  -4   49.76    3.55
  -4   2  -4   46.17    2.93
   4   2   4   51.79    3.74
  -4   2  -4   40.78    3.12
  -4   2  -6  124.09    7.35
  -4  -2  -6   92.96    6.10
  -4   2  -6   85.46    6.02
  -4   2  -6  128.80    7.16
  -4   2  -6  108.91    5.90
  -4   2  -8   36.91    3.64
   4   2   8   34.42    2.22
  -4  -2  -8   39.17    4.23
  -4   2  -8   33.04    3.56
  -4  -2  -8   32.97    2.31
   4   2   8   34.51    2.23
   4   2   8   34.46    2.19
   4  -2   8   31.80    2.17
   4  -2   8   32.83    2.21
  -4   2  -8   31.39    2.57
   4  -2   8   34.34    2.49
   4   2   8   35.16    2.17
   4  -2  10  152.50    8.62
   4   2  10  148.13    8.49
   4  -2  10  146.64    8.50
   4   2  10  147.17    8.49
  -4  -2 -10  146.50    8.53
   4  -2  10  139.10    8.45
   4   2  10  149.37    8.44
   4   2  10  144.86    8.47
   4   2  12   14.82    1.48
   4  -2  12   14.26    1.57
   4   2  12   14.46    1.43
  -4  -2 -12   16.14    1.63
   4  -2  12   13.34    1.43
   4   2  12   14.09    1.58
   4  -2  12   14.89    1.47
   4  -2  12   16.50    2.17
   4   2  12   16.60    1.47
   4   2  14   14.65    1.70
   4   2  14   10.74    1.61
   4  -2  14   13.48    1.67
   4   2  14   14.71    1.52
  -4  -2 -14   13.26    1.54
   4  -2  14    9.94    1.43
  -4  -2 -14   12.94    1.86
   4  -2  14   11.63    1.59
   4  -2  14   16.39    2.48
   4   2  14   13.19    1.51
   4  -2  16   34.79    3.51
   4  -2  16   39.12    2.98
   4   2  16   34.05    2.71
   4   2  16   37.44    2.89
  -4  -2 -16   41.87    3.08
   4   2  16   35.15    2.74
   4  -2  16   39.58    2.78
   4   2  16   35.74    2.84
   4   2  18    1.54    1.41
   4  -2  18    4.32    2.61
   4   2  18    5.40    1.62
   4  -2  18    4.07    1.77
  -4  -2 -18    4.99    1.66
   4  -2  18    4.06    1.47
   4   2  18    5.01    1.58
   4  -2  20   36.65    2.68
   4  -2  20   32.56    2.49
   4   2  20   34.93    2.65
  -4  -2 -20   36.67    2.59
   4  -2  20   32.46    3.11
   4   2  20   42.37    3.18
   4   2  20   29.27    2.56
   4  -2  22   14.00    1.88
   4   2  22    8.74    1.16
   4   2  22   15.21    1.93
  -4   3  25    3.08    1.09
   4   3 -25    2.53    0.62
  -4   3  23    8.25    1.58
   4   3 -23    8.81    1.30
  -4   3  23    7.91    1.44
   4  -3 -23    6.76    1.15
  -4  -3  23    8.48    1.85
  -4   3  23    8.77    1.91
  -4  -3  21   29.41    2.87
  -4   3  21   30.06    2.45
   4  -3 -21   33.96    2.60
   4  -3 -21   26.19    2.32
   4   3 -21   23.19    2.08
  -4   3  21   27.82    2.57
   4  -3 -19   10.44    1.81
  -4   3  19   12.36    2.06
  -4   3  19   10.79    1.94
  -4  -3  19    5.91    2.39
   4   3 -19    9.64    1.47
   4  -3 -17   35.91    2.67
   4  -3 -17   41.40    3.02
  -4   3  17   39.91    2.93
   4   3 -17   36.53    2.73
  -4  -3  17   38.58    3.32
  -4   3  17   42.00    2.97
  -4  -3  15   54.93    3.70
   4  -3 -15   48.53    3.32
  -4   3  15   53.86    3.41
   4   3 -15   46.68    3.30
   4  -3 -15   54.80    3.55
   4   3 -13   48.16    3.18
   4  -3 -13   50.73    3.25
   4  -3 -13   51.74    3.34
  -4   3  13   48.22    3.19
  -4  -3  13   52.69    3.45
  -4   3  11   16.23    3.68
   4  -3 -11   22.34    1.94
  -4   3  11   23.34    1.77
  -4  -3  11   24.51    4.07
   4   3 -11   24.83    1.74
   4  -3 -11   24.27    1.84
  -4  -3  11   22.53    2.03
  -4  -3  11   24.26    3.35
  -4   3  11   25.45    1.76
   4   3  -9   41.11    3.46
  -4  -3   9   45.69    4.90
  -4  -3   9   39.85    3.84
   4  -3  -9   41.64    2.65
  -4   3   9   46.08    4.83
  -4  -3   9   38.60    2.71
  -4   3   9   47.79    4.10
   4   3  -9   42.10    2.59
  -4   3   9   40.99    2.59
  -4  -3   9   47.12    4.33
  -4   3   9   40.43    2.56
  -4   3   7  551.13   29.74
  -4  -3   7  576.10   29.97
   4  -3  -7  505.12   28.62
   4   3  -7  542.56   29.37
   4  -3  -7  478.94   28.63
  -4  -3   7  496.36   29.53
   4  -3  -7  515.71   30.00
  -4  -3   7  591.31   30.26
  -4   3   7  552.47   30.30
   4   3  -5  306.14   17.86
  -4  -3   5  318.60   18.48
  -4  -3   5  297.04   17.89
   4  -3  -5  291.83   18.20
   4   3  -3  501.42   29.18
  -4  -3   3  469.43   29.50
  -4  -3   3  532.49   29.26
   4  -3  -3  506.64   29.28
  -4   3   3  514.47   29.60
  -4   3   1  145.28    8.65
  -4  -3   1  153.19    9.79
   4  -3  -1  152.64    9.08
  -4   3   1  148.76    9.62
   4   3   1   76.01    5.59
  -4   3  -1   83.46    5.05
  -4   3  -1   76.29    5.88
   4  -3   1   76.87    4.85
  -4  -3  -1   76.02    5.85
  -4   3  -1   68.86    5.42
  -4   3  -3    4.51    1.58
  -4  -3  -3    3.94    2.70
   4   3   3    5.65    2.36
  -4   3  -3    6.34    2.79
   4   3   3    6.74    2.13
   4   3   5    0.21    1.70
  -4   3  -5    0.10    1.00
  -4  -3  -5   -2.16    2.06
   4   3   5   -0.38    1.94
  -4   3  -5    1.03    2.48
   4   3   5    0.16    0.71
  -4  -3  -7   73.75    6.46
   4  -3   7   73.94    4.40
   4  -3   7   72.35    4.44
   4   3   7   77.55    4.46
  -4  -3  -7   75.87    4.47
  -4   3  -7   76.47    5.90
   4   3   7   83.27    5.34
  -4  -3  -7   76.27    4.55
   4   3   7   74.39    4.39
   4   3   7   72.22    4.42
   4   3   7   77.16    4.46
  -4   3  -7   84.29    5.89
   4   3   7   76.50    4.45
   4  -3   7   71.73    4.58
   4   3   7   77.15    4.49
   4   3   9   45.97    2.92
  -4  -3  -9   48.66    3.09
   4  -3   9   47.23    3.22
   4   3   9   46.78    2.92
   4   3   9   46.24    2.84
   4  -3   9   44.26    2.93
   4   3   9   47.86    2.95
   4   3   9   46.01    2.95
  -4  -3  -9   47.57    4.95
   4  -3   9   45.35    2.88
   4  -3  11   23.75    1.98
   4   3  11   26.08    1.92
   4   3  11   26.29    1.80
  -4  -3 -11   29.09    2.18
   4  -3  11   24.68    1.87
   4   3  11   24.73    2.01
   4  -3  11   24.02    2.43
   4   3  11   25.70    1.96
   4   3  11   27.42    1.96
   4   3  13   10.62    1.38
   4   3  13    9.84    1.42
   4  -3  13    9.16    1.43
   4   3  13   10.84    1.48
   4  -3  13    9.38    2.26
  -4  -3 -13   10.75    1.86
   4   3  13    8.33    1.12
   4  -3  13   10.14    1.28
   4   3  13   11.42    1.44
  -4  -3 -13    9.72    1.53
   4  -3  15    9.84    1.42
   4   3  15   10.48    1.53
   4   3  15    9.30    1.49
   4  -3  15    8.18    1.67
  -4  -3 -15   11.49    2.09
   4  -3  15   10.08    2.64
   4   3  15   12.06    1.60
  -4  -3 -15    8.95    1.55
   4   3  15    7.63    1.17
   4   3  15   10.77    1.63
   4   3  17    4.69    1.50
   4   3  17    5.19    1.56
   4   3  17    6.46    1.41
  -4  -3 -17    7.36    2.01
   4  -3  17    8.28    2.63
   4  -3  17    4.74    1.38
   4   3  17    7.52    1.48
   4  -3  17    4.26    1.66
   4  -3  19   14.42    1.93
  -4  -3 -19   14.11    1.97
   4   3  19   13.15    1.69
   4  -3  19   13.86    2.69
   4  -3  19   13.16    1.53
   4   3  19   16.17    1.78
   4   3  21    4.26    1.20
   4  -3  21    6.51    1.96
   4   3  21    4.54    1.11
   4   3  21    6.39    1.82
  -4  -3 -21    7.18    1.22
   4   3  23    5.47    1.01
  -4   4  24    2.87    1.10
  -4   4  24    4.19    1.34
   4  -4 -24    2.66    1.05
   4  -4 -24    4.23    0.80
   4  -4 -22    0.99    1.33
  -4  -4  22    2.17    1.84
   4  -4 -22   -2.32    1.25
  -4   4  22    2.26    1.36
  -4   4  22   -0.41    1.49
   4   4 -22   -0.03    1.01
   4  -4 -20    9.89    1.76
   4  -4 -20    8.29    1.21
  -4   4  20    7.88    1.78
   4   4 -20    8.29    1.14
   4   4 -20    9.81    1.48
  -4  -4  20   12.20    2.29
  -4   4  20    8.58    1.79
  -4  -4  18   85.62    5.49
   4   4 -18   79.59    5.19
   4  -4 -18   73.47    5.04
  -4   4  18   90.72    5.27
   4  -4 -18   95.19    5.36
   4   4 -18   74.42    4.97
  -4   4  18   90.53    5.26
  -4  -4  16   15.65    2.39
  -4   4  16   16.64    1.81
   4  -4 -16   14.36    1.68
   4  -4 -16   14.40    2.03
   4   4 -16   10.28    1.44
  -4   4  14   15.23    1.62
  -4   4  14   17.74    1.68
   4  -4 -14   14.36    1.66
   4  -4 -14   16.25    1.93
  -4  -4  14   12.29    2.11
   4   4 -14   14.30    1.46
   4  -4 -12   25.71    1.99
  -4   4  12   25.20    1.87
   4   4 -12   22.03    1.78
   4  -4 -12   21.65    1.79
  -4   4  12   25.63    1.92
  -4  -4  12   26.52    2.28
   4   4 -10   30.76    2.16
   4  -4 -10   32.22    2.30
   4  -4 -10   33.66    2.33
   4   4 -10   30.60    2.27
  -4   4  10   33.04    2.21
  -4   4  10   33.22    2.18
  -4  -4  10   33.85    2.47
  -4  -4  10   33.44    4.70
  -4   4  10   32.52    2.17
  -4   4   8  159.20   11.66
  -4   4   8  169.06    9.65
  -4   4   8  164.75   11.13
  -4   4   8  158.65   10.89
   4   4  -8  179.51   10.66
   4   4  -8  172.45    9.65
  -4  -4   8  169.03   10.75
   4  -4  -8  166.95   11.50
  -4  -4   8  192.97   11.90
  -4   4   8  165.21    9.63
  -4  -4   8  164.08    9.71
   4  -4  -8  169.04    9.73
   4   4  -8  170.09    9.73
  -4  -4   8  194.58   11.51
  -4   4   6   79.12    6.43
   4   4  -6   82.90    5.70
  -4  -4   6   78.56    5.44
  -4  -4   6   87.09    6.75
   4  -4  -6   74.26    4.47
   4  -4  -6   72.46    4.47
   4   4  -6   74.46    4.47
  -4   4   6   74.46    6.14
   4  -4  -6   76.60    6.10
  -4  -4   6   85.26    6.86
  -4   4   4  104.30    7.98
  -4  -4   4  108.17    8.08
  -4   4   4  104.35    7.65
  -4  -4   4   97.66    6.83
   4   4  -4  101.03    7.18
   4  -4  -4  104.33    7.28
  -4   4   4  105.38    7.84
  -4   4   2   78.78    5.83
  -4   4   2   74.63    5.94
   4  -4  -2   65.27    4.75
  -4  -4   2   79.63    6.13
  -4   4   2   59.05    3.78
   4  -4   0   63.08    4.27
  -4  -4   0   54.86    5.49
   4   4   0   61.05    5.16
  -4   4   0   65.51    5.30
  -4   4  -2   26.98    3.35
  -4   4  -2   34.33    4.28
   4   4   2   35.65    3.56
  -4  -4  -2   34.31    2.21
  -4  -4  -2   36.84    4.09
   4   4   2   32.32    3.88
   4   4   4   58.18    4.78
   4   4   4   53.28    3.36
  -4  -4  -4   53.55    4.58
  -4   4  -4   57.73    5.10
   4   4   4   61.55    4.67
   4   4   4   55.07    3.38
   4   4   6   10.66    1.21
  -4  -4  -6   16.85    3.54
   4   4   6   12.08    2.37
   4  -4   6   12.24    1.06
  -4   4  -6   10.08    2.66
  -4  -4  -6   14.72    2.30
   4   4   6   12.97    1.18
   4  -4   6   13.76    1.06
  -4  -4  -6   12.37    1.13
  -4  -4  -6   13.19    1.28
   4   4   6   10.31    2.24
  -4   4  -6   16.47    3.02
   4   4   6   13.43    1.21
   4   4   6   12.44    1.10
   4  -4   6   11.09    1.56
  -4  -4  -6    9.96    3.33
  -4  -4  -8   39.33    2.77
  -4   4  -8   37.32    4.10
  -4   4  -8   28.70    3.94
  -4  -4  -8   38.94    4.35
   4   4   8   37.99    2.53
   4   4   8   41.65    2.64
  -4  -4  -8   39.97    2.51
   4   4   8   39.89    2.57
  -4  -4  -8   41.43    2.65
  -4  -4  -8   41.14    4.78
   4  -4   8   36.51    2.94
   4   4   8   43.55    2.64
   4  -4   8   41.20    2.56
   4   4   8   41.04    2.65
   4   4  10   45.19    2.82
   4  -4  10   40.45    2.70
   4   4  10   42.95    2.66
   4   4  10   39.65    2.65
   4  -4  10   39.13    2.59
  -4  -4 -10   43.18    2.96
   4  -4  10   37.35    3.15
   4   4  10   40.63    2.72
   4   4  10   43.76    2.77
   4   4  12    4.45    1.27
   4   4  12    8.00    1.37
   4  -4  12    6.42    1.23
   4   4  12    5.45    1.08
  -4  -4 -12    8.70    1.57
   4  -4  12    4.68    2.17
   4   4  12    6.98    1.08
   4   4  12    6.97    1.32
  -4  -4 -12    6.53    1.72
   4  -4  12    6.55    1.05
   4   4  14    6.20    1.45
   4   4  14    3.08    1.12
   4   4  14    2.29    1.32
  -4  -4 -14    5.33    1.96
  -4  -4 -14    4.44    1.66
   4   4  14    4.05    1.07
   4  -4  14    5.49    2.52
   4  -4  14    5.30    1.10
   4   4  14    5.08    1.42
   4  -4  14    4.48    1.42
   4   4  16    5.80    1.56
  -4  -4 -16    8.18    2.16
   4   4  16    3.76    1.18
  -4  -4 -16    6.11    1.57
   4   4  16    4.83    1.08
   4   4  16    6.57    1.59
   4   4  16    6.57    1.47
   4  -4  16    6.48    2.73
   4  -4  16    3.21    1.47
   4  -4  16    5.90    1.22
  -4  -4 -18    5.55    1.82
   4   4  18    3.74    1.42
   4  -4  18    2.99    1.44
   4  -4  18    3.56    2.53
   4  -4  18    2.59    1.10
  -4  -4 -18    3.55    1.19
   4   4  18    3.83    1.31
   4   4  20   10.24    1.33
   4  -4  20   13.80    2.21
  -4  -4 -20   14.70    1.70
   4   4  20    9.29    1.47
  -4  -4 -22    2.52    0.80
   4   4  22   -0.06    0.72
   4   4  22    0.62    1.16
   4  -5 -23    2.08    0.97
  -4   5  23    1.63    1.10
   4  -5 -23    1.28    0.97
  -4   5  23    2.35    1.06
   4  -5 -21    5.39    1.35
   4   5 -21    2.02    0.93
   4  -5 -21    4.59    1.01
  -4   5  21    4.43    1.54
   4  -5 -21    4.32    1.46
  -4   5  21    3.31    1.48
  -4   5  19   16.07    1.97
   4  -5 -19   15.84    1.64
   4   5 -19   11.92    1.55
  -4   5  19   17.43    2.11
   4  -5 -19   17.66    2.03
  -4  -5  19   14.46    2.40
  -4  -5  17    8.86    2.36
  -4   5  17    7.14    1.70
   4  -5 -17    7.65    1.57
   4   5 -17    8.92    1.49
   4  -5 -17   10.07    2.05
  -4   5  15    0.66    1.37
   4  -5 -15    2.73    1.52
   4   5 -15    0.73    1.17
  -4   5  15    0.18    1.48
   4  -5 -15    2.04    0.98
  -4  -5  15    2.97    2.08
  -4   5  13    1.06    1.17
   4   5 -13    0.86    1.06
   4  -5 -13    0.65    1.39
  -4   5  13    2.01    1.32
   4   5 -13   -0.02    0.87
   4  -5 -13    1.53    1.06
  -4  -5  13    1.66    1.87
   4  -5 -13    1.27    1.50
   4   5 -11   17.46    1.65
  -4  -5  11   17.08    1.56
   4  -5 -11   22.91    1.87
   4  -5 -11   19.18    1.81
   4   5 -11   18.03    1.50
  -4  -5  11   21.14    2.09
  -4   5  11   19.30    1.62
  -4   5  11   20.22    1.67
  -4   5  11   18.66    1.62
  -4   5   9   57.26    3.37
  -4   5   9   55.88    3.33
   4   5  -9   47.85    4.46
   4   5  -9   52.75    3.38
   4   5  -9   51.04    3.30
  -4   5   9   53.62    3.33
  -4  -5   9   53.68    3.38
   4  -5  -9   55.28    3.49
   4   5  -7   21.68    1.70
   4  -5  -7   25.00    1.87
  -4  -5   7   25.99    4.21
   4  -5  -7   23.92    3.63
  -4   5   7   21.60    3.90
   4   5  -7   22.39    1.65
  -4   5   7   24.92    1.68
   4   5  -7   23.19    3.10
  -4  -5   7   26.45    2.75
  -4  -5   7   23.73    1.77
   4  -5  -7   23.18    1.78
  -4  -5   7   20.03    4.28
  -4   5   7   21.87    1.61
  -4   5   7   20.77    3.77
   4   5  -5   29.22    3.44
  -4   5   5   24.11    4.15
   4  -5  -5   25.24    1.90
  -4   5   5   29.91    4.44
   4   5  -5   24.62    1.87
  -4  -5   5   28.00    2.86
  -4   5   5   28.52    1.79
   4  -5  -5   28.72    1.84
   4  -5  -5   25.45    1.98
  -4  -5   5   31.72    4.73
  -4  -5   5   25.95    1.91
   4  -5  -5   30.05    3.50
   4  -5  -5   27.14    1.89
  -4   5   5   19.59    4.07
   4   5  -3   37.75    4.18
  -4  -5   3   44.58    5.03
  -4  -5   3   38.49    2.51
  -4   5   3   29.94    4.39
   4  -5  -3   38.06    2.50
  -4   5   3   40.28    5.00
  -4  -5   3   39.58    3.54
  -4   5   3   38.72    4.90
   4  -5  -3   37.86    2.40
   4  -5  -3   39.26    3.75
  -4  -5   3   45.86    5.38
   4   5  -3   39.19    2.49
  -4  -5   1   -3.91    3.56
  -4   5   1    4.70    3.71
   4   5  -1    3.01    0.84
  -4  -5   1    2.24    3.84
  -4  -5   1    2.01    0.97
   4  -5  -1    1.86    0.88
  -4  -5   1    1.62    0.95
  -4   5   1   -2.48    3.45
  -4   5   1    3.19    2.87
   4  -5  -1    2.38    1.60
  -4   5  -1   92.29    7.68
  -4  -5  -1  111.44    8.12
   4   5   1   88.58    5.45
  -4   5  -1   88.35    6.91
   4  -5   1   93.13    5.81
  -4  -5  -1  101.73    7.23
  -4  -5  -1   93.84    5.48
   4  -5   1   99.20    5.45
   4   5   1   87.68    5.51
   4   5   1   91.10    7.07
   4   5   3   46.62    4.25
  -4   5  -3   46.27    4.97
  -4  -5  -3   51.30    5.50
  -4  -5  -3   42.33    2.90
  -4   5  -3   52.89    5.12
  -4  -5  -3   40.33    4.35
  -4  -5  -3   44.47    2.85
   4  -5   3   45.28    2.77
  -4  -5  -3   44.26    2.87
   4   5   3   43.53    2.84
   4   5   3   45.19    2.88
   4   5   3   51.18    4.86
   4   5   3   44.76    2.87
  -4   5  -5   27.70    3.91
  -4  -5  -5   39.29    4.67
   4   5   5   29.61    2.11
   4   5   5   25.66    3.23
  -4   5  -5   29.57    3.79
  -4  -5  -5   23.37    4.30
  -4  -5  -5   30.93    2.23
   4   5   5   28.19    3.77
   4  -5   5   29.07    1.95
  -4  -5  -5   30.15    2.05
  -4  -5  -5   29.80    2.12
   4   5   7    8.23    1.15
   4   5   7    8.15    1.21
   4  -5   7    8.45    0.89
  -4   5  -7    9.01    2.76
  -4  -5  -7    5.18    2.99
   4   5   7    7.74    0.96
  -4  -5  -7    9.52    1.07
  -4  -5  -7    7.56    1.27
   4  -5   9   27.40    1.96
   4   5   9   27.51    2.00
  -4  -5  -9   26.88    2.37
   4   5   9   26.67    1.98
  -4  -5  -9   31.49    2.01
   4  -5   9   28.37    2.66
   4   5   9   31.58    2.17
   4  -5  11   51.72    3.50
  -4  -5 -11   59.72    3.84
   4  -5  11   53.70    4.11
  -4  -5 -11   56.22    3.84
   4   5  11   54.10    3.51
   4   5  11   53.21    3.52
   4   5  11   62.29    3.66
   4   5  11   60.16    3.71
   4  -5  13   26.53    2.09
   4   5  13   26.59    2.08
  -4  -5 -13   28.50    2.51
   4  -5  13   28.89    3.13
   4   5  13   25.93    2.11
   4   5  13   28.95    2.29
   4   5  13   28.22    2.34
   4   5  15    6.39    1.61
   4   5  15    4.03    1.57
   4  -5  15    2.53    2.69
   4  -5  15    5.17    1.32
  -4  -5 -15    6.71    1.69
  -4  -5 -15    8.56    2.18
   4   5  15    5.11    1.18
   4  -5  15    4.86    0.98
   4   5  15    7.45    1.30
   4   5  17    1.05    1.45
  -4  -5 -17    1.34    1.33
   4   5  17    0.87    0.97
  -4  -5 -17    1.76    1.87
   4   5  17    0.51    1.07
   4   5  17    2.45    1.44
   4  -5  17    1.05    1.16
   4   5  19    8.55    1.42
  -4  -5 -19   10.81    1.71
   4   5  19    6.86    1.12
   4   5  21   -0.18    0.86
   4   5  21    2.10    1.33
  -4  -5 -21   -0.53    0.98
  -4   6  22    6.86    1.21
  -4   6  22    6.72    1.24
   4  -6 -22    8.15    1.05
   4  -6 -22    7.75    1.22
  -4   6  20    0.46    1.39
   4  -6 -20    2.53    1.12
   4  -6 -20    4.01    1.57
   4  -6 -20    1.09    1.14
  -4   6  18    7.39    1.56
   4  -6 -18    5.08    1.49
   4   6 -18    5.02    1.09
   4  -6 -16   33.56    2.55
   4  -6 -16   43.40    2.97
   4   6 -16   36.97    2.67
  -4  -6  16   30.45    2.73
   4  -6 -16   46.87    3.16
  -4   6  16   45.21    3.08
  -4   6  16   43.67    2.90
   4   6 -14   23.02    2.13
  -4   6  14   32.34    2.49
   4  -6 -14   25.05    2.17
   4  -6 -14   30.35    2.53
   4  -6 -14   33.57    2.62
  -4   6  14   31.09    2.33
   4  -6 -12   13.64    1.85
   4   6 -12   11.32    1.45
   4  -6 -12   14.58    1.80
  -4   6  12   16.57    1.65
  -4   6  12   13.76    1.54
   4  -6 -12   14.55    1.62
   4   6 -10   35.70    2.57
  -4  -6  10   37.17    2.55
  -4   6  10   40.56    2.63
   4  -6 -10   38.62    2.74
  -4   6  10   35.20    2.50
  -4   6  10   39.98    2.56
   4  -6  -8   32.99    2.43
  -4   6   8   34.44    2.30
  -4  -6   8   32.91    2.30
  -4   6   8   31.96    2.23
   4  -6  -8   32.59    2.37
   4   6  -8   34.28    2.34
   4  -6  -6   50.61    3.34
   4  -6  -6   53.57    3.41
  -4   6   6   51.00    3.23
  -4   6   6   52.78    3.29
  -4   6   6   49.16    5.33
   4  -6  -6   58.53    3.34
  -4  -6   6   59.17    3.50
   4  -6  -6   49.72    3.40
  -4  -6   6   54.25    3.38
   4   6  -6   53.27    3.39
  -4   6   4    2.73    3.17
   4  -6  -4    1.93    0.78
  -4  -6   4    2.19    1.04
   4   6  -4    0.75    0.88
   4  -6  -4    1.55    0.98
  -4   6   4    2.27    0.78
   4  -6  -4    1.25    0.79
  -4  -6   4    2.49    1.17
  -4  -6   4    2.46    1.59
   4  -6  -4    2.43    1.97
   4   6  -2   15.95    1.42
   4  -6  -2   19.10    1.42
  -4   6   2   14.79    3.96
  -4   6   2   15.08    3.82
   4  -6  -2   15.04    1.28
   4  -6  -2   17.41    1.53
  -4  -6   2   18.00    3.83
  -4  -6   2   15.41    1.51
   4  -6  -2   13.83    2.33
   4   6   0   62.18    4.04
  -4  -6   0   71.47    4.11
  -4  -6   0   59.61    5.94
   4  -6   0   61.21    3.92
  -4  -6   0   68.21    4.12
   4  -6   0   72.87    4.09
  -4  -6   0   70.13    4.11
   4   6   0   67.77    4.13
  -4  -6  -2  133.42    7.69
  -4  -6  -2  137.35    7.73
  -4  -6  -2  119.45    9.13
   4   6   2  129.33    7.66
   4  -6   2  135.64    7.63
   4   6   2  124.37    7.69
   4   6   4  118.27    7.02
  -4  -6  -4  120.78    7.09
  -4  -6  -4  122.17    7.01
   4  -6   4  118.56    6.93
  -4  -6  -4  118.76    7.04
   4   6   4  112.79    7.04
   4   6   4  125.44    7.05
   4   6   6  228.84   11.70
  -4  -6  -6  205.02   11.73
   4  -6   6  183.39   11.51
  -4  -6  -6  217.12   11.63
  -4  -6  -6  204.50   11.67
   4   6   6  191.73   11.64
   4   6   8   17.98    1.86
   4   6   8   21.10    1.84
   4   6   8   19.48    1.68
  -4  -6  -8   21.01    1.68
  -4  -6  -8   19.94    1.88
   4   6   8   19.42    1.86
   4   6  10    8.50    1.58
  -4  -6 -10    8.99    1.81
   4   6  10    8.86    1.33
  -4  -6 -10   10.36    1.25
  -4  -6 -10   10.39    1.79
  -4  -6 -12   52.16    3.62
   4  -6  12   47.15    3.14
   4   6  12   46.11    3.13
   4   6  12   50.09    3.23
   4   6  12   51.18    3.40
  -4  -6 -12   52.65    3.70
  -4  -6 -14   24.01    2.59
  -4  -6 -14   22.61    2.31
   4   6  14   22.39    1.82
   4  -6  14   18.08    1.70
   4   6  14   22.19    2.14
   4   6  14   17.78    1.69
   4   6  16    8.65    1.69
  -4  -6 -16   11.41    1.69
   4   6  16   10.01    1.30
   4   6  16    8.21    1.16
   4   6  16   10.00    1.74
   4   6  18    5.56    1.39
   4   6  18    4.66    0.95
  -4  -6 -18    6.55    1.25
  -4  -6 -18    6.40    1.72
   4   6  20    1.84    0.97
  -4  -6 -20    2.44    1.13
   4  -7 -23   14.47    0.98
  -4   7  23    9.89    0.97
  -4   7  21    4.49    1.02
   4  -7 -21    1.82    0.74
   4  -7 -21    2.35    0.84
   4  -7 -19   32.05    2.32
   4  -7 -19   34.39    2.50
   4  -7 -19   30.00    2.17
  -4   7  19   27.88    2.31
  -4   7  17    0.44    1.35
   4  -7 -17    2.86    1.51
  -4   7  17    0.27    1.52
   4  -7 -17    1.46    1.10
   4  -7 -17    1.79    1.63
  -4   7  15    0.94    1.36
   4  -7 -15    0.03    1.60
  -4   7  15    0.34    1.67
  -4  -7  15    2.84    1.32
   4  -7 -15   -1.05    1.17
   4  -7 -15    1.02    1.64
  -4   7  13  163.07    8.40
  -4   7  13  146.18    8.28
  -4  -7  13  136.72    8.36
   4  -7 -13  141.75    8.31
   4  -7 -13  159.99    8.44
  -4   7  11   45.28    2.99
  -4   7  11   51.08    3.15
   4  -7 -11   44.15    3.21
   4  -7 -11   44.96    3.20
   4   7 -11   39.63    2.97
  -4  -7  11   47.66    3.27
   4  -7 -11   44.32    3.16
   4  -7  -9   25.98    2.11
   4   7  -9   21.13    1.79
  -4   7   9   24.15    1.92
   4  -7  -9   20.04    1.91
  -4  -7   9   22.41    2.16
   4  -7  -9   19.29    2.02
  -4  -7   9   22.74    1.81
  -4   7   9   21.96    1.76
   4  -7  -7  125.10    7.45
   4   7  -7  119.36    7.40
  -4   7   7  124.79    7.37
   4  -7  -7  138.06    7.42
  -4  -7   7  132.04    7.54
   4  -7  -7  122.82    7.46
  -4   7   7  127.99    7.33
  -4  -7   7  123.50    7.40
   4  -7  -7  121.27    7.39
  -4   7   5    2.32    0.82
   4   7  -5    1.48    0.95
  -4  -7   5    2.33    1.10
  -4   7   5    2.49    0.90
   4  -7  -5    2.47    1.12
   4  -7  -5    4.58    0.98
  -4  -7   5    3.08    1.33
   4  -7  -5    2.49    0.84
  -4   7   3   76.74    4.59
   4   7  -3   79.85    4.70
   4  -7  -3   76.00    4.68
   4  -7  -3   73.26    4.61
  -4  -7   3   80.35    4.80
   4  -7  -3   75.95    4.79
  -4  -7   3   80.70    4.74
   4  -7  -1   80.25    4.97
   4   7  -1   85.49    5.06
  -4  -7   1   90.93    5.07
   4  -7  -1   81.45    4.94
   4  -7  -1   80.82    5.09
  -4  -7   1   85.18    5.10
   4   7  -1   85.55    5.16
   4   7   1    8.95    1.34
   4   7   1    9.30    1.11
   4   7   1    7.01    1.37
  -4  -7  -1    9.80    1.35
   4  -7   1    6.37    0.86
  -4  -7  -1    7.97    1.36
   4  -7   1    7.32    1.20
  -4  -7  -1    7.60    1.38
  -4  -7  -3   28.38    2.25
   4   7   3   30.29    2.13
  -4  -7  -3   25.68    2.12
   4  -7   3   27.67    2.01
   4   7   3   27.49    2.16
   4   7   5   22.71    1.90
  -4  -7  -5   20.66    2.05
  -4  -7  -5   20.80    1.84
   4  -7   5   20.45    1.62
  -4  -7  -5   18.92    1.96
  -4  -7  -5   20.48    1.83
   4   7   7   14.37    1.74
   4   7   7   14.32    1.66
  -4  -7  -7   17.85    2.04
  -4  -7  -7   15.77    1.56
  -4  -7  -7   17.40    1.84
  -4  -7  -7   17.22    1.80
   4   7   7   14.35    1.72
   4   7   9    4.22    1.30
   4   7   9    2.48    1.38
  -4  -7  -9    2.98    1.63
  -4  -7  -9    3.33    1.15
   4   7   9    4.54    1.50
  -4  -7  -9    0.69    1.54
   4   7  11    3.91    1.57
  -4  -7 -11    5.85    1.86
   4   7  11    3.79    1.34
   4   7  11    3.85    1.47
  -4  -7 -13   23.84    2.56
  -4  -7 -13   22.26    2.44
   4   7  13   28.40    2.33
   4   7  13   23.72    2.04
   4   7  13   24.25    2.34
   4   7  15   27.77    2.32
  -4  -7 -15   28.32    2.60
  -4  -7 -15   28.78    2.41
   4   7  15   23.72    2.03
   4   7  17    7.30    1.37
  -4  -7 -17    6.55    1.35
   4   7  17    4.48    1.00
   4   7  19    7.13    1.09
  -4  -7 -19    7.09    0.93
   4  -8 -20   19.65    1.47
   4  -8 -20   19.14    1.54
  -4   8  20   19.24    1.57
  -4   8  20   14.99    1.44
  -4   8  18    6.81    1.24
   4  -8 -18    7.39    1.34
   4  -8 -18    7.03    1.43
  -4   8  18    7.52    1.45
   4  -8 -16   21.64    2.04
   4  -8 -16   19.45    2.00
  -4   8  16   24.67    2.08
  -4   8  16   21.21    1.84
  -4   8  14   34.10    2.45
  -4   8  14   37.71    2.70
  -4  -8  14   27.89    2.49
   4  -8 -14   30.07    2.51
   4  -8 -14   37.01    2.66
  -4   8  12    4.89    1.23
   4  -8 -12    6.70    1.72
  -4   8  12    5.41    1.60
  -4  -8  12    3.99    1.54
   4  -8 -12    3.84    1.65
   4  -8 -12    4.53    1.44
  -4   8  10    8.09    1.49
  -4   8  10    6.15    1.22
  -4  -8  10    7.93    1.78
   4  -8 -10    7.00    1.72
   4  -8 -10    9.33    1.74
   4  -8 -10    6.32    1.39
  -4   8   8    8.33    1.23
   4  -8  -8    8.52    1.62
  -4   8   8    9.02    1.37
  -4  -8   8   10.97    1.80
   4  -8  -8    9.29    1.74
  -4  -8   8    8.01    1.26
   4  -8  -8    8.93    1.30
  -4   8   6   12.31    1.27
   4   8  -6   11.31    1.29
   4  -8  -6   11.18    1.57
  -4   8   6   14.02    1.44
   4  -8  -6   13.27    1.50
  -4  -8   6   14.27    1.90
  -4  -8   6   12.13    1.47
  -4   8   4   29.63    2.05
  -4  -8   4   27.36    2.21
   4  -8  -4   24.78    2.03
  -4  -8   4   33.60    2.47
   4  -8  -4   29.44    2.39
   4   8  -4   27.17    2.04
   4  -8  -4   26.80    2.12
   4   8  -4   30.20    2.30
   4   8  -2   49.66    3.08
   4  -8  -2   43.16    2.89
   4   8  -2   43.08    2.89
  -4   8   2   41.15    2.80
   4  -8  -2   40.91    2.81
  -4  -8   2   46.40    3.15
   4  -8  -2   48.79    3.11
  -4  -8   2   45.12    3.05
   4   8   0   46.61    3.02
  -4  -8   0   48.29    3.10
   4  -8   0   43.80    2.89
   4  -8   0   45.09    3.10
  -4  -8   0   44.62    3.12
   4   8   0   51.50    3.29
   4   8   0   45.14    3.16
  -4  -8  -2   72.32    4.54
   4   8   2   72.61    4.61
  -4  -8  -2   71.00    4.54
   4  -8   2   65.89    4.42
  -4  -8  -2   77.76    4.61
   4   8   2   74.81    4.55
   4   8   4   13.91    1.78
   4   8   4   14.20    1.58
  -4  -8  -4   12.32    1.78
  -4  -8  -4   14.39    1.46
  -4  -8  -4   13.10    1.69
   4  -8   4   10.12    1.34
  -4  -8  -4   10.51    1.75
   4   8   6   48.05    3.31
   4   8   6   49.45    3.40
  -4  -8  -6   44.38    3.26
  -4  -8  -6   51.54    3.51
  -4  -8  -6   48.52    3.25
   4   8   8   15.97    1.88
  -4  -8  -8   17.29    1.89
  -4  -8  -8   13.64    2.14
   4   8   8   14.99    1.97
   4   8   8   17.29    1.81
  -4  -8  -8   17.08    1.76
  -4  -8 -10   19.16    2.24
   4   8  10   23.21    2.05
  -4  -8 -10   22.59    1.93
   4   8  10   20.29    2.22
  -4  -8 -10   24.03    2.46
   4   8  10   23.06    2.17
   4   8  12    4.59    1.57
   4   8  12    3.74    1.33
  -4  -8 -12    4.58    1.69
   4   8  12    4.61    1.75
   4   8  14    1.85    1.51
  -4  -8 -14    3.11    1.63
   4   8  14    3.22    1.20
  -4  -8 -14    2.35    1.55
   4   8  14    2.78    1.32
  -4  -8 -16   42.33    2.94
   4   8  16   42.70    2.92
   4   8  16   37.48    2.73
  -4  -8 -16   48.75    3.03
   4   8  16   45.66    2.94
   4   8  18    1.88    0.93
  -4  -8 -18    1.69    1.00
  -4  -8 -18    3.95    0.87
   4  -9 -19   11.78    1.01
   4  -9 -19   10.69    1.06
  -4   9  19    9.75    1.10
  -4   9  17    2.34    0.95
   4  -9 -17    2.91    1.21
  -4   9  17    5.12    1.22
   4  -9 -17    3.66    1.08
   4  -9 -17    1.97    0.72
  -4   9  15    3.31    1.12
  -4   9  15    6.57    1.43
   4  -9 -15    4.92    1.21
   4  -9 -15    5.65    1.22
  -4   9  13    0.24    1.08
   4  -9 -13    0.68    1.19
   4  -9 -13    0.95    1.58
  -4  -9  13   -0.67    1.18
   4  -9 -13   -1.16    1.34
  -4   9  13    0.79    1.44
   4  -9 -11   28.02    2.23
   4  -9 -11   31.93    2.52
   4  -9 -11   26.68    2.48
  -4   9  11   28.63    2.36
  -4  -9  11   29.52    2.44
  -4   9  11   28.57    2.20
   4  -9  -9   32.64    2.67
  -4   9   9   31.09    2.32
  -4   9   9   34.02    2.53
  -4  -9   9   31.48    2.68
   4  -9  -9   38.43    2.85
   4  -9  -9   31.49    2.35
   4  -9  -7  182.46   10.35
  -4   9   7  169.70   10.20
  -4   9   7  184.58   10.29
  -4  -9   7  172.00   10.26
  -4  -9   7  189.16   10.46
   4   9  -7  170.16   10.37
   4   9  -5    4.23    1.36
   4  -9  -5    4.30    1.33
  -4   9   5    4.79    1.12
   4  -9  -5    2.63    1.26
   4  -9  -5    5.71    1.78
  -4  -9   5    3.58    1.27
  -4  -9   5    6.45    1.77
   4  -9  -3  118.39    7.44
  -4   9   3  124.59    7.41
   4   9  -3  141.79    7.75
   4  -9  -3  123.71    7.43
  -4  -9   3  128.52    7.63
   4  -9  -3  129.73    7.61
  -4  -9   3  131.55    7.57
   4   9  -3  127.45    7.59
   4   9  -1   67.24    4.29
   4   9  -1   69.74    4.56
   4   9  -1   73.92    4.48
   4  -9  -1   64.87    4.23
   4  -9  -1   74.99    4.51
  -4  -9   1   72.62    4.51
   4   9   1    5.80    1.40
  -4  -9  -1    4.45    1.36
   4  -9   1    3.85    0.94
   4  -9   1    5.48    1.42
  -4  -9  -1    5.61    1.50
   4   9   1    4.76    1.60
   4   9   3   17.22    1.83
  -4  -9  -3   18.80    1.94
   4  -9   3   16.56    1.67
  -4  -9  -3   16.40    2.02
  -4  -9  -3   15.29    1.93
   4   9   3   15.89    1.99
   4   9   5   47.23    3.32
  -4  -9  -5   46.54    3.30
  -4  -9  -5   48.30    3.21
   4  -9   5   41.00    2.90
  -4  -9  -5   45.33    3.38
   4   9   5   46.33    3.18
   4   9   7   46.25    3.30
  -4  -9  -7   39.31    3.07
  -4  -9  -7   49.52    3.39
   4   9   7   43.46    3.20
  -4  -9  -7   46.80    3.18
   4   9   7   47.44    3.19
  -4  -9  -9   92.34    5.98
   4   9   9  101.88    6.00
  -4  -9  -9   98.87    5.93
   4   9   9  101.59    6.04
  -4  -9  -9   94.06    6.13
   4   9   9  101.17    6.12
   4   9  11   12.22    1.84
   4   9  11   10.09    1.59
  -4  -9 -11    9.82    1.91
   4   9  11   13.52    1.61
  -4  -9 -11   10.73    1.57
   4   9  13    0.60    1.35
   4   9  13   -0.83    1.11
  -4  -9 -13    0.40    1.29
   4   9  13    0.55    1.20
   4   9  15    6.93    1.20
  -4  -9 -15    5.05    1.31
   4   9  15    4.97    0.98
  -4  -9 -15    4.24    1.14
   4   9  15    5.33    1.08
   4   9  17   10.71    1.04
  -4  -9 -17   12.17    1.03
  -4  -9 -17   12.15    1.06
  -4  10  18    0.75    0.65
   4 -10 -18    1.69    0.66
  -4  10  16    7.48    1.11
   4 -10 -16    6.41    0.83
   4 -10 -16    6.25    0.89
   4 -10 -14   10.96    1.16
   4 -10 -14   10.17    1.47
  -4  10  14   12.33    1.40
   4 -10 -14    8.88    1.31
  -4  10  14    9.66    1.12
  -4  10  12    1.18    0.91
  -4  10  12    2.20    1.20
   4 -10 -12    1.17    0.92
   4 -10 -12    1.83    1.42
  -4 -10  12    2.67    1.10
   4 -10 -12    1.96    1.38
  -4  10  10    0.50    0.92
   4 -10 -10    0.03    1.35
  -4  10  10    1.80    1.27
  -4 -10  10    0.15    1.36
   4 -10 -10    0.49    1.58
   4  10  -8   30.23    2.45
   4 -10  -8   35.16    2.62
  -4 -10   8   38.21    2.76
  -4  10   8   36.48    2.51
   4 -10  -6   95.52    6.09
  -4  10   6  101.94    6.05
  -4 -10   6  105.98    6.27
  -4 -10   6  101.43    6.07
   4 -10  -6  119.42    6.34
   4  10  -6  103.82    6.31
   4  10  -6   89.94    6.08
   4  10  -4   16.16    1.72
   4 -10  -4   16.68    1.63
  -4  10   4   16.39    1.55
  -4 -10   4   18.88    2.19
  -4 -10   4   19.51    1.82
   4 -10  -4   19.62    2.17
   4  10  -4   20.11    2.09
   4 -10  -2   77.09    4.89
  -4 -10   2   82.78    5.23
   4 -10  -2   79.63    5.14
  -4 -10   2   86.35    5.11
   4  10  -2   86.18    5.28
   4  10  -2   80.93    5.06
   4  10   0    8.30    1.75
   4  10   0   10.94    1.45
   4 -10   0    7.58    1.13
   4 -10   0   11.64    1.62
  -4 -10   0   12.28    1.81
   4  10   2    8.67    1.71
   4  10   2    6.87    1.37
  -4 -10  -2    6.51    1.79
   4 -10   2    7.16    1.31
  -4 -10  -2    6.22    1.77
  -4 -10  -2    8.47    1.38
  -4 -10  -4   43.06    2.99
  -4 -10  -4   48.46    3.10
   4  10   4   48.79    3.17
   4  10   4   45.76    2.96
  -4 -10  -6    2.79    1.63
   4  10   6    2.83    1.53
  -4 -10  -6    2.49    1.38
   4  10   6    4.46    1.28
   4  10   6    2.69    1.54
  -4 -10  -8   15.03    1.93
   4  10   8   16.46    1.93
  -4 -10  -8   15.41    1.66
   4  10   8   15.65    1.71
  -4 -10 -10   21.27    2.05
   4  10  10   24.08    1.92
   4  10  10   20.71    1.83
  -4 -10 -10   17.89    1.70
   4  10  12   11.58    1.44
  -4 -10 -12    7.55    1.43
   4  10  12    8.48    1.21
   4  10  12    7.69    1.24
  -4 -10 -12    8.69    1.16
   4  10  14   18.25    1.47
   4  10  14   17.53    1.35
  -4 -10 -14   14.98    1.30
   4  10  14   16.19    1.41
   4  10  16    1.38    0.62
  -4 -10 -16    0.58    0.59
   4 -11 -15    1.84    0.79
  -4  11  15    1.83    0.70
   4 -11 -15    2.39    0.62
  -4  11  13    2.84    0.93
   4 -11 -13    2.62    1.03
   4 -11 -13    3.23    0.99
   4  11 -11    1.72    0.81
  -4  11  11    2.50    1.00
  -4 -11  11    2.47    0.91
   4 -11 -11    1.52    1.09
   4 -11 -11    1.79    1.21
  -4  11   9    1.03    0.97
   4 -11  -9    0.80    1.09
  -4 -11   9   -0.02    1.12
   4  11  -9    1.00    1.00
   4 -11  -7    8.45    1.33
  -4  11   7    9.91    1.22
  -4 -11   7   11.22    1.56
   4 -11  -7   12.45    1.73
   4  11  -7    8.22    1.40
   4  11  -5   23.46    2.07
  -4  11   5   20.84    1.69
  -4 -11   5   23.55    2.15
   4 -11  -5   23.95    2.18
   4  11  -3    3.35    1.01
  -4 -11   3    3.33    1.55
   4 -11  -3    2.49    1.47
   4  11  -3    3.65    1.37
   4  11  -1   -0.03    0.94
  -4 -11   1    1.05    1.59
   4 -11  -1    1.49    1.38
   4  11  -1    0.55    1.38
  -4 -11   1    1.05    1.02
   4 -11   1   12.47    1.48
   4  11   1   16.02    1.80
   4  11   1   15.37    1.45
   4  11   3    7.77    1.69
  -4 -11  -3    8.79    1.56
   4 -11   3    5.85    1.06
   4  11   3    8.47    1.47
   4  11   3    8.35    1.19
   4  11   5    0.39    0.98
   4  11   5    0.95    1.57
  -4 -11  -5    1.73    1.29
  -4 -11  -5    0.54    1.17
  -4 -11  -7   10.05    1.45
   4  11   7   13.02    1.56
  -4 -11  -7   12.43    1.44
   4  11   7   11.49    1.31
   4  11   9   12.81    1.44
  -4 -11  -9   12.24    1.47
   4  11   9   11.47    1.26
  -4 -11 -11    3.31    1.03
   4  11  11    3.57    0.94
   4  11  11    2.85    0.83
   4  11  13    3.58    0.68
  -4 -11 -13    4.15    0.80
  -4 -11 -13    3.31    0.84
   4 -12 -12    7.54    0.79
   4 -12 -12    5.63    0.84
   4 -12 -10    4.87    0.84
  -4  12  10    5.20    0.71
  -4 -12  10    4.44    0.70
  -4 -12   8    3.84    0.93
   4 -12  -8    3.08    1.14
   4  12  -8    2.71    0.69
  -4 -12   6    2.04    1.06
   4 -12  -6    1.39    1.14
   4  12  -6    2.14    0.87
  -4 -12   4    3.71    1.18
   4 -12  -4    3.63    1.24
   4  12  -4    3.84    1.01
   4  12  -2    1.64    1.07
  -4 -12   2    0.39    1.14
   4 -12  -2    1.28    1.10
   4  12   0    7.35    1.46
   4  12   0    7.93    1.24
  -4 -12   0    8.23    1.29
   4 -12   0    5.94    1.06
   4  12   2    6.46    1.41
   4  12   2    6.49    1.30
  -4 -12  -2    4.78    1.11
   4  12   2    6.01    1.15
   4  12   4    1.68    1.23
   4  12   4    1.40    1.13
  -4 -12  -4    2.09    1.10
  -4 -12  -4    0.70    1.13
   4  12   6    1.37    1.12
  -4 -12  -6    1.48    0.91
  -4 -12  -6    1.39    1.12
  -4 -12  -8   13.58    1.20
  -4 -12  -8   15.05    1.42
   4  12   8   17.17    1.34
   4  12   8   14.67    1.37
   4  12  10    0.49    0.72
  -4 -12 -10    0.95    0.56
   4  12  10    0.52    0.62
  -4 -12 -10    1.41    0.78
   4 -13  -9    2.84    0.59
   4 -13  -7    6.86    0.86
  -4 -13   5    2.89    0.70
   4 -13  -5    3.12    0.81
   4  13  -5    1.36    0.78
   4  13  -3    5.76    1.04
   4  13  -3    8.31    0.95
  -4 -13   3    8.83    0.98
   4 -13  -3    8.49    0.94
   4  13  -1    6.32    0.93
   4  13  -1    5.63    0.99
  -4 -13   1    6.02    0.92
   4 -13  -1    4.37    0.67
   4  13   1    8.11    1.02
  -4 -13  -1    9.41    1.01
   4  13   1    6.74    1.06
   4  13   3    6.57    0.95
   4  13   3    6.30    0.94
   4  13   5   -1.13    0.69
   4  13   5   -0.12    0.67
  -5   0  25    0.42    1.11
   5   0 -25    2.13    1.15
   5   0 -25    1.87    1.00
   5   0 -23    6.60    1.58
  -5   0  23    8.13    1.83
  -5   0  21    0.03    1.87
  -5   0  21    1.75    2.01
   5   0 -21    3.03    1.74
  -5   0  19   26.24    2.68
   5   0 -19   23.21    1.98
  -5   0  19   27.70    2.55
   5   0 -19   31.48    2.55
  -5   0  19   27.65    2.78
   5   0 -17   26.20    2.12
  -5   0  17   28.66    2.59
  -5   0  17   28.92    2.50
   5   0 -17   34.91    2.57
  -5   0  15    6.31    1.43
  -5   0  15    4.93    1.42
   5   0 -15    4.08    1.09
   5   0 -15    7.32    1.42
   5   0 -13    4.30    1.14
   5   0 -13    4.17    0.95
  -5   0  13    4.78    1.18
   5   0 -11   66.27    4.10
   5   0 -11   64.78    5.36
  -5   0  11   71.15    4.12
  -5   0  11   63.02    5.54
  -5   0  11   69.11    4.13
  -5   0   9   47.57    2.93
   5   0  -9   45.93    4.12
  -5   0   9   40.04    4.84
  -5   0   9   45.13    4.33
  -5   0   7   49.19    3.85
   5   0  -7   43.46    3.90
  -5   0   7   41.59    4.39
  -5   0   5 1012.86   57.39
   5   0  -3  207.24   13.25
  -5   0   3  211.50   13.37
  -5   0   3  244.49   13.28
   5   0  -1 1273.05   72.38
  -5   0   1 1295.68   72.59
  -5   0  -1  232.88   13.44
  -5   0  -1  207.14   13.27
   5   0   1  233.08   13.33
  -5   0  -3  322.33   17.90
  -5   0  -3  289.11   17.71
  -5   0  -5  175.72   10.75
  -5   0  -5  165.12   10.24
  -5   0  -7  781.06   51.64
   5   0   7  906.92   51.30
  -5   0  -7  883.22   51.78
   5   0   7  940.03   51.29
  -5   0  -7  962.78   52.63
   5   0   7  942.32   51.28
   5   0   9   34.31    2.42
   5   0   9   37.27    2.29
   5   0   9   35.52    2.42
   5   0  11  128.95    7.38
   5   0  11  127.43    7.35
   5   0  11  126.17    7.27
   5   0  11  120.19    7.25
   5   0  13  116.21    6.81
   5   0  13  108.97    6.66
   5   0  13  122.87    6.80
   5   0  13  108.99    6.66
   5   0  15   38.83    2.89
   5   0  15   41.38    2.97
   5   0  15   44.30    3.32
  -5   0 -15   43.94    2.88
   5   0  17    0.11    2.28
   5   0  17    1.72    1.69
  -5   0 -17    1.80    1.23
   5   0  17    1.83    1.70
   5   0  17   -0.08    1.17
   5   0  19   14.94    1.89
   5   0  19   15.66    1.86
   5   0  19   18.48    2.43
   5   0  21   -0.98    1.17
   5   0  21    1.06    1.73
   5   1 -26    0.56    0.70
   5  -1 -26    1.41    0.71
   5   1 -24   11.12    1.58
   5   1 -24   11.80    1.37
   5  -1 -24   13.16    1.53
  -5  -1  24   11.53    1.72
  -5   1  24    8.41    1.66
   5  -1 -22   -1.30    0.93
  -5   1  22   -1.09    1.78
   5   1 -22    0.03    1.45
   5  -1 -22   -0.74    1.61
  -5  -1  22   -0.08    1.91
  -5   1  22    1.27    1.97
   5  -1 -20   19.81    1.91
  -5   1  20   20.11    2.48
  -5  -1  20   22.05    2.58
  -5   1  20   20.98    2.39
   5   1 -20   27.57    2.35
   5  -1 -20   27.75    2.49
   5   1 -18   49.12    3.41
  -5   1  18   48.54    3.44
   5  -1 -18   45.29    3.20
  -5  -1  18   50.92    3.57
  -5  -1  18   43.77    3.51
  -5   1  18   45.49    3.47
  -5  -1  16    7.65    1.73
   5   1 -16    8.41    1.56
  -5  -1  16    8.62    1.55
  -5   1  16    7.18    1.59
  -5  -1  16   10.05    1.93
  -5   1  16    8.13    1.65
   5  -1 -16    8.46    1.37
   5  -1 -14   44.41    3.09
  -5  -1  14   57.24    3.34
   5   1 -14   55.99    3.28
   5   1 -14   46.63    3.08
   5  -1 -14   50.70    3.23
  -5  -1  14   44.25    3.34
  -5   1  14   55.14    3.29
   5  -1 -12  165.10    9.90
   5   1 -12  162.22   11.21
  -5   1  12  195.44    9.99
   5   1 -12  171.22    9.95
  -5  -1  12  179.71   10.01
  -5  -1  12  166.20   11.44
   5   1 -12  160.37    9.89
   5  -1 -12  164.88    9.96
  -5   1  12  192.69    9.97
  -5   1  12  142.31   11.41
  -5  -1  10   24.28    2.94
   5  -1 -10   23.30    1.61
  -5  -1  10   23.44    1.69
  -5   1  10   24.10    1.68
   5   1 -10   21.40    1.66
  -5  -1  10   22.49    2.77
   5   1 -10   26.32    2.90
   5  -1 -10   23.33    3.05
   5  -1 -10   23.96    1.69
  -5   1  10   22.64    3.39
  -5   1  10   22.11    1.63
  -5  -1  10   18.63    3.51
  -5   1  10   23.85    2.61
  -5  -1  10   19.40    1.72
  -5   1   8  115.93    8.01
   5  -1  -8  108.31    7.72
   5   1  -8  121.11    7.65
   5   1  -8  109.51    6.57
  -5  -1   8  125.22    7.76
  -5  -1   8  115.19    8.10
  -5   1   8  128.71    7.37
  -5   1   8  113.42    8.66
  -5  -1   6   13.82    2.95
  -5   1   6   15.49    2.84
  -5   1   6   18.03    2.45
   5   1  -6   10.22    2.27
  -5  -1   6   14.77    2.75
   5  -1  -4   34.84    2.50
  -5  -1   4   40.08    3.79
   5  -1  -4   35.00    3.34
  -5  -1   4   37.94    3.51
  -5   1   4   36.91    3.79
  -5  -1   2  248.11   15.59
   5  -1  -2  251.08   15.44
  -5   1   2  283.06   15.79
   5  -1  -2  266.40   15.09
  -5  -1   0  361.69   22.74
   5   1   0  418.02   22.82
  -5  -1   0  393.39   22.83
  -5   1   0  394.99   22.74
  -5   1  -2  143.50    9.19
  -5   1  -2  150.01    9.18
  -5  -1  -2  153.54    9.42
   5   1   2  155.57    9.48
  -5   1  -4  188.54   11.76
  -5   1  -4  196.00   12.07
  -5   1  -4  213.26   11.80
  -5  -1  -4  183.80   11.94
   5   1   4  205.43   12.18
   5   1   6  274.98   15.72
  -5   1  -6  299.51   16.90
   5  -1   6  274.06   15.64
   5   1   6  273.86   15.64
  -5  -1  -6  263.48   16.32
  -5   1  -6  309.86   16.23
  -5   1  -6  293.76   16.63
  -5   1  -6  275.60   16.17
   5  -1   6  270.28   15.62
  -5   1  -8  185.06   13.57
   5  -1   8  228.77   13.01
  -5   1  -8  229.46   14.48
   5  -1   8  230.98   13.02
   5   1   8  232.08   13.01
  -5   1  -8  188.34   13.35
  -5   1  -8  239.17   13.52
   5  -1   8  227.87   12.99
   5   1   8  231.63   12.96
   5   1   8  238.60   12.94
   5   1  10   84.23    4.93
   5  -1  10   87.21    4.91
   5   1  10   83.69    4.82
   5  -1  10   83.16    4.94
  -5  -1 -10   81.51    4.93
   5  -1  10   71.14    5.28
   5   1  10   76.02    4.83
   5   1  12  123.29    7.80
  -5  -1 -12  130.68    7.80
   5  -1  12  138.44    7.81
   5  -1  12  148.74    7.99
   5   1  12  137.93    7.78
   5   1  12  125.49    7.72
  -5  -1 -14    7.53    1.72
   5   1  14    5.46    1.27
   5  -1  14    7.25    1.48
   5   1  14    8.78    1.49
   5  -1  14    9.98    2.25
   5   1  14    5.77    1.21
   5  -1  16   69.72    4.81
   5   1  16   73.51    4.52
   5  -1  16   67.68    4.39
   5   1  16   61.02    4.28
  -5  -1 -16   74.75    4.54
   5   1  18    2.46    1.62
   5   1  18    1.51    1.23
   5   1  18    3.82    2.19
   5  -1  18    3.00    1.52
  -5  -1 -18    4.42    1.41
   5  -1  18    2.93    2.32
   5   1  20    4.38    1.43
   5  -1  20    5.75    2.05
   5   1  20    6.25    1.94
   5  -1  20    4.06    1.30
   5   1  22    4.63    1.35
   5  -1  22    3.69    1.37
   5  -2 -25   10.93    1.24
   5   2 -25   11.24    1.14
  -5   2  23   17.54    2.03
   5   2 -23   21.03    1.93
   5   2 -23   17.84    1.65
  -5  -2  23   15.63    2.07
   5  -2 -23   17.29    1.50
  -5   2  23   18.59    2.13
  -5  -2  21   18.65    2.35
  -5   2  21   16.46    2.22
   5   2 -21   19.38    1.90
  -5   2  21   15.79    2.20
   5  -2 -21   20.67    1.82
  -5   2  19   16.91    2.17
  -5  -2  19   15.71    2.38
   5   2 -19   17.42    1.96
   5  -2 -19   15.02    1.91
  -5   2  19   19.58    2.23
   5   2 -17   76.08    4.48
   5  -2 -17   72.58    4.50
  -5  -2  17   75.50    4.64
  -5   2  17   76.50    4.55
  -5   2  15    1.42    1.29
  -5  -2  15    2.47    1.65
   5  -2 -15    1.76    1.04
   5   2 -15    0.08    1.20
   5  -2 -15    2.61    1.33
   5  -2 -13   76.99    4.76
  -5   2  13   82.19    4.84
   5   2 -13   77.68    4.79
  -5  -2  13   78.93    4.89
   5  -2 -13   78.71    4.87
  -5  -2  13   83.98    4.88
  -5   2  13   77.42    4.80
  -5  -2  11    0.70    1.06
  -5   2  11    2.06    0.87
   5  -2 -11    1.99    0.98
  -5  -2  11   -0.29    3.17
  -5  -2  11    1.76    1.11
   5  -2 -11    2.05    0.91
  -5  -2  11    3.34    2.33
  -5   2  11    3.14    0.91
   5   2 -11    2.55    0.93
  -5   2  11    3.64    2.73
   5  -2 -11    1.89    2.14
   5   2  -9  166.21    9.73
   5  -2  -9  170.27    9.73
  -5   2   9  149.98   11.28
  -5   2   9  169.29    9.72
  -5  -2   9  174.84   11.31
   5  -2  -9  178.00    9.78
  -5  -2   7   50.77    4.33
   5  -2  -7   42.17    4.05
  -5  -2   7   44.45    4.13
  -5   2   7   40.53    4.39
   5   2  -5  178.62   10.57
  -5  -2   5  183.46   11.00
  -5  -2   5  169.05   10.72
   5  -2  -5  150.56   10.60
  -5   2   5  176.61   11.37
  -5  -2   3  175.05   10.64
   5  -2  -3  166.20   10.43
  -5  -2   3  174.89   10.86
  -5   2   3  165.65   10.93
   5   2  -3  169.14   10.48
  -5   2   3  166.96   10.85
   5  -2  -1  107.46    6.70
  -5   2   1  107.03    7.11
   5   2  -1   99.66    6.93
  -5   2   1  105.82    7.15
  -5   2  -1   20.96    1.93
   5   2   1   18.37    2.75
  -5  -2  -1   16.04    3.31
  -5   2  -1   17.99    2.35
   5   2   1   22.38    2.62
   5   2   3  324.58   19.19
   5   2   3  354.73   19.05
  -5  -2  -3  314.32   19.15
  -5   2  -3  319.87   18.65
  -5   2  -3  302.87   18.90
  -5   2  -5  180.13   10.30
   5  -2   5  158.89    9.15
   5   2   5  155.63    9.16
  -5   2  -5  183.00   10.53
  -5   2  -5  172.79    9.48
  -5  -2  -5  159.09   10.12
  -5   2  -5  144.70    9.57
   5   2   5  160.23    9.16
  -5   2  -7   11.36    3.15
   5   2   7   17.11    1.24
   5  -2   7   17.15    1.38
  -5   2  -7   10.69    1.44
   5   2   7   17.48    1.35
  -5   2  -7   16.10    2.42
  -5   2  -7   15.34    1.87
   5  -2   7   16.18    1.30
   5  -2   7   15.99    1.58
   5   2   7   16.49    1.38
   5   2   7   16.98    1.30
   5  -2   9   21.43    1.75
   5   2   9   22.44    1.70
   5  -2   9   21.31    1.67
  -5  -2  -9   22.03    1.84
   5   2   9   22.76    1.78
   5  -2   9   23.64    2.03
   5  -2   9   22.54    1.77
   5   2   9   21.90    1.67
   5   2   9   22.78    1.62
   5   2  11  145.85    8.77
   5  -2  11  148.53    8.79
  -5  -2 -11  145.49    8.82
   5   2  11  155.42    8.75
   5   2  11  151.53    8.78
   5  -2  11  154.67    8.91
   5   2  11  155.53    8.72
   5  -2  11  147.88    8.73
   5   2  13   59.28    3.93
   5  -2  13   64.23    4.00
   5   2  13   62.86    3.89
   5  -2  13   60.44    3.89
  -5  -2 -13   61.79    3.97
   5   2  13   59.35    3.98
   5  -2  13   66.73    4.29
   5   2  13   57.79    3.86
   5   2  15    9.30    1.47
   5   2  15   11.34    1.55
   5   2  15   12.43    1.74
   5   2  15   10.99    1.67
   5  -2  15   11.57    2.46
   5  -2  15    8.55    1.78
  -5  -2 -15   12.12    1.98
   5  -2  15   10.73    1.63
   5   2  17    8.10    1.51
  -5  -2 -17   11.63    1.94
   5  -2  17   10.41    1.88
   5  -2  17   10.66    2.45
   5   2  17   10.27    1.67
   5  -2  17   10.52    1.64
   5   2  17   10.96    1.81
   5   2  19    0.69    1.19
   5   2  19    1.17    1.39
   5  -2  19    1.53    1.51
   5   2  19    1.10    1.38
  -5  -2 -19    1.36    1.41
   5  -2  19    0.76    2.12
   5   2  19    0.91    2.04
   5  -2  19    1.97    1.33
   5  -2  21    0.23    1.61
   5   2  21   -0.54    1.55
   5   2  21    0.20    1.03
  -5   3  24    1.88    1.32
   5   3 -24    1.62    0.94
   5  -3 -24    3.54    0.76
  -5   3  22   15.25    1.93
   5   3 -22   14.18    1.79
   5   3 -22   12.28    1.46
  -5   3  22   17.62    1.90
   5  -3 -22   18.30    1.97
  -5  -3  22   17.19    2.16
   5  -3 -22   16.12    1.67
   5   3 -20   36.21    2.72
   5  -3 -20   44.71    3.10
  -5   3  20   40.99    3.10
  -5  -3  20   38.17    3.18
   5  -3 -20   37.03    2.89
  -5   3  20   35.47    3.03
   5  -3 -18   25.60    2.13
   5  -3 -18   33.67    2.52
  -5  -3  18   27.56    2.78
   5   3 -18   25.41    2.24
  -5   3  18   28.26    2.51
   5  -3 -16   50.57    3.51
   5   3 -16   55.86    3.56
  -5  -3  16   52.70    3.81
   5  -3 -16   60.39    3.76
  -5   3  16   51.28    3.60
   5  -3 -14   38.32    2.71
   5   3 -14   37.41    2.70
  -5   3  14   42.25    2.83
  -5  -3  14   43.84    2.99
   5  -3 -14   41.54    2.87
  -5   3  14   38.36    2.75
  -5  -3  12    1.36    1.35
  -5   3  12    1.68    0.96
   5  -3 -12    0.52    1.05
  -5   3  12    1.18    1.08
   5   3 -12    0.73    0.95
   5  -3 -12    0.27    1.22
  -5   3  10  125.38    6.76
   5  -3 -10  120.03    6.83
   5   3 -10  116.12    6.79
  -5   3  10  123.90    6.80
   5  -3 -10  101.83    6.71
  -5  -3  10  109.50    8.36
  -5  -3  10  118.42    8.88
  -5  -3  10  119.38    6.82
  -5   3  10  120.47    9.05
   5   3  -8   57.20    3.62
   5   3  -8   56.67    3.54
  -5   3   8   61.10    3.52
  -5   3   8   64.37    5.21
   5  -3  -8   60.97    5.19
  -5  -3   8   60.68    4.88
   5  -3  -8   61.69    3.59
   5  -3  -8   54.24    3.50
  -5  -3   8   67.35    6.02
   5  -3  -8   58.72    3.63
  -5   3   8   53.46    5.55
   5   3  -8   68.49    4.63
  -5  -3   6  440.85   22.96
   5  -3  -6  376.43   21.18
  -5  -3   6  383.09   22.22
   5  -3  -6  371.56   22.40
   5   3  -6  399.50   22.04
   5   3  -6  361.29   21.18
  -5   3   4    1.39    2.69
   5   3  -4    2.07    2.29
  -5  -3   4    0.58    1.78
   5  -3  -4    3.29    1.92
  -5  -3   2  185.10   12.24
  -5  -3   2  197.01   12.00
   5  -3  -2  199.76   11.76
  -5   3   2  185.98   12.17
  -5  -3   0   91.55    6.59
   5   3   0   89.48    6.13
   5  -3   0   91.08    5.63
  -5   3   0   69.21    5.93
  -5   3   0   86.96    5.42
  -5   3   0   88.72    6.32
  -5   3  -2    0.22    2.42
  -5   3  -2    2.05    1.86
  -5   3  -2    1.33    1.13
   5   3   2    3.26    2.23
  -5   3  -2    0.88    1.41
  -5  -3  -2    1.05    2.81
   5   3   4   24.49    2.89
   5   3   4   22.86    2.76
   5   3   4   18.64    1.46
  -5   3  -4   21.14    2.26
  -5   3  -4   14.45    1.97
   5   3   4   18.65    1.46
   5   3   4   18.45    1.41
  -5   3  -4   16.18    3.02
  -5  -3  -4   20.50    2.96
  -5   3  -6    4.65    2.52
   5  -3   6    4.88    0.71
   5   3   6    4.66    0.88
   5   3   6    4.55    0.90
   5   3   6    4.49    0.84
  -5   3  -6    6.18    1.65
   5  -3   6    3.91    0.84
   5   3   6    4.09    1.77
   5   3   6    5.25    0.82
  -5  -3  -6    5.27    0.93
   5  -3   6    3.28    1.20
   5   3   6    5.34    0.79
  -5  -3  -6    3.14    1.78
   5   3   8   44.29    2.83
  -5  -3  -8   42.58    2.99
  -5  -3  -8   44.44    4.91
   5  -3   8   46.71    2.86
   5   3   8   41.93    2.72
   5  -3   8   43.21    2.77
   5  -3   8   44.27    3.08
   5   3   8   45.91    2.88
  -5  -3  -8   46.68    2.84
   5   3   8   45.28    2.89
   5   3   8   48.30    2.84
  -5  -3 -10   62.36    4.13
   5   3  10   63.74    3.97
   5  -3  10   67.57    4.04
   5  -3  10   62.34    3.95
   5   3  10   65.57    4.03
   5  -3  10   61.09    4.21
   5   3  10   67.98    4.04
   5   3  10   67.28    3.98
   5  -3  12    8.08    1.21
   5   3  12    8.94    1.39
   5   3  12    7.64    1.28
   5  -3  12    7.92    1.40
   5   3  12    8.50    1.32
  -5  -3 -12    8.54    1.56
   5   3  12    9.07    1.31
   5  -3  12    8.42    2.10
   5   3  14   18.70    1.81
   5   3  14   16.58    1.72
   5  -3  14   16.48    1.84
  -5  -3 -14   18.53    1.89
   5  -3  14   15.58    2.61
  -5  -3 -14   17.75    2.33
   5   3  14   19.69    1.95
   5  -3  14   17.76    1.75
   5   3  14   18.06    1.79
   5   3  16   12.49    1.61
   5   3  16    9.17    1.55
   5   3  16   11.34    1.73
  -5  -3 -16   10.56    1.55
   5   3  16    9.46    1.59
   5  -3  16    9.08    1.78
   5  -3  16    9.07    2.48
  -5  -3 -16   12.44    2.17
   5  -3  16   11.62    1.50
   5   3  18   32.46    2.48
   5  -3  18   37.81    2.66
   5  -3  18   31.10    2.42
   5   3  18   34.22    2.56
  -5  -3 -18   39.31    2.90
   5  -3  18   31.13    3.16
   5   3  18   26.69    2.46
   5   3  20    7.16    1.24
  -5  -3 -20    9.51    1.48
   5  -3  20    8.54    1.99
   5   3  20   10.93    1.87
   5   3  20   10.31    1.33
   5   3  22   -0.04    0.93
   5  -4 -25   14.57    1.20
   5  -4 -23    0.09    0.99
  -5   4  23   -1.11    1.24
  -5   4  23    0.91    1.13
   5   4 -23    0.55    0.87
   5  -4 -23    2.28    1.18
  -5   4  21   13.47    1.83
   5  -4 -21   19.26    1.92
   5   4 -21   14.17    1.67
   5  -4 -21   15.34    1.79
  -5   4  21   15.18    1.87
   5   4 -21   10.88    1.30
  -5  -4  21   14.58    2.10
  -5   4  19    3.07    1.67
   5  -4 -19    2.45    1.21
   5   4 -19    2.02    1.45
   5   4 -19    1.55    1.13
   5  -4 -19    4.73    1.71
   5  -4 -19    4.03    1.64
  -5  -4  19    3.75    1.99
   5  -4 -17   14.65    1.63
   5   4 -17   12.65    1.85
   5   4 -17   12.04    1.52
   5  -4 -17   17.45    2.07
  -5   4  17   11.75    1.82
  -5  -4  17   10.22    2.21
  -5   4  15    4.32    1.38
   5  -4 -15    3.09    1.29
   5   4 -15    6.74    1.52
  -5  -4  15    3.34    1.85
  -5   4  15    5.47    1.59
   5   4 -15    4.17    1.17
   5  -4 -15    4.25    1.64
  -5   4  13   18.37    1.63
  -5  -4  13   20.79    2.02
   5  -4 -13   15.73    1.71
   5   4 -13   18.54    1.59
   5   4 -13   16.88    1.74
  -5   4  13   19.87    1.76
   5  -4 -13   15.41    1.45
   5   4 -11   93.23    5.55
   5  -4 -11   92.16    5.51
   5   4 -11   87.06    5.43
  -5   4  11   96.35    5.48
   5  -4 -11   80.06    5.38
  -5  -4  11   96.83    5.55
   5  -4 -11   98.93    5.58
  -5   4  11   95.15    5.42
   5   4  -9   72.21    4.47
  -5   4   9   78.82    4.40
  -5  -4   9   77.50    6.35
  -5   4   9   68.22    5.96
   5  -4  -9   75.49    4.46
  -5   4   9   60.50    5.84
  -5  -4   9   71.41    4.46
  -5   4   9   75.71    4.34
  -5  -4   9   66.83    5.71
   5  -4  -9   70.53    4.37
  -5  -4   9   80.42    7.04
   5   4  -9   61.04    5.29
   5   4  -9   71.33    4.38
   5  -4  -9   74.78    4.48
  -5   4   7   77.55    4.31
  -5   4   7   66.65    6.19
   5   4  -7   66.79    4.40
   5   4  -7   73.14    4.35
   5   4  -7   76.39    5.55
  -5  -4   7   76.30    5.60
   5  -4  -7   67.47    5.85
   5  -4  -7   70.74    4.36
  -5  -4   7   88.83    6.82
  -5  -4   7   83.79    6.94
   5  -4  -7   73.28    4.42
  -5   4   7   64.11    6.45
   5  -4  -5   53.56    3.36
   5  -4  -5   54.03    3.39
   5   4  -5   67.00    4.82
   5   4  -5   59.68    3.38
   5   4  -5   52.83    3.41
  -5  -4   5   67.02    4.65
   5  -4  -5   54.01    4.70
   5  -4  -5   52.88    3.37
  -5   4   5   58.27    5.51
   5   4  -3  111.21    7.29
   5  -4  -3  103.28    5.93
  -5   4   3  109.68    7.89
  -5   4   3  107.58    7.85
  -5  -4   3  109.75    7.10
   5  -4  -3  103.23    6.98
   5  -4  -3   99.14    5.92
  -5  -4   3  103.32    8.01
  -5  -4   3  106.32    5.97
   5   4  -3   95.01    5.95
  -5   4   1   27.10    2.11
  -5   4   1   25.88    3.60
  -5  -4   1   33.35    4.36
   5   4  -1   26.63    1.93
   5   4  -1   29.77    1.93
   5  -4  -1   32.27    2.75
   5  -4  -1   27.75    1.88
  -5  -4   1   27.56    1.93
   5   4  -1   28.52    3.56
  -5   4  -1    0.69    2.15
  -5  -4  -1    1.61    3.27
  -5   4  -1    2.87    1.31
   5   4   1    3.09    0.85
   5   4   1    4.07    0.93
   5   4   1    2.76    0.89
   5  -4   1    2.65    0.78
   5  -4   1    2.70    1.04
  -5  -4  -1    2.75    0.92
  -5   4  -1    8.78    3.28
   5   4   1    3.69    2.57
  -5  -4  -3    8.73    2.88
  -5   4  -3    5.11    1.68
   5   4   3    5.87    2.44
   5   4   3    8.01    0.88
  -5   4  -3    6.06    1.48
   5   4   3    8.69    2.31
   5   4   3    7.36    1.04
  -5  -4  -3    7.34    1.05
   5  -4   3    6.27    0.88
  -5  -4  -3    6.52    0.93
   5   4   3    6.84    1.03
   5   4   3    5.72    0.97
  -5   4  -3    5.99    2.66
  -5   4  -5   18.17    3.29
   5   4   5   20.93    1.55
   5  -4   5   18.72    1.49
  -5   4  -5   19.73    2.48
   5   4   5   17.41    2.71
   5   4   5   21.40    1.67
   5  -4   5   22.20    1.53
  -5  -4  -5   23.99    1.57
  -5  -4  -5   21.92    1.68
   5   4   5   19.65    2.88
   5   4   5   21.43    1.62
  -5  -4  -5   21.66    2.81
   5   4   7   25.75    1.76
   5   4   7   26.11    1.83
  -5   4  -7   20.61    3.25
  -5  -4  -7   26.21    2.09
   5  -4   7   25.89    1.82
  -5   4  -7   22.64    3.42
   5   4   7   26.96    1.93
  -5  -4  -7   26.80    1.93
   5   4   7   24.35    1.84
   5  -4   7   24.06    2.19
   5   4   7   24.39    1.87
   5  -4   9   42.50    3.24
   5   4   9   42.22    2.81
   5  -4   9   45.47    2.88
  -5  -4  -9   45.45    3.11
   5   4   9   44.10    2.79
  -5  -4  -9   46.58    2.94
   5  -4   9   43.43    2.76
   5   4   9   44.50    2.88
   5   4   9   46.35    2.96
   5   4   9   44.71    2.91
   5   4  11    4.76    1.18
   5   4  11    6.09    1.24
   5   4  11    3.28    1.00
   5  -4  11    5.59    1.14
  -5  -4 -11    3.26    1.57
   5   4  11    4.57    0.94
   5  -4  11    6.25    1.96
   5  -4  11    4.82    0.96
   5   4  11    5.50    1.23
   5   4  13   18.57    1.82
   5  -4  13   23.76    1.99
  -5  -4 -13   25.54    2.30
   5   4  13   19.18    1.69
   5   4  13   25.27    2.02
   5  -4  13   21.59    1.81
   5   4  13   24.49    2.05
  -5  -4 -13   26.86    2.59
   5  -4  13   24.44    2.74
   5   4  13   24.87    2.11
   5   4  15    4.85    1.40
   5   4  15    5.33    1.24
  -5  -4 -15    5.45    1.61
  -5  -4 -15    5.61    2.00
   5  -4  15    6.56    1.52
   5  -4  15    6.44    2.45
   5  -4  15    6.08    1.19
   5   4  15    9.18    1.59
   5   4  15    7.83    1.53
   5   4  17    2.53    1.35
  -5  -4 -17    2.46    1.29
   5   4  17    2.29    1.09
   5  -4  17    3.71    1.42
  -5  -4 -17    1.97    1.85
   5  -4  17    1.19    2.35
   5  -4  17    0.88    1.06
   5   4  17    3.80    1.36
   5   4  17    0.28    1.31
   5   4  19    3.23    1.24
   5  -4  19    3.00    1.32
  -5  -4 -19    6.27    1.63
   5   4  19    5.56    1.18
   5   4  21    4.58    0.82
   5   4  21    4.05    1.17
   5  -5 -24    5.30    0.73
   5  -5 -24    3.57    0.77
  -5   5  22    0.32    1.21
   5   5 -22    2.57    0.85
   5  -5 -22    0.22    1.10
   5  -5 -22    1.93    1.14
   5   5 -20   -0.23    1.11
   5  -5 -20    0.70    1.08
  -5   5  20    1.56    1.45
   5  -5 -20    1.07    1.33
   5  -5 -20    1.24    1.53
  -5   5  18   14.54    1.79
   5  -5 -18   11.39    1.63
   5   5 -18   11.13    1.59
  -5   5  18   14.87    2.05
   5  -5 -18   12.54    1.70
   5  -5 -18    9.59    2.02
  -5  -5  16    4.64    1.99
   5  -5 -16    5.31    1.51
   5   5 -16    5.40    1.44
  -5   5  16    6.72    1.77
   5   5 -16    2.70    1.03
  -5   5  16    5.48    1.51
  -5   5  14    8.48    1.41
   5   5 -14    8.87    1.39
   5  -5 -14   10.72    1.70
  -5   5  14    9.72    1.64
  -5  -5  14    5.54    1.88
   5   5 -14    7.29    1.18
   5  -5 -14    6.62    1.16
   5  -5 -14    9.20    1.73
  -5   5  12   -0.09    1.06
  -5  -5  12    0.49    0.98
   5   5 -12    0.25    1.17
   5  -5 -12    0.31    1.36
  -5   5  12   -0.31    1.15
   5   5 -12    0.07    0.92
   5  -5 -12   -0.65    1.02
   5  -5 -12    1.20    1.39
  -5  -5  12    0.88    1.58
  -5   5  10   -0.54    0.86
   5   5 -10    0.91    1.01
  -5   5  10    0.67    1.00
   5   5 -10   -0.39    0.88
   5  -5 -10   -0.04    1.05
  -5  -5  10    0.71    1.04
   5  -5 -10    1.08    1.18
  -5   5   8   31.37    2.01
  -5  -5   8   29.94    4.52
   5   5  -8   30.34    2.19
   5   5  -8   28.87    3.39
   5   5  -8   29.11    2.09
  -5   5   8   29.95    2.08
  -5   5   8   25.58    4.20
   5  -5  -8   30.37    2.20
  -5  -5   8   28.35    2.18
   5  -5  -8   34.19    2.27
  -5   5   8   28.42    4.09
   5  -5  -8   30.96    2.26
  -5   5   6   -4.16    3.06
  -5  -5   6   -0.77    3.45
  -5   5   6   -0.18    3.15
   5   5  -6    0.07    0.88
   5  -5  -6    0.18    1.05
  -5   5   6   -0.28    0.75
   5   5  -6    0.47    0.84
   5  -5  -6   -0.02    1.04
  -5  -5   6    0.12    1.52
   5  -5  -6   -0.80    2.16
  -5  -5   6   -1.30    1.03
   5  -5  -6    0.06    0.91
  -5   5   6   -0.31    3.14
   5   5  -6    0.13    2.19
  -5   5   4   29.24    4.37
  -5  -5   4   28.44    4.58
   5  -5  -4   27.28    2.06
   5  -5  -4   29.86    2.01
  -5   5   4   27.64    4.43
   5   5  -4   32.54    2.11
   5   5  -4   30.24    2.06
  -5  -5   4   38.79    5.15
  -5  -5   4   29.59    3.19
   5  -5  -4   30.10    3.34
   5   5  -4   30.44    3.71
   5  -5  -4   29.60    2.11
  -5  -5   4   29.85    2.12
  -5   5   4   26.98    4.59
  -5   5   2  136.87   10.36
   5  -5  -2  153.22    8.51
  -5  -5   2  155.56   10.99
   5   5  -2  153.66    8.53
   5   5  -2  141.48    8.54
  -5  -5   2  143.25    9.73
  -5   5   2  148.27   10.52
   5  -5  -2  144.87    9.48
   5  -5  -2  142.71    8.44
   5  -5  -2  149.72    8.53
  -5  -5   2  148.09    8.57
  -5  -5   2  163.48   10.64
  -5  -5   2  148.96    8.56
  -5   5   2  157.58   10.82
  -5   5   0   99.71    8.33
   5   5   0  120.53    8.40
   5  -5   0  118.28    6.79
   5   5   0  118.40    6.88
   5  -5   0  110.69    7.37
  -5  -5   0  123.43    8.74
   5  -5   0  119.54    6.85
  -5  -5   0  118.02    6.89
  -5   5   0  119.13    7.31
  -5  -5  -2    7.91    3.85
   5   5   2    5.86    2.20
  -5   5  -2    5.27    1.52
   5   5   2    5.70    0.97
  -5  -5  -2    8.71    1.19
  -5  -5  -2    8.76    3.12
  -5  -5  -2    7.04    1.09
   5  -5   2    6.18    0.98
   5   5   2    6.38    2.81
   5   5   2    6.21    1.10
  -5   5  -2    5.41    2.26
  -5   5  -2    4.32    3.32
  -5   5  -2    3.35    3.17
   5   5   4   42.09    4.35
  -5   5  -4   45.77    5.05
   5   5   4   55.32    3.17
  -5  -5  -4   42.44    5.39
  -5  -5  -4   49.44    3.22
  -5   5  -4   46.74    5.06
   5  -5   4   46.56    3.02
  -5  -5  -4   50.28    3.08
  -5  -5  -4   48.50    3.14
   5   5   4   45.68    2.98
   5   5   4   51.55    3.16
  -5   5  -4   48.16    4.18
   5   5   6   23.91    1.78
   5   5   6   20.17    1.74
   5  -5   6   20.59    1.51
   5  -5   6   20.25    1.57
  -5  -5  -6   21.93    1.64
  -5  -5  -6   20.49    1.81
   5   5   6   21.76    1.57
   5   5   6   22.28    1.74
   5  -5   8   14.44    1.34
   5   5   8   14.31    1.56
   5   5   8   14.76    1.38
  -5  -5  -8   15.74    1.86
  -5  -5  -8   17.66    1.40
  -5  -5  -8   18.67    1.66
   5   5   8   16.32    1.42
   5   5   8   16.56    1.54
   5   5   8   19.41    1.66
   5  -5  10   24.39    1.85
   5   5  10   25.85    2.04
  -5  -5 -10   22.54    2.26
   5   5  10   24.12    1.88
   5  -5  10   23.86    2.53
   5   5  10   26.67    2.11
   5   5  10   22.38    1.80
   5  -5  12   24.37    2.02
  -5  -5 -12   26.74    2.49
   5   5  12   28.68    2.26
   5   5  12   24.02    1.94
   5   5  12   26.44    2.05
   5  -5  12   23.41    2.88
   5   5  12   27.46    2.22
   5   5  14    5.87    1.49
   5  -5  14    4.00    1.26
  -5  -5 -14    4.10    1.73
   5   5  14    3.25    1.06
   5  -5  14    1.42    2.41
   5   5  14    4.90    1.50
   5   5  14    4.48    1.25
   5   5  16   12.32    1.70
   5  -5  16   13.24    1.57
  -5  -5 -16   15.79    2.23
  -5  -5 -16   12.12    1.76
   5   5  16   12.24    1.52
   5   5  16   14.00    1.78
   5   5  18    7.01    1.37
  -5  -5 -18    8.57    1.29
  -5  -5 -18    8.26    1.81
   5   5  18    6.55    1.17
   5   5  20    6.09    1.31
   5   5  20    3.89    0.96
   5  -6 -23    2.37    0.78
  -5   6  23    2.21    0.74
  -5   6  23    2.82    0.85
   5  -6 -23    1.54    0.62
  -5   6  21    0.96    1.17
   5  -6 -21    1.93    0.95
   5  -6 -21    0.65    0.96
   5  -6 -21    2.11    1.25
  -5   6  19    5.52    1.43
   5  -6 -19    5.52    1.38
   5   6 -19    4.00    1.07
  -5   6  19    6.53    1.66
   5  -6 -19    7.10    1.32
   5   6 -17   17.56    1.70
   5  -6 -17   16.79    2.01
   5  -6 -17   19.14    1.80
  -5   6  17   20.15    2.19
  -5  -6  17   15.00    1.85
  -5   6  17   21.13    1.93
  -5   6  15    5.66    1.34
   5   6 -15    4.08    1.23
   5  -6 -15    5.32    1.70
  -5   6  15    7.41    1.75
   5  -6 -15    4.13    1.10
   5  -6 -15    4.99    1.78
   5  -6 -13   29.71    2.46
   5   6 -13   25.46    2.16
  -5   6  13   28.93    2.35
   5  -6 -13   22.83    2.11
   5  -6 -13   31.33    2.46
  -5   6  13   27.15    2.14
   5  -6 -11   31.98    2.33
  -5  -6  11   26.51    2.24
   5   6 -11   30.44    2.32
   5  -6 -11   32.51    2.47
  -5   6  11   32.83    2.33
  -5   6  11   30.57    2.18
   5  -6  -9   24.06    1.99
   5  -6  -9   22.94    1.92
   5   6  -9   18.89    1.80
  -5   6   9   21.74    1.67
  -5   6   9   24.22    1.80
   5  -6  -9   21.22    1.88
  -5  -6   9   21.02    1.83
   5   6  -7    5.96    1.17
   5  -6  -7    8.50    1.33
  -5   6   7    7.91    1.07
   5   6  -7    6.34    1.01
   5  -6  -7    7.01    1.25
  -5  -6   7    6.44    1.25
   5  -6  -7    6.30    1.14
   5  -6  -5   16.72    1.46
   5  -6  -5   17.65    1.62
   5   6  -5   15.31    1.47
   5   6  -5   19.36    1.59
  -5   6   5   19.35    1.42
   5  -6  -5   13.84    2.77
  -5  -6   5   19.02    1.75
   5  -6  -5   17.45    1.70
  -5  -6   5   18.79    1.66
   5   6  -3    5.80    1.13
   5  -6  -3    6.84    1.11
   5   6  -3    6.26    1.01
   5  -6  -3    6.91    0.90
   5  -6  -3    7.55    1.27
  -5  -6   3    7.78    2.00
  -5  -6   3    5.57    1.22
   5  -6  -1   56.75    3.43
  -5  -6   1   58.62    3.58
   5   6  -1   58.61    3.53
  -5  -6   1   54.16    3.51
   5  -6  -1   50.24    3.32
   5  -6  -1   57.42    3.50
  -5  -6   1   61.74    3.58
   5   6   1   72.62    4.41
  -5  -6  -1   74.04    4.45
  -5  -6  -1   68.00    6.26
   5  -6   1   72.98    4.36
  -5  -6  -1   69.19    4.41
   5   6   1   70.68    4.46
   5   6   3  240.98   13.69
   5   6   3  242.33   13.67
  -5  -6  -3  237.79   13.69
   5  -6   3  249.07   13.59
  -5  -6  -3  229.43   13.65
   5   6   3  233.70   13.68
  -5  -6  -3  232.73   13.63
  -5  -6  -5   50.61    3.36
   5  -6   5   49.69    3.09
  -5  -6  -5   47.30    3.16
  -5  -6  -5   48.32    3.24
   5   6   5   49.47    3.21
   5   6   7   84.04    4.87
  -5  -6  -7   72.68    4.94
  -5  -6  -7   79.43    4.76
  -5  -6  -7   80.16    4.87
   5   6   7   75.91    4.83
   5   6   9   26.52    2.03
  -5  -6  -9   26.46    1.97
   5   6   9   26.52    1.93
   5   6   9   27.45    2.26
   5  -6  11   49.60    3.33
  -5  -6 -11   53.25    3.81
   5   6  11   54.64    3.41
   5   6  11   56.97    3.58
   5   6  11   52.98    3.37
  -5  -6 -11   55.84    3.88
   5   6  11   50.76    3.62
   5   6  13   11.18    1.79
   5  -6  13   10.08    1.34
   5   6  13   12.78    1.36
  -5  -6 -13   12.18    2.05
   5   6  13   13.41    1.42
  -5  -6 -13   16.38    2.40
   5   6  13   14.58    1.84
   5  -6  15   62.60    4.00
   5   6  15   56.44    3.95
   5   6  15   60.79    3.96
   5   6  15   71.57    4.18
   5   6  15   74.70    4.27
  -5  -6 -15   70.81    4.29
   5   6  17    3.36    1.27
  -5  -6 -17    2.30    1.66
  -5  -6 -17    3.66    1.35
   5   6  17    5.36    1.43
   5   6  19    0.65    0.92
  -5  -6 -19    0.98    1.18
   5  -7 -20    2.55    0.80
  -5   7  20    1.01    1.23
  -5   7  20    0.77    1.05
   5  -7 -20    2.38    1.04
  -5   7  18    7.28    1.35
   5  -7 -18    5.84    1.11
   5  -7 -18    8.34    1.48
  -5   7  18    9.96    1.65
   5  -7 -18   10.24    1.64
   5  -7 -16   45.22    2.98
   5  -7 -16   47.22    3.09
   5   7 -16   36.61    2.64
  -5   7  16   43.93    2.98
   5  -7 -16   36.94    2.58
   5  -7 -16   34.36    2.57
  -5  -7  16   32.87    2.79
  -5   7  16   40.94    2.76
  -5   7  14   13.96    1.64
   5   7 -14   13.80    1.53
   5  -7 -14   15.61    2.07
  -5   7  14   18.15    1.97
  -5  -7  14   15.67    1.93
   5  -7 -14   12.72    1.62
   5  -7 -14   17.07    1.98
   5  -7 -14   13.05    1.38
   5   7 -12  321.46   19.93
  -5   7  12  377.09   19.97
  -5  -7  12  342.89   20.04
   5  -7 -12  347.46   19.93
   5  -7 -12  373.37   20.01
  -5   7  12  342.63   19.87
  -5   7  10   75.45    4.51
   5  -7 -10   78.38    4.66
   5  -7 -10   75.56    4.56
  -5  -7  10   73.14    4.69
   5  -7 -10   65.86    4.54
  -5  -7  10   69.49    4.48
   5   7 -10   66.29    4.48
  -5   7  10   74.21    4.41
   5  -7  -8   42.99    2.92
   5   7  -8   38.53    2.79
  -5   7   8   42.62    2.76
  -5  -7   8   43.08    3.07
   5  -7  -8   39.51    2.94
  -5  -7   8   37.56    2.82
   5  -7  -8   41.82    2.80
   5   7  -6    6.34    1.24
  -5   7   6    9.02    1.15
  -5  -7   6    5.97    1.50
   5  -7  -6    8.47    1.51
  -5  -7   6    6.90    1.33
   5  -7  -6    6.97    1.36
   5  -7  -6    7.28    1.09
   5   7  -4   14.87    1.52
   5  -7  -4   15.67    1.49
  -5   7   4   15.87    1.31
   5  -7  -4   15.34    1.37
   5  -7  -4   15.19    1.72
  -5  -7   4   13.95    1.65
   5  -7  -2   27.42    2.01
   5   7  -2   29.69    2.11
  -5  -7   2   28.04    2.07
   5  -7  -2   25.08    1.87
  -5  -7   2   28.08    2.29
   5  -7  -2   27.48    2.15
  -5  -7   2   29.48    2.22
   5   7  -2   25.20    2.24
   5   7   0   11.48    1.31
  -5  -7   0   10.13    1.46
   5  -7   0    7.45    0.92
   5   7   0   10.10    1.49
  -5  -7   0    9.68    1.50
   5  -7   0    6.71    1.34
  -5  -7   0   11.13    1.51
   5   7   2   19.11    1.74
  -5  -7  -2   17.84    1.90
  -5  -7  -2   18.59    1.75
   5  -7   2   19.59    1.69
   5   7   2   19.11    1.79
   5   7   4    8.88    1.41
  -5  -7  -4   11.14    1.67
  -5  -7  -4    9.56    1.44
   5  -7   4    8.93    1.24
  -5  -7  -4   10.47    1.55
   5   7   4    9.21    1.47
   5   7   6   53.51    3.29
  -5  -7  -6   47.36    3.41
   5  -7   6   43.91    3.02
  -5  -7  -6   48.63    3.17
  -5  -7  -6   46.33    3.27
   5   7   6   50.11    3.26
   5   7   6   47.22    3.27
   5   7   8    2.72    1.48
   5   7   8    2.28    1.53
  -5  -7  -8    3.70    1.87
   5   7   8    2.98    1.19
  -5  -7  -8    4.04    1.18
  -5  -7  -8    1.99    1.56
   5   7   8    3.24    1.43
   5   7  10   15.67    1.88
  -5  -7 -10   15.14    2.12
   5   7  10   15.10    1.60
  -5  -7 -10   15.63    1.54
   5   7  12    4.20    1.55
  -5  -7 -12    2.63    1.88
   5   7  12    3.50    1.23
  -5  -7 -12    3.68    1.88
   5   7  14    8.09    1.55
  -5  -7 -14    6.04    1.77
   5   7  14    5.82    1.19
  -5  -7 -14    7.86    1.91
  -5  -7 -16   18.73    1.77
   5   7  16   14.14    1.40
   5   7  16   18.60    1.69
  -5  -7 -16   20.79    2.07
   5   7  16   16.15    1.74
   5   7  18    2.92    0.99
  -5  -7 -18    3.88    0.96
  -5  -7 -20    3.90    0.69
   5  -8 -21    1.10    0.55
   5  -8 -21    1.80    0.70
  -5   8  21    1.61    0.75
   5  -8 -19    7.41    1.22
  -5   8  19    5.16    1.00
   5  -8 -19    6.36    1.14
  -5   8  19    7.56    1.25
   5  -8 -17   36.89    2.60
   5  -8 -17   36.01    2.58
  -5   8  17   36.90    2.63
  -5   8  17   30.88    2.42
   5  -8 -15    7.74    1.56
  -5   8  15    6.75    1.27
   5  -8 -15    5.87    1.59
  -5   8  15   11.17    1.63
  -5  -8  15    6.35    1.41
   5  -8 -15    7.07    1.22
  -5   8  13   56.83    3.52
  -5  -8  13   48.30    3.53
   5  -8 -13   43.99    3.36
   5  -8 -13   55.01    3.45
  -5   8  13   48.00    3.26
   5   8 -11   10.30    1.31
  -5   8  11   13.33    1.39
   5  -8 -11   11.68    1.90
  -5   8  11   12.39    1.66
  -5  -8  11   12.13    1.98
   5  -8 -11   15.21    1.86
   5  -8 -11   10.90    1.60
   5  -8  -9   32.97    2.56
   5  -8  -9   29.74    2.31
   5   8  -9   26.74    2.25
  -5   8   9   32.04    2.36
  -5  -8   9   33.27    2.76
   5  -8  -9   34.42    2.64
  -5  -8   9   28.99    2.30
   5   8  -7   16.32    1.60
   5  -8  -7   18.10    1.79
  -5   8   7   18.37    1.64
  -5  -8   7   19.95    2.16
   5  -8  -7   15.64    1.95
  -5  -8   7   15.69    1.76
   5  -8  -7   16.11    1.54
   5   8  -5    5.28    1.14
   5  -8  -5    5.41    1.33
  -5   8   5    5.71    1.06
  -5  -8   5    6.78    1.79
  -5  -8   5    6.58    1.45
   5  -8  -3   44.14    3.04
   5   8  -3   46.02    3.08
   5  -8  -3   44.29    2.95
   5  -8  -3   46.70    3.23
  -5  -8   3   49.90    3.24
   5   8  -3   49.37    3.31
   5   8  -1    1.55    1.34
   5   8  -1    1.96    1.13
  -5  -8   1    0.54    1.17
   5  -8  -1    0.37    0.82
  -5  -8   1    3.43    1.52
   5  -8  -1    3.59    1.35
  -5  -8   1    1.30    1.49
   5   8  -1    2.98    1.57
   5   8   1   12.28    1.71
   5   8   1   13.73    1.49
  -5  -8  -1   12.40    1.65
  -5  -8  -1   13.09    1.62
   5  -8   1   11.82    1.54
  -5  -8  -1   11.33    1.77
   5   8   1   10.56    1.78
  -5  -8  -3   93.87    5.77
  -5  -8  -3   88.98    5.68
   5  -8   3   91.48    5.60
   5   8   3   98.21    5.74
   5   8   5   -1.06    1.43
  -5  -8  -5   -0.50    1.72
  -5  -8  -5   -1.15    1.37
   5  -8   5    0.05    1.06
  -5  -8  -5   -0.43    1.59
  -5  -8  -5    0.03    1.22
  -5  -8  -7   63.49    4.21
  -5  -8  -7   64.32    4.38
   5   8   7   69.65    4.28
  -5  -8  -7   62.82    4.10
  -5  -8  -7   61.56    4.26
   5   8   7   68.40    4.28
   5   8   7   62.35    4.22
   5   8   9    5.17    1.61
   5   8   9    6.55    1.69
  -5  -8  -9    7.98    1.97
   5   8   9    8.37    1.46
  -5  -8  -9    8.68    1.37
  -5  -8  -9    5.60    1.64
  -5  -8 -11   62.69    4.28
   5   8  11   60.53    4.04
   5   8  11   65.93    4.17
   5   8  11   66.90    4.23
   5   8  13   10.10    1.63
  -5  -8 -13   12.87    1.89
   5   8  13    9.69    1.33
  -5  -8 -13   11.50    1.78
   5   8  13   12.50    1.67
   5   8  15   13.59    1.51
  -5  -8 -15   14.11    1.71
   5   8  15   10.60    1.22
  -5  -8 -15   15.39    1.71
   5   8  17    1.17    0.90
  -5  -8 -17    0.70    0.95
  -5  -8 -17    2.03    1.03
  -5   9  20    2.84    0.64
   5  -9 -18    0.33    0.91
  -5   9  18    0.51    0.98
   5  -9 -18    0.49    0.87
  -5   9  16   -0.02    1.20
   5  -9 -16    0.88    0.85
   5  -9 -16    1.35    1.06
  -5   9  14   12.69    1.42
   5  -9 -14   20.46    1.90
  -5   9  14   17.43    1.73
   5  -9 -14   18.55    1.68
  -5  -9  14   17.14    1.65
   5  -9 -14   15.13    1.62
   5  -9 -12    4.06    1.61
  -5   9  12    3.30    1.35
   5  -9 -12    2.79    1.15
  -5  -9  12    2.73    1.53
   5  -9 -12    1.60    1.48
   5  -9 -10   14.11    1.89
  -5   9  10   14.55    1.60
  -5  -9  10   13.87    1.99
   5  -9 -10   14.12    1.91
   5  -9 -10   12.41    1.48
   5  -9  -8   29.60    2.32
  -5   9   8   24.94    2.12
  -5  -9   8   30.86    2.56
   5  -9  -8   27.30    2.52
  -5  -9   8   24.94    2.12
   5  -9  -6   97.04    5.81
  -5   9   6   96.18    5.70
  -5  -9   6   98.07    5.97
  -5  -9   6   94.89    5.82
   5   9  -6   89.07    5.90
   5   9  -4    3.21    1.49
   5   9  -4    4.70    1.09
   5  -9  -4    2.77    1.16
  -5  -9   4    2.96    1.61
   5  -9  -4    3.09    1.69
  -5  -9   4    4.11    1.44
   5   9  -2  195.37   11.73
   5  -9  -2  199.23   11.80
  -5  -9   2  206.80   11.83
   5   9  -2  214.63   11.96
   5   9  -2  204.07   11.87
   5   9   0   49.31    3.43
  -5  -9   0   41.78    3.05
   5  -9   0   39.62    2.83
  -5  -9   0   51.94    3.36
   5  -9   0   48.01    3.20
  -5  -9   0   49.79    3.31
   5   9   0   48.94    3.27
   5   9   2   11.06    1.66
  -5  -9  -2    9.26    1.61
   5   9   2    9.96    1.89
  -5  -9  -2   11.63    1.80
   5  -9   2    9.36    1.52
  -5  -9  -2    8.54    1.92
  -5  -9  -4   24.83    2.27
   5  -9   4   20.17    1.85
  -5  -9  -4   23.38    2.18
   5   9   4   21.62    2.27
   5   9   4   26.31    2.19
   5   9   6  189.98   10.38
  -5  -9  -6  179.73   10.25
  -5  -9  -6  164.36   10.23
  -5  -9  -6  174.28   10.38
   5   9   6  175.26   10.34
   5   9   8   -0.33    1.38
   5   9   8    1.15    1.61
  -5  -9  -8    3.29    1.78
   5   9   8    2.13    1.38
  -5  -9  -8    1.05    1.25
  -5  -9  -8    1.67    1.29
  -5  -9 -10   12.58    1.99
   5   9  10   10.40    1.57
  -5  -9 -10   11.30    1.55
   5   9  10   10.53    1.77
   5   9  10   12.17    1.63
   5   9  12   39.92    2.76
  -5  -9 -12   39.26    2.91
   5   9  12   44.64    2.92
   5   9  12   42.07    2.92
  -5  -9 -14   16.74    1.59
  -5  -9 -14   17.16    1.63
   5   9  14   13.00    1.34
   5   9  14   17.27    1.52
   5   9  14   17.45    1.55
   5   9  16    2.57    0.84
  -5  -9 -16    4.51    0.92
  -5  -9 -16    4.87    0.85
   5 -10 -17    0.77    0.52
  -5  10  17    0.61    0.74
   5 -10 -15   -0.88    1.14
  -5  10  15   -1.19    0.98
   5 -10 -15   -0.56    0.73
   5 -10 -15    0.26    0.83
   5 -10 -13    7.88    1.05
   5 -10 -13   10.46    1.44
  -5  10  13    9.91    1.30
  -5 -10  13    8.37    1.21
   5 -10 -13   10.43    1.34
  -5  10  11    2.09    1.17
  -5 -10  11    3.85    1.35
   5 -10 -11    4.34    1.48
   5 -10 -11    2.36    1.40
   5  10 -11    2.17    1.02
   5  10  -9    4.00    1.22
   5 -10  -9    3.64    1.38
  -5  10   9    4.20    1.16
  -5 -10   9    6.05    1.59
   5 -10  -9    7.61    1.66
   5 -10  -7    0.62    1.24
  -5  10   7    1.94    1.03
  -5 -10   7    3.73    1.71
   5  10  -7    2.95    1.28
  -5 -10   7    0.53    1.10
   5  10  -5    4.31    1.68
   5  10  -5    7.51    1.48
  -5 -10   5    6.35    1.83
   5 -10  -5    9.30    1.86
  -5 -10   5    5.55    1.41
   5 -10  -5    5.68    1.25
   5  10  -3   22.90    2.32
  -5 -10   3   19.19    2.27
   5 -10  -3   21.26    2.17
  -5 -10   3   19.65    2.06
   5  10  -3   21.06    2.00
   5  10  -1   52.78    3.59
   5 -10  -1   46.62    3.36
  -5 -10   1   48.16    3.43
   5  10  -1   47.20    3.36
   5  10   1   66.09    4.11
  -5 -10  -1   54.44    3.78
  -5 -10  -1   61.86    4.04
   5 -10   1   60.74    3.88
  -5 -10  -1   57.10    4.03
   5  10   1   62.13    3.97
   5  10   3   16.80    2.01
  -5 -10  -3   19.74    1.90
   5 -10   3   16.71    1.68
  -5 -10  -3   17.09    1.92
  -5 -10  -3   16.54    2.10
   5  10   3   19.34    1.94
   5  10   5   89.74    6.06
   5  10   5  107.46    6.11
  -5 -10  -5   95.90    6.02
   5  10   5   96.39    5.99
  -5 -10  -5  102.53    5.97
   5  10   7   14.65    1.73
   5  10   7   15.38    1.91
  -5 -10  -7   12.57    1.88
   5  10   7   17.64    1.75
  -5 -10  -7   14.45    1.58
  -5 -10  -9   50.20    3.54
   5  10   9   53.56    3.42
   5  10   9   54.48    3.44
   5  10   9   50.77    3.49
   5  10  11    0.98    1.19
  -5 -10 -11    0.34    1.27
   5  10  11    1.35    1.00
  -5 -10 -11    0.81    0.89
   5  10  11    0.34    1.11
   5  10  13    5.13    1.05
  -5 -10 -13    5.92    1.15
   5  10  13    4.41    0.86
  -5 -10 -13    5.54    0.84
   5  10  13    6.94    1.01
   5  10  15    7.52    0.81
  -5 -10 -15    6.29    0.74
   5 -11 -16    1.35    0.55
   5 -11 -14    0.61    0.84
  -5  11  14    0.57    0.66
   5 -11 -14    0.63    0.73
   5 -11 -12    3.48    1.04
  -5  11  12    4.31    0.85
  -5 -11  12    2.41    0.81
   5 -11 -12    4.18    1.08
   5  11 -12    1.59    0.80
   5 -11 -10    6.99    1.20
  -5  11  10    6.35    0.98
  -5 -11  10    5.31    1.19
   5 -11 -10    5.73    1.32
   5  11 -10    5.31    1.13
   5  11  -8    7.65    1.40
   5 -11  -8    8.56    1.23
  -5  11   8    6.78    1.01
  -5 -11   8    8.58    1.45
   5  11  -6    1.91    0.97
   5 -11  -6    4.63    1.04
  -5 -11   6    5.12    1.50
   5 -11  -6    2.63    1.46
  -5 -11   6    3.30    1.01
   5  11  -6    4.93    1.36
   5  11  -4    8.40    1.22
  -5 -11   4   10.97    1.68
   5 -11  -4   10.09    1.61
  -5 -11   4   10.37    1.42
   5  11  -4    8.15    1.67
   5  11  -2    7.75    1.25
  -5 -11   2   10.90    1.74
   5 -11  -2    8.05    1.53
  -5 -11   2    7.77    1.49
   5  11  -2   10.01    1.64
   5  11   0    5.19    1.24
   5 -11   0    5.72    1.29
   5  11   0    7.07    1.48
   5  11   2   17.23    1.83
   5 -11   2   14.82    1.51
  -5 -11  -2   16.19    1.78
   5  11   2   16.88    1.59
   5  11   4    6.22    1.44
  -5 -11  -4    4.93    1.22
  -5 -11  -4    8.60    1.41
   5  11   4    6.98    1.22
  -5 -11  -6    0.30    1.16
   5  11   6    0.70    1.23
  -5 -11  -6    0.45    1.09
   5  11   6    1.27    1.03
  -5 -11  -8    3.19    1.15
   5  11   8    2.66    1.14
   5  11   8    5.38    1.01
  -5 -11 -10   -0.06    1.01
   5  11  10    0.72    0.88
   5  11  10    0.64    1.02
   5  11  10    1.23    0.80
   5  11  12    3.60    0.65
   5  11  12    3.95    0.78
  -5 -11 -12    6.02    0.84
   5  11  12    4.54    0.67
   5 -12 -11    6.56    0.75
   5 -12 -11    5.77    0.89
  -5 -12   9    1.74    0.80
   5  12  -9    1.21    0.62
  -5 -12   7    2.39    1.01
   5 -12  -7    3.03    1.10
   5  12  -7    2.30    0.86
  -5 -12   5    4.84    1.15
   5 -12  -5    3.91    1.18
   5  12  -5    2.01    1.00
  -5 -12   3    3.85    1.21
   5 -12  -3    3.58    1.16
   5  12  -3    2.82    1.06
  -5 -12   1    9.12    1.27
   5 -12  -1   10.09    1.25
   5  12  -1    8.87    1.29
   5  12   1    0.87    0.71
   5  12   1    1.76    1.26
   5 -12   1   -0.58    0.83
   5  12   1    1.02    1.04
   5  12   3    3.63    1.22
   5  12   3    1.38    0.73
  -5 -12  -3    1.86    1.02
  -5 -12  -3    0.91    0.95
   5  12   5    0.11    0.67
   5  12   5    1.92    1.06
  -5 -12  -5    0.48    0.83
  -5 -12  -5    0.50    1.01
  -5 -12  -7    3.38    0.72
   5  12   7    3.79    0.89
  -5 -12  -7    3.21    0.98
   5  12   7    4.83    0.66
   5  12   9    2.26    0.64
  -5 -12  -9    0.59    0.72
   5 -13  -8    5.15    0.70
   5  13  -6    1.60    0.68
  -5 -13   6    2.17    0.59
   5 -13  -6    3.06    0.70
   5  13  -4    2.57    0.83
   5  13  -4    2.27    0.50
  -5 -13   4    3.70    0.74
   5 -13  -4    3.14    0.72
   5  13  -2    1.59    0.87
   5  13  -2    2.68    0.76
  -5 -13   2    3.31    0.80
   5 -13  -2    1.14    0.61
   5  13   0    4.15    0.82
  -5 -13   0    1.58    0.73
   5  13   0    2.14    0.87
   5  13   2    3.06    0.86
   5  13   2    5.66    0.84
  -5 -13  -2    5.31    0.76
   5  13   4    0.78    0.62
   6   0 -26    1.44    0.77
   6   0 -26    1.87    0.64
  -6   0  24    2.46    1.28
   6   0 -24    0.97    1.20
  -6   0  22    3.04    1.69
   6   0 -22    4.20    1.60
  -6   0  20   12.05    2.17
   6   0 -20   15.78    2.19
   6   0 -20   13.65    1.39
  -6   0  20   13.56    2.09
  -6   0  18    1.57    1.82
  -6   0  18    0.75    1.76
  -6   0  18    1.56    1.79
   6   0 -18    0.14    1.60
   6   0 -18    0.44    1.03
   6   0 -16   20.72    2.10
   6   0 -16   19.44    1.75
  -6   0  16   21.01    2.09
  -6   0  14   -1.60    1.27
   6   0 -14    0.72    0.92
  -6   0  14    0.97    1.22
   6   0 -12   67.82    4.00
  -6   0  12   72.46    4.14
   6   0 -12   62.32    4.04
  -6   0  12   66.90    4.10
  -6   0  12   58.82    5.62
   6   0 -10   44.16    2.82
  -6   0  10   46.00    5.20
  -6   0  10   46.48    2.91
   6   0 -10   47.10    4.24
   6   0 -10   48.36    2.94
  -6   0  10   45.59    2.90
   6   0 -10   45.80    2.88
  -6   0  10   50.90    4.63
  -6   0  10   41.16    4.50
  -6   0   8   -0.98    2.41
  -6   0   8    1.47    2.51
  -6   0   8   -0.36    0.76
   6   0  -8   -0.47    1.90
   6   0  -8    0.05    0.76
   6   0  -8   -0.71    0.73
  -6   0   8    0.83    2.59
  -6   0   6   69.44    5.20
   6   0  -4  163.47   10.76
  -6   0   4  183.32   10.73
  -6   0   4  169.44   11.04
   6   0  -2  189.36   11.56
  -6   0   2  197.39   12.01
  -6   0   0   71.36    5.48
  -6   0   0   78.83    5.61
   6   0   0   83.36    5.42
  -6   0  -2   89.44    6.45
  -6   0  -2  104.64    6.59
   6   0   4  591.62   31.53
  -6   0  -4  551.90   32.21
  -6   0  -4  564.07   32.35
   6   0   4  535.45   31.48
  -6   0  -6   17.41    2.33
   6   0   6   19.23    1.53
  -6   0  -6   18.29    2.33
   6   0   6   21.18    1.76
   6   0   6   19.16    1.53
   6   0   8    3.47    2.07
   6   0   8    4.76    1.08
   6   0   8    3.10    1.03
   6   0  10   72.78    4.52
   6   0  10   78.96    4.54
   6   0  10   70.74    4.38
   6   0  12    3.09    1.35
   6   0  12   -0.03    1.33
   6   0  12    1.27    0.82
  -6   0 -14  152.31    8.62
   6   0  14  138.16    8.56
   6   0  14  139.08    8.54
   6   0  14  149.18    8.67
   6   0  16   26.23    2.36
   6   0  16   21.44    2.59
  -6   0 -16   24.48    2.15
   6   0  16   20.96    2.31
   6   0  18   45.78    3.21
   6   0  18   44.79    3.15
   6   0  18   39.90    3.35
   6   0  20   54.68    3.44
   6   0  20   55.84    3.40
   6   1 -25   19.60    1.61
   6   1 -25   21.20    1.75
   6  -1 -25   23.22    1.78
   6  -1 -25   22.15    1.72
  -6   1  23    3.83    1.53
   6   1 -23    5.47    1.70
  -6  -1  23    4.29    1.51
   6   1 -23    3.42    1.36
   6  -1 -23    6.77    1.59
  -6   1  21    3.57    1.82
  -6   1  21    5.91    1.89
   6  -1 -21    6.27    1.84
   6  -1 -21    5.05    1.15
   6   1 -21    7.67    1.68
  -6  -1  21    5.21    1.79
  -6   1  19    8.84    1.96
  -6   1  19    9.36    1.97
   6   1 -19   10.95    1.79
   6  -1 -19    8.07    1.47
  -6  -1  19    8.12    1.98
   6  -1 -17   58.70    3.87
   6   1 -17   61.30    4.03
  -6  -1  17   58.91    4.02
  -6  -1  17   54.90    4.05
  -6   1  17   63.97    4.08
  -6   1  15    6.61    1.51
  -6  -1  15    8.64    1.62
   6  -1 -15    7.86    1.05
  -6   1  15    9.26    1.55
   6   1 -15    6.70    1.45
   6   1 -15    5.04    0.97
   6  -1 -15    7.40    1.30
   6  -1 -15    8.23    1.46
  -6  -1  15    4.62    1.56
  -6  -1  13   -0.20    1.20
  -6   1  13    2.17    1.12
  -6  -1  13    0.79    1.23
   6  -1 -13    0.33    0.87
  -6   1  13    1.47    1.15
   6   1 -13    1.12    0.81
   6   1 -13    1.46    1.16
   6  -1 -13    1.37    1.07
   6  -1 -13   -0.49    1.09
  -6  -1  11  120.38    7.23
   6  -1 -11  121.98    7.16
   6  -1 -11  129.29    7.23
   6   1 -11  122.77    8.59
  -6  -1  11  123.44    7.22
  -6   1  11  131.53    7.21
   6   1 -11  127.27    7.22
   6  -1 -11  125.30    7.22
  -6  -1  11  121.31    9.40
   6   1 -11  115.75    7.14
  -6  -1  11  116.72    8.50
  -6   1  11  124.96    7.18
  -6   1  11  109.47    8.87
  -6  -1   9    3.49    0.94
  -6   1   9    6.75    2.70
  -6   1   9    6.86    2.06
   6  -1  -9    5.08    0.91
  -6  -1   9    5.54    0.93
  -6   1   9    4.73    0.90
   6   1  -9    5.80    0.79
  -6  -1   9   -0.29    2.73
   6   1  -9    3.94    1.88
   6  -1  -9    4.42    2.08
   6  -1  -9    5.00    0.93
   6  -1  -9    4.67    0.90
  -6  -1   9    4.80    2.65
  -6   1   9    3.29    3.01
  -6  -1   7  204.82   11.81
   6   1  -7  173.84   11.57
  -6  -1   7  173.72   11.94
  -6   1   7  217.91   11.51
   6  -1  -7  179.41   10.53
  -6   1   7  186.86   12.00
   6  -1  -5  229.47   13.87
  -6   1   5  266.68   14.55
  -6  -1   5  261.05   14.77
   6  -1  -5  224.89   14.58
  -6  -1   5  242.42   14.91
  -6   1   5  247.71   15.21
   6  -1  -3   59.81    4.64
  -6   1   3   62.65    5.12
   6  -1  -3   60.86    4.07
  -6  -1   3   69.14    5.08
   6   1  -1  102.89    6.80
  -6  -1   1   98.85    6.92
  -6   1   1   99.97    6.97
   6   1   1   75.79    5.20
  -6   1  -1   67.68    5.07
  -6   1  -1   73.86    5.17
  -6  -1  -1   66.30    5.13
  -6  -1  -1   66.92    5.29
  -6   1  -3  115.03    7.97
  -6   1  -3  134.93    7.95
   6   1   3  123.22    7.21
  -6  -1  -3  115.80    8.08
  -6   1  -3  125.96    7.97
   6   1   3  128.84    8.23
   6  -1   5   12.07    1.16
  -6   1  -5   12.56    2.25
  -6   1  -5    8.95    1.87
   6   1   5   11.97    1.67
   6   1   5   11.43    1.10
  -6   1  -5   11.94    1.70
  -6  -1  -5   11.58    2.35
   6  -1   5   10.27    1.08
  -6   1  -7   27.71    2.71
   6  -1   7   30.88    2.14
  -6   1  -7   27.29    3.38
  -6  -1  -7   24.35    2.99
   6  -1   7   29.68    2.10
   6  -1   7   34.01    2.27
   6   1   7   31.57    2.14
  -6   1  -7   29.49    3.62
   6   1   7   32.11    2.86
   6   1   7   31.38    1.99
   6   1   9   43.56    2.94
   6  -1   9   42.50    2.95
   6  -1   9   40.56    3.34
   6  -1   9   46.26    2.92
   6  -1   9   48.54    3.03
   6   1   9   45.23    2.81
   6  -1  11   83.40    5.09
  -6  -1 -11   85.76    5.14
   6   1  11   86.06    5.14
   6  -1  11   88.14    5.23
   6   1  11   78.76    5.01
   6  -1  13    4.57    1.45
   6   1  13    5.21    1.07
   6   1  13    4.64    1.35
   6  -1  13    4.83    1.87
   6   1  13    5.97    1.12
   6   1  15   51.12    3.46
  -6  -1 -15   55.37    3.53
   6  -1  15   50.53    3.39
   6  -1  15   49.94    3.66
   6   1  15   40.15    3.12
   6   1  17   30.93    2.55
   6  -1  17   29.44    2.83
   6  -1  17   29.06    2.46
  -6  -1 -17   31.65    2.51
   6   1  17   29.94    2.88
   6   1  19   28.70    2.33
   6  -1  19   31.57    2.28
   6  -1  19   26.10    2.60
   6   1  19   26.34    2.55
   6  -1  21    0.44    1.18
   6   1  21    2.22    1.13
   6  -1  21    2.07    0.98
   6  -2 -26    2.69    0.66
   6  -2 -26    2.29    0.64
  -6  -2  24   19.88    1.92
  -6   2  24   20.88    1.98
  -6   2  22   10.02    1.80
   6  -2 -22   11.82    1.41
  -6  -2  22   13.54    1.90
   6   2 -22   13.52    1.82
   6   2 -22   13.03    1.60
  -6   2  22   14.64    1.96
  -6   2  20    0.78    1.74
   6  -2 -20    1.60    1.36
   6   2 -20    0.76    1.49
   6  -2 -20    3.19    1.85
  -6  -2  20    0.09    1.76
   6  -2 -18   63.22    4.12
   6   2 -18   60.10    4.15
   6  -2 -18   66.64    4.28
  -6  -2  18   60.98    4.23
  -6   2  18   62.49    4.23
   6  -2 -16   46.23    3.20
  -6   2  16   50.16    3.46
   6   2 -16   44.32    3.31
   6  -2 -16   56.99    3.49
   6  -2 -16   51.48    3.40
  -6  -2  16   47.02    3.43
  -6   2  16   51.31    3.44
  -6   2  14   13.57    1.57
   6  -2 -14   14.02    1.47
   6   2 -14   15.36    1.62
   6  -2 -14   16.55    1.63
  -6   2  14   15.49    1.67
   6  -2 -14   16.04    1.72
  -6  -2  14   16.15    1.76
  -6   2  12    2.80    1.01
   6  -2 -12    4.88    1.09
  -6   2  12    3.77    1.14
   6   2 -12    3.92    1.10
   6  -2 -12    4.27    1.20
   6  -2 -12    4.90    1.11
  -6  -2  12    4.82    1.24
  -6   2  10   41.61    4.74
   6   2 -10   35.75    2.44
   6  -2 -10   39.18    2.58
   6   2 -10   43.49    2.62
  -6   2  10   39.52    2.55
   6  -2 -10   42.22    2.60
  -6  -2  10   40.91    4.53
  -6   2  10   40.06    3.50
   6  -2 -10   41.43    2.65
  -6   2  10   38.73    2.51
   6   2  -8  468.30   26.73
   6  -2  -8  472.20   26.72
  -6   2   8  476.93   26.69
  -6  -2   8  477.18   27.91
   6  -2  -8  481.38   26.71
   6  -2  -8  455.75   28.06
  -6  -2   8  478.72   28.26
  -6   2   8  455.83   28.31
   6   2  -6   87.56    5.31
   6  -2  -6   87.43    5.30
   6  -2  -6   91.24    5.28
   6   2  -6   90.81    5.28
   6  -2  -6   84.40    6.35
  -6  -2   6  103.22    6.77
  -6  -2   6  100.40    6.92
  -6   2   6   94.53    7.26
  -6   2   6  103.91    7.14
  -6   2   4  125.20    8.70
   6  -2  -4  125.53    8.25
  -6  -2   4  134.16    8.56
  -6  -2   4  127.42    8.69
  -6   2   4  119.42    8.87
   6  -2  -2   82.61    5.78
  -6   2   2   84.54    6.32
  -6   2   2   87.23    6.29
   6   2   0   80.20    5.65
  -6  -2   0   80.71    5.73
  -6   2   0   73.83    5.54
  -6  -2   0   67.27    5.85
   6   2   2  273.52   15.38
  -6   2  -2  270.60   16.10
   6   2   2  323.24   16.72
   6   2   2  260.55   15.33
  -6   2  -2  274.69   16.08
  -6  -2  -2  274.53   16.46
   6   2   4    9.07    0.92
   6   2   4    8.94    1.01
   6   2   4    6.28    1.64
  -6   2  -4    7.10    1.35
  -6   2  -4    4.59    2.43
   6   2   4    8.27    2.18
   6  -2   4    7.91    0.96
   6   2   4    7.04    0.92
  -6   2  -4    7.30    1.69
  -6  -2  -4    6.98    2.53
   6   2   4    6.46    0.91
   6  -2   4    8.24    0.90
   6   2   6   25.61    1.78
  -6   2  -6   28.66    3.68
   6  -2   6   23.05    1.76
   6   2   6   24.63    1.73
  -6   2  -6   25.29    2.91
   6   2   6   26.56    1.70
   6  -2   6   23.14    1.69
  -6   2  -6   23.11    2.46
   6   2   6   24.21    1.61
  -6   2  -6   16.70    2.04
   6  -2   8   52.00    3.32
   6  -2   8   53.50    3.28
   6   2   8   53.96    3.28
   6  -2   8   51.90    3.23
   6  -2   8   47.10    3.32
   6   2   8   53.38    3.29
   6   2   8   53.45    3.21
   6   2   8   49.66    3.15
   6  -2  10   31.85    2.99
   6  -2  10   41.75    2.73
   6   2  10   39.99    2.68
  -6  -2 -10   40.11    2.83
   6  -2  10   38.75    2.61
   6   2  10   40.08    2.72
   6  -2  10   41.23    2.87
   6   2  10   37.18    2.58
   6   2  10   39.52    2.54
   6   2  12   19.08    1.88
   6  -2  12   23.54    1.96
  -6  -2 -12   20.78    2.01
   6  -2  12   22.45    2.30
   6  -2  12   22.13    1.86
   6   2  12   21.56    1.99
   6   2  12   21.88    1.77
   6   2  12   17.90    1.71
   6  -2  14   11.61    1.62
   6  -2  14    8.66    2.15
   6   2  14   10.63    1.42
   6  -2  14   13.54    1.85
   6   2  14   13.21    1.82
  -6  -2 -14   11.80    1.60
   6   2  14   11.83    1.68
   6   2  14   10.76    1.43
   6   2  16    0.85    1.14
   6   2  16    0.80    1.46
   6  -2  16    2.60    1.70
   6  -2  16    0.70    2.06
  -6  -2 -16   -1.50    1.80
   6  -2  16    1.11    1.41
   6   2  16    1.69    1.68
   6   2  18    0.17    1.29
   6  -2  18    0.62    1.57
   6  -2  18   -0.66    1.88
  -6  -2 -18    0.14    1.52
   6   2  18    0.59    1.81
   6  -2  18    1.22    1.27
   6   2  18    2.12    1.44
   6  -2  20    9.48    1.49
  -6  -2 -20    9.97    1.22
   6  -2  20    9.09    1.70
   6   2  20    9.16    1.58
   6  -2  20    8.36    1.23
   6   2  20   10.47    1.37
   6  -3 -25   10.25    1.04
   6  -3 -25   11.50    1.07
  -6   3  23    5.39    1.35
  -6   3  23    6.18    1.49
   6  -3 -23    7.88    1.13
   6   3 -23    5.95    1.27
   6   3 -23    5.96    1.03
   6  -3 -23    8.88    1.51
  -6   3  21   15.76    2.04
   6   3 -21   18.90    2.12
   6   3 -21   16.60    1.75
   6  -3 -21   19.94    1.84
   6  -3 -21   19.95    2.17
  -6  -3  21   15.90    2.06
   6  -3 -19   15.03    1.96
  -6   3  19   16.35    2.05
   6  -3 -19   14.13    1.50
   6   3 -19   15.87    2.13
   6   3 -19   14.71    1.76
  -6  -3  19   14.26    2.09
   6  -3 -19   17.93    2.13
  -6   3  17   10.65    1.73
   6  -3 -17    9.56    1.41
  -6   3  17   10.02    1.90
   6   3 -17    6.86    1.50
   6  -3 -17   10.84    1.83
   6  -3 -17   12.23    1.80
  -6  -3  17   10.15    1.92
   6  -3 -15    7.84    1.33
  -6   3  15    7.96    1.59
  -6   3  15    6.16    1.41
  -6  -3  15    6.87    1.68
   6   3 -15    7.14    1.41
   6  -3 -15    9.31    1.65
   6  -3 -15    8.63    1.55
  -6   3  13   13.03    1.47
  -6  -3  13   15.21    1.69
   6  -3 -13   15.28    1.54
  -6   3  13   14.30    1.59
   6   3 -13   13.04    1.50
   6  -3 -13   16.25    1.70
   6  -3 -11   96.97    5.80
   6   3 -11   95.12    5.86
   6   3 -11   93.50    5.77
  -6   3  11  101.26    5.79
  -6   3  11  103.61    5.74
  -6   3   9    0.81    2.81
  -6   3   9    1.00    2.49
  -6  -3   9    8.10    3.59
   6  -3  -9    3.26    1.06
   6   3  -9    3.25    1.05
  -6  -3   9    2.25    2.07
  -6   3   9    2.82    0.86
   6  -3  -9    3.44    0.77
   6   3  -9    3.03    0.98
   6  -3  -9    0.17    1.88
   6  -3  -9    3.45    1.05
   6  -3  -9    3.82    0.88
  -6   3   7   16.21    3.48
   6   3  -7   12.61    2.44
  -6  -3   7    8.09    2.34
  -6  -3   7   10.54    3.99
   6   3  -7   11.36    1.17
   6   3  -7   11.41    1.24
  -6   3   7   10.59    1.00
   6  -3  -7   10.91    1.00
   6  -3  -7   11.37    1.05
   6  -3  -7    8.01    2.33
   6  -3  -7   11.58    1.19
   6  -3  -5   83.97    5.00
   6  -3  -5   82.99    4.99
  -6  -3   5   84.47    6.63
   6   3  -5   85.86    4.99
  -6  -3   5   90.21    6.33
   6  -3  -5   81.95    6.12
   6  -3  -5   85.66    4.95
  -6   3   5   82.57    6.84
   6   3  -5   83.44    6.14
   6  -3  -3  148.18    8.57
   6   3  -3  146.21    8.58
  -6  -3   3  165.07    9.87
  -6  -3   3  144.46   10.05
   6  -3  -3  152.91    9.54
   6  -3  -3  150.42    8.56
   6   3  -3  160.09    9.74
  -6   3   3  147.67   10.30
  -6   3   3  152.90   10.24
   6   3  -1   49.79    3.30
   6   3  -1   54.02    3.28
  -6  -3   1   61.20    4.75
   6   3  -1   57.16    4.65
  -6   3   1   51.44    4.71
  -6  -3   1   56.10    3.30
  -6   3   1   49.48    4.71
   6  -3  -1   55.21    4.07
  -6   3  -1   55.94    4.02
   6   3   1   54.95    3.47
  -6  -3  -1   58.01    5.13
   6  -3   1   56.50    3.43
  -6   3  -1   48.92    4.41
   6   3   1   69.44    5.00
   6   3   1   58.70    3.49
  -6  -3  -1   57.56    3.46
   6   3   1   62.06    4.87
  -6   3  -1   50.73    4.67
   6   3   3   10.37    1.14
  -6   3  -3   10.75    1.87
  -6  -3  -3    7.27    2.76
   6   3   3   10.18    1.09
  -6  -3  -3    9.56    1.13
   6   3   3    9.01    2.52
   6   3   3   10.73    1.06
   6  -3   3    9.53    1.01
  -6   3  -3   10.37    1.66
   6  -3   3    9.35    1.01
  -6   3  -3    7.40    2.61
  -6   3  -3    5.44    1.37
   6   3   3   10.63    1.01
   6  -3   5    5.88    0.80
   6   3   5    5.79    0.94
  -6  -3  -5    7.48    2.29
   6   3   5    6.30    0.85
   6   3   5    7.51    1.02
   6   3   5    5.20    0.86
   6   3   5    7.94    2.08
  -6   3  -5    7.00    1.69
   6  -3   5    5.80    0.95
   6   3   5    5.65    1.01
  -6  -3  -5    6.35    1.02
   6   3   5    5.41    0.84
  -6   3  -5    6.24    2.45
   6   3   7  107.23    5.79
   6   3   7   99.82    5.75
   6  -3   7   87.57    5.82
   6  -3   7   96.97    5.79
  -6  -3  -7  100.20    5.79
   6  -3   7   94.29    5.73
   6   3   7  101.30    5.81
   6   3   7   97.41    5.80
   6   3   7   98.97    5.76
   6   3   9    5.72    1.09
   6  -3   9    6.35    1.01
   6  -3   9    5.72    1.21
   6   3   9    6.12    1.23
   6  -3   9    6.67    1.15
   6   3   9    5.53    1.04
  -6  -3  -9    6.50    1.41
   6  -3   9    5.15    1.58
   6   3   9    4.75    1.01
   6   3  11   44.58    3.06
   6  -3  11   47.19    3.14
   6   3  11   46.35    3.15
  -6  -3 -11   46.78    3.30
   6  -3  11   45.30    3.02
   6  -3  11   45.96    3.39
   6   3  11   51.17    3.11
   6   3  11   44.91    3.02
   6   3  13   47.18    3.32
   6  -3  13   52.54    3.42
   6  -3  13   47.43    3.25
  -6  -3 -13   53.57    3.53
   6  -3  13   46.70    3.69
   6   3  13   52.90    3.42
   6   3  13   50.97    3.34
   6   3  13   47.79    3.26
   6   3  15    8.32    1.57
   6   3  15    8.24    1.39
   6   3  15    8.65    1.44
   6  -3  15   10.56    1.75
  -6  -3 -15    6.76    1.55
   6  -3  15    5.28    2.19
  -6  -3 -15    9.88    2.12
   6  -3  15    7.91    1.38
   6   3  15    6.81    1.44
   6   3  17    0.59    1.13
   6   3  17    0.65    1.21
   6  -3  17    1.87    1.57
   6  -3  17    0.16    2.01
  -6  -3 -17   -0.36    1.83
   6  -3  17   -0.71    1.11
   6   3  17    1.23    1.46
   6   3  19    2.40    1.02
   6  -3  19    5.40    1.37
   6   3  19    2.20    1.58
   6  -3  19    1.74    1.67
  -6  -3 -19    4.27    1.43
   6  -3  19    2.71    1.03
   6   3  19    3.32    1.20
   6   3  21    5.55    0.92
   6  -4 -24   18.89    1.30
   6  -4 -24   17.93    1.43
   6  -4 -22    2.64    1.25
   6   4 -22    1.28    1.15
  -6   4  22    1.79    1.33
   6  -4 -22    2.80    1.21
   6  -4 -20   20.40    1.78
   6   4 -20   22.26    2.13
   6   4 -20   19.68    1.78
   6  -4 -20   26.32    2.19
   6  -4 -20   23.95    2.19
  -6  -4  20   17.65    2.21
  -6   4  20   21.60    2.11
  -6   4  18    8.70    1.72
   6  -4 -18    7.66    1.48
   6   4 -18    8.18    1.77
  -6   4  18    7.87    1.93
   6   4 -18   10.08    1.47
  -6  -4  18    7.94    1.92
   6  -4 -18   11.81    1.94
   6  -4 -18   11.10    1.76
  -6  -4  16   38.08    3.04
   6   4 -16   37.45    3.02
   6  -4 -16   41.22    2.90
   6  -4 -16   42.01    3.10
   6   4 -16   35.56    2.78
  -6   4  16   42.43    3.03
   6  -4 -16   42.02    2.91
  -6   4  16   38.57    2.90
   6  -4 -14   35.65    2.62
   6   4 -14   35.09    2.72
   6   4 -14   32.45    2.52
  -6   4  14   36.66    2.66
  -6  -4  14   37.44    2.75
  -6   4  14   33.71    2.55
   6  -4 -12   82.28    4.94
   6   4 -12   85.29    4.98
  -6   4  12   88.07    4.91
   6  -4 -12   73.64    4.76
   6   4 -12   78.66    4.85
  -6  -4  12   74.67    4.90
  -6   4  12   80.95    4.82
   6  -4 -10   48.86    3.07
  -6   4  10   43.15    2.85
   6   4 -10   44.76    3.06
   6   4 -10   44.31    2.97
  -6   4  10   51.21    2.98
   6  -4 -10   46.97    2.91
   6  -4 -10   42.01    2.90
   6  -4 -10   48.69    3.10
  -6   4   8   92.88    7.84
   6  -4  -8  103.09    6.08
  -6  -4   8  107.24    8.10
   6   4  -8   99.12    6.07
   6   4  -8  108.92    6.05
  -6   4   8  107.16    5.99
   6  -4  -8   97.80    5.94
  -6  -4   8   87.19    7.30
   6  -4  -8  104.36    6.00
   6   4  -8   93.89    7.11
   6   4  -6   23.29    3.17
  -6   4   6   23.38    4.15
   6  -4  -6   26.65    1.99
   6   4  -6   28.14    2.01
   6   4  -6   27.75    1.96
  -6   4   6   27.31    1.79
  -6  -4   6   30.17    3.21
   6  -4  -6   26.44    1.91
   6  -4  -6   26.46    3.24
   6  -4  -6   28.05    1.94
  -6   4   4    3.33    2.93
  -6  -4   4    6.98    3.80
  -6  -4   4    7.34    1.07
   6   4  -4    8.70    1.10
   6  -4  -4    6.32    1.04
   6   4  -4    7.95    1.05
   6   4  -4    6.31    2.45
   6  -4  -4    6.41    1.03
  -6  -4   4    5.50    2.02
   6  -4  -4    8.16    2.07
   6  -4  -4    6.83    0.98
  -6   4   2  139.35   10.14
   6  -4  -2  146.22    8.48
   6   4  -2  154.40    8.53
   6   4  -2  148.08    8.54
  -6  -4   2  147.44    9.83
   6  -4  -2  142.12    9.36
  -6  -4   2  154.84   10.41
   6  -4  -2  144.94    8.46
  -6   4   0   38.39    3.00
   6  -4   0   42.68    2.59
   6   4   0   43.88    2.69
   6  -4   0   38.99    3.25
   6   4   0   38.89    4.02
   6  -4   0   40.98    2.61
  -6  -4   0   39.21    2.65
  -6  -4   0   50.14    4.92
  -6  -4   0   42.83    2.70
  -6   4   0   41.97    4.88
   6   4   0   38.83    2.68
  -6   4   0   42.22    4.30
   6   4   2    2.25    1.02
  -6   4  -2    3.32    1.94
  -6  -4  -2   -0.11    2.79
   6   4   2   -0.35    2.12
   6  -4   2    1.79    0.67
   6   4   2    1.05    0.79
  -6   4  -2   -0.09    1.11
  -6   4  -2    0.94    2.74
   6  -4   2    3.61    0.81
  -6  -4  -2    2.41    0.90
  -6  -4  -2    1.35    1.00
   6   4   2    3.26    0.90
   6  -4   4   43.63    2.83
   6   4   4   44.56    2.92
  -6   4  -4   42.22    4.55
   6  -4   4   47.05    2.90
  -6   4  -4   53.66    4.09
  -6  -4  -4   47.97    2.88
  -6  -4  -4   43.22    4.22
  -6  -4  -4   45.48    2.97
   6   4   4   46.08    4.24
   6   4   4   44.62    2.81
   6   4   4   49.04    2.89
   6   4   4   44.89    2.96
   6   4   6   55.96    3.43
   6  -4   6   53.70    3.39
   6   4   6   53.39    3.44
  -6   4  -6   55.40    4.78
  -6   4  -6   55.08    5.19
   6   4   6   53.14    3.36
  -6  -4  -6   57.92    3.49
   6   4   6   56.95    3.44
   6   4   6   56.45    3.49
   6   4   8    4.26    1.13
   6  -4   8    5.71    0.85
   6   4   8    5.40    1.12
   6  -4   8    6.05    1.06
   6   4   8    5.02    1.06
   6   4   8    5.21    0.93
  -6  -4  -8    6.44    1.51
   6   4   8    5.09    0.84
  -6  -4  -8    5.06    1.14
   6  -4   8    4.00    1.55
   6   4   8    5.51    1.03
   6   4  10   34.09    2.48
   6  -4  10   39.72    2.56
  -6  -4 -10   35.06    2.83
   6   4  10   35.87    2.38
   6  -4  10   36.68    2.43
   6   4  10   36.46    2.56
   6  -4  10   32.88    2.90
   6   4  10   40.14    2.64
   6   4  10   37.11    2.53
   6   4  12    2.12    1.33
   6   4  12    0.97    1.16
   6   4  12    2.08    1.04
  -6  -4 -12    1.04    1.65
   6  -4  12    1.47    1.27
   6   4  12    1.63    1.34
   6  -4  12    0.85    2.01
   6  -4  12    2.65    1.02
   6   4  14    7.70    1.50
   6   4  14    8.23    1.39
   6   4  14    6.33    1.27
   6  -4  14    7.81    1.57
   6  -4  14    7.18    2.25
  -6  -4 -14    8.90    1.78
  -6  -4 -14    7.35    2.16
   6  -4  14    7.54    1.21
   6   4  14    7.28    1.53
  -6  -4 -16   15.38    2.19
   6   4  16   11.05    1.50
   6   4  16    9.26    1.36
   6  -4  16   10.21    1.61
  -6  -4 -16   11.15    1.66
   6  -4  16    8.73    2.14
   6  -4  16   11.16    1.32
   6   4  16   10.53    1.55
   6   4  16    9.39    1.54
   6   4  18    3.56    1.13
   6  -4  18    4.16    1.35
   6  -4  18    3.89    0.96
   6   4  18    4.51    1.20
  -6  -4 -20    0.46    1.03
   6   4  20    0.69    0.80
  -6   5  23    5.80    0.98
   6   5 -23    4.63    0.77
   6  -5 -23    6.73    0.97
   6  -5 -23    6.54    0.97
   6  -5 -21    1.06    0.93
   6   5 -21    2.69    1.08
  -6   5  21    3.27    1.28
   6  -5 -21    1.59    1.40
   6  -5 -21    1.81    1.19
  -6   5  19    5.44    1.49
   6  -5 -19    5.83    1.35
   6   5 -19    4.99    1.37
  -6   5  19    4.48    1.73
   6  -5 -19    4.27    1.42
   6  -5 -19    4.30    1.67
  -6   5  17   20.37    2.03
   6  -5 -17   20.57    2.06
   6   5 -17   18.95    2.03
   6   5 -17   17.99    1.73
  -6   5  17   23.11    2.29
   6  -5 -17   21.43    1.98
   6  -5 -15   83.58    4.91
   6   5 -15   69.66    4.69
  -6   5  15   89.21    4.95
   6  -5 -15   77.51    4.77
  -6  -5  15   65.81    4.68
   6   5 -15   83.29    4.93
  -6   5  15   78.74    4.78
   6  -5 -13   22.08    2.11
   6   5 -13   20.70    1.98
   6   5 -13   21.03    1.82
  -6   5  13   23.69    2.05
   6  -5 -13   24.80    1.85
   6  -5 -13   18.34    1.67
  -6  -5  13   19.25    1.84
   6  -5 -13   22.58    2.16
  -6   5  13   20.99    1.82
  -6   5  11    9.64    1.16
   6   5 -11    9.42    1.36
   6  -5 -11    9.08    1.53
  -6   5  11   10.36    1.34
   6   5 -11    9.56    1.29
   6  -5 -11   10.76    1.29
  -6  -5  11    9.72    1.39
   6  -5 -11    8.01    1.55
   6  -5 -11    8.39    1.15
  -6  -5   9    2.02    1.15
   6   5  -9    4.08    1.14
  -6   5   9    2.37    0.98
   6   5  -9    2.72    1.00
   6  -5  -9    3.21    1.07
   6  -5  -9    3.52    1.18
   6  -5  -7   15.42    1.57
   6  -5  -7   17.12    1.49
  -6  -5   7   13.20    1.53
   6   5  -7   15.46    1.54
   6   5  -7   14.77    1.43
  -6   5   7   17.22    1.33
   6  -5  -7   15.71    1.48
  -6  -5   7   11.12    2.35
  -6   5   5   72.18    6.83
   6  -5  -5   73.61    4.50
  -6  -5   5   69.11    7.02
   6  -5  -5   71.97    4.45
   6   5  -5   78.28    4.56
   6   5  -5   76.16    4.49
  -6  -5   5   65.68    5.63
   6  -5  -5   70.43    5.82
   6  -5  -5   73.83    4.49
  -6  -5   5   74.01    4.53
   6  -5  -3  100.06    5.82
  -6   5   3   90.96    8.18
   6  -5  -3   96.79    5.86
   6   5  -3  103.43    5.90
   6   5  -3  102.25    5.93
  -6  -5   3   89.95    7.13
  -6   5   3   88.32    7.94
   6  -5  -3   93.46    6.90
  -6  -5   3  100.49    5.93
  -6  -5   3   94.84    8.10
  -6  -5   3  102.65    5.92
  -6   5   3   82.94    7.87
   6  -5  -1   55.34    3.40
   6   5  -1   58.33    3.48
   6   5  -1   53.11    3.51
   6   5  -1   45.21    4.76
  -6  -5   1   54.98    4.86
   6  -5  -1   56.18    3.45
  -6  -5   1   56.54    3.49
  -6  -5   1   55.95    5.65
  -6   5   1   48.92    5.22
   6   5   1    1.47    1.09
  -6   5  -1    2.72    2.34
   6   5   1    2.08    0.76
  -6  -5  -1    0.88    2.83
   6   5   1    2.17    1.03
  -6  -5  -1    2.64    1.03
   6  -5   1    1.55    0.99
  -6  -5  -1    2.75    1.13
   6   5   3   10.74    1.36
   6   5   3   10.99    1.11
   6   5   3   11.40    1.32
   6  -5   3    9.74    1.21
  -6  -5  -3    9.10    1.22
  -6  -5  -3   11.45    1.35
   6   5   3   10.62    1.33
   6  -5   5   17.01    1.40
   6   5   5   18.96    1.71
   6   5   5   17.40    1.48
  -6  -5  -5   19.26    1.89
   6  -5   5   18.98    1.53
  -6  -5  -5   19.09    1.56
  -6  -5  -5   20.82    1.71
   6   5   5   17.87    1.62
   6   5   5   19.47    1.72
   6   5   7   53.92    3.45
   6  -5   7   50.87    3.35
  -6  -5  -7   54.76    3.36
  -6  -5  -7   54.58    3.51
   6   5   7   54.22    3.40
   6   5   7   55.56    3.47
   6   5   7   56.50    3.52
   6  -5   9   18.81    1.62
   6   5   9   18.01    1.57
  -6  -5  -9   20.55    2.23
  -6  -5  -9   21.63    1.82
   6   5   9   19.91    1.73
   6   5   9   20.08    1.88
   6   5   9   21.87    1.79
   6  -5  11   46.89    3.19
  -6  -5 -11   54.92    3.64
   6   5  11   45.70    3.10
   6   5  11   46.87    3.23
   6   5  11   51.33    3.39
   6   5  11   53.12    3.29
   6   5  13   10.25    1.51
   6  -5  13   11.70    1.43
   6   5  13    9.19    1.47
  -6  -5 -13   12.17    2.00
   6   5  13    9.63    1.63
   6   5  15   13.27    1.60
   6  -5  15   11.91    1.56
  -6  -5 -15   13.82    1.82
  -6  -5 -15   13.71    2.31
   6   5  15   12.68    1.54
   6   5  15   14.07    1.74
   6   5  17    1.27    1.15
   6  -5  17   -0.07    1.07
   6   5  17   -1.28    1.04
  -6  -5 -17    1.31    1.20
  -6  -5 -17    1.90    1.78
   6   5  17    0.19    1.15
   6   5  19    5.98    0.94
   6   5  19    4.95    0.86
   6  -6 -22    2.55    0.99
  -6   6  22    0.81    0.81
  -6   6  22    2.61    1.08
   6  -6 -22    2.46    0.77
  -6   6  20    9.11    1.39
   6  -6 -20    7.59    1.18
   6   6 -20    8.01    1.14
  -6   6  20    7.60    1.54
   6  -6 -20   10.49    1.27
  -6   6  18    0.19    1.26
   6  -6 -18    1.46    1.09
   6  -6 -18    1.68    1.38
   6   6 -18    0.42    1.17
  -6   6  18   -1.06    1.70
  -6  -6  18    0.71    1.32
   6  -6 -16   75.19    4.47
   6   6 -16   65.61    4.36
  -6   6  16   71.04    4.48
   6  -6 -16   61.89    4.22
   6  -6 -16   72.73    4.56
  -6   6  16   65.75    4.29
   6  -6 -14  117.29    6.75
   6   6 -14  109.78    6.67
   6   6 -14   94.06    6.46
  -6   6  14  130.74    6.73
   6  -6 -14  109.46    6.51
   6  -6 -14   99.48    6.49
   6  -6 -14  124.35    6.81
  -6   6  14  116.47    6.58
  -6  -6  12    9.95    1.44
   6   6 -12    9.65    1.49
  -6   6  12   12.00    1.58
  -6   6  12   11.27    1.32
   6   6 -12    9.39    1.26
   6  -6 -12    9.59    1.40
   6  -6 -12   11.25    1.21
   6  -6 -12   11.00    1.69
   6  -6 -10   25.63    2.16
   6   6 -10   24.07    1.99
   6   6 -10   19.52    1.83
  -6   6  10   26.14    1.95
   6  -6 -10   22.05    2.04
  -6  -6  10   22.69    2.01
   6  -6 -10   26.60    2.08
   6   6  -8    9.07    1.39
   6  -6  -8   10.34    1.53
  -6   6   8   11.20    1.26
   6   6  -8    9.69    1.22
   6  -6  -8    9.41    1.43
  -6  -6   8    8.88    1.48
   6  -6  -8   10.66    1.35
   6   6  -6   15.07    1.39
   6   6  -6   12.38    1.45
   6  -6  -6   11.32    1.44
  -6   6   6   12.66    1.19
   6  -6  -6   13.99    1.53
  -6  -6   6   13.42    1.60
   6  -6  -6   12.36    1.35
   6  -6  -4   46.05    3.27
   6  -6  -4   50.29    3.21
   6   6  -4   54.36    3.29
   6   6  -4   51.67    3.37
  -6  -6   4   53.27    3.42
  -6  -6   4   53.88    3.39
   6   6  -2    9.91    1.31
   6  -6  -2   11.17    1.20
   6   6  -2   11.65    1.31
  -6  -6   2    8.46    1.42
   6  -6  -2    8.21    1.30
  -6  -6   2    8.56    1.38
   6  -6   0   67.55    3.96
   6   6   0   66.29    4.12
  -6  -6   0   65.56    4.12
   6  -6   0   66.36    4.06
  -6  -6   0   65.71    4.11
   6   6   0   59.65    4.12
   6   6   2   22.62    1.95
  -6  -6  -2   26.28    2.12
   6  -6   2   23.17    1.86
  -6  -6  -2   22.68    1.91
  -6  -6  -2   23.41    2.00
   6   6   2   23.38    1.99
   6   6   4   24.86    2.00
  -6  -6  -4   19.70    2.14
   6  -6   4   23.31    1.82
  -6  -6  -4   23.14    1.87
  -6  -6  -4   22.92    2.02
   6   6   4   22.28    1.91
   6   6   6   28.22    2.20
  -6  -6  -6   28.34    2.39
  -6  -6  -6   31.04    2.10
  -6  -6  -6   28.60    2.27
   6   6   6   26.20    1.95
   6   6   6   26.52    2.18
   6   6   8   26.72    2.04
   6   6   8   21.92    1.80
  -6  -6  -8   22.53    1.76
  -6  -6  -8   22.47    2.10
   6   6   8   22.25    1.75
   6   6   8   20.95    1.99
   6   6   8   22.72    2.10
   6  -6  10   27.29    2.16
  -6  -6 -10   34.14    2.85
   6   6  10   30.89    2.23
   6   6  10   32.64    2.25
   6   6  10   34.00    2.57
   6   6  10   31.67    2.43
   6  -6  12   28.76    2.24
  -6  -6 -12   32.49    2.88
   6   6  12   30.33    2.26
   6   6  12   30.87    2.29
  -6  -6 -12   34.00    2.96
   6   6  12   38.53    2.67
   6   6  12   34.26    2.49
   6  -6  14   31.26    2.19
  -6  -6 -14   30.25    2.61
   6   6  14   33.86    2.36
   6   6  14   25.70    2.07
   6   6  14   28.54    2.18
   6   6  14   36.37    2.52
   6   6  16    3.63    1.21
   6  -6  16    3.46    0.95
  -6  -6 -16    4.77    1.43
   6   6  16    2.75    0.90
   6   6  16    2.78    1.23
   6   6  18    0.86    0.86
  -6  -6 -18    1.66    0.90
  -6  -6 -18    0.34    1.30
  -6  -6 -20    5.02    0.82
   6  -7 -21    6.70    0.91
  -6   7  21    5.94    1.09
  -6   7  19    5.24    1.09
   6  -7 -19    5.66    1.27
  -6   7  19    6.05    1.44
   6  -7 -19    5.33    0.90
   6  -7 -19    5.99    1.44
  -6   7  17    5.75    1.27
   6   7 -17    6.41    1.12
   6  -7 -17    7.06    1.60
  -6   7  17    9.15    1.64
  -6  -7  17    3.91    1.36
   6  -7 -17    6.09    1.07
   6  -7 -17    8.32    1.70
   6  -7 -15   36.62    2.60
   6   7 -15   29.12    2.27
   6  -7 -15   33.31    2.59
  -6   7  15   36.09    2.51
   6  -7 -15   23.82    2.10
  -6  -7  15   26.90    2.52
  -6   7  15   26.32    2.20
   6   7 -13   57.50    3.76
   6  -7 -13   62.22    3.88
  -6   7  13   63.60    3.86
   6  -7 -13   53.12    3.71
  -6  -7  13   59.44    4.00
  -6   7  13   51.66    3.62
   6  -7 -11  103.42    6.09
   6   7 -11   90.97    5.98
  -6   7  11  105.33    5.98
   6  -7 -11   99.04    5.99
  -6  -7  11   98.25    6.18
  -6  -7  11   90.80    5.93
   6  -7 -11  101.13    6.01
   6  -7  -9   51.54    3.44
   6  -7  -9   57.44    3.62
   6   7  -9   48.90    3.46
  -6   7   9   50.98    3.38
   6  -7  -9   52.07    3.51
  -6  -7   9   58.46    3.78
  -6  -7   9   48.52    3.49
   6  -7  -7  129.58    7.97
   6   7  -7  124.91    7.87
   6   7  -7  141.23    8.04
  -6   7   7  137.76    7.89
  -6  -7   7  143.64    8.14
   6  -7  -7  145.18    8.01
  -6  -7   7  135.73    8.03
   6  -7  -7  130.77    7.91
   6  -7  -5   65.43    4.29
   6   7  -5   69.94    4.35
   6   7  -5   75.47    4.48
   6  -7  -5   70.79    4.42
  -6  -7   5   76.58    4.53
   6  -7  -3   29.55    2.22
   6   7  -3   33.10    2.35
   6  -7  -3   29.09    2.34
  -6  -7   3   31.73    2.52
  -6  -7   3   30.95    2.47
   6  -7  -1   28.02    2.01
   6   7  -1   27.93    2.14
  -6  -7   1   27.26    2.21
   6  -7  -1   26.10    2.19
  -6  -7   1   27.20    2.32
  -6  -7   1   30.40    2.28
   6   7  -1   27.18    2.31
   6   7   1   22.11    2.04
   6   7   1   27.88    2.20
   6  -7   1   26.66    2.08
  -6  -7  -1   25.55    2.14
   6   7   1   26.92    2.23
  -6  -7  -1   23.86    2.15
   6   7   3   20.38    1.89
  -6  -7  -3   18.16    2.06
   6  -7   3   19.82    1.80
  -6  -7  -3   19.15    1.85
  -6  -7  -3   20.15    2.03
   6   7   3   19.62    1.95
   6   7   3   22.58    2.00
   6   7   5   20.88    1.99
  -6  -7  -5   18.01    2.20
   6  -7   5   17.36    1.65
  -6  -7  -5   20.87    1.78
  -6  -7  -5   18.23    1.98
   6   7   5   17.65    1.89
   6   7   7    9.14    1.64
  -6  -7  -7    7.77    2.01
   6   7   7    7.64    1.56
  -6  -7  -7    7.70    1.28
  -6  -7  -7    9.56    1.82
   6   7   9    5.11    1.49
   6   7   9    4.96    1.24
  -6  -7  -9    6.04    1.12
  -6  -7  -9    4.85    1.75
   6   7  11   17.70    1.72
  -6  -7 -11   20.91    2.49
  -6  -7 -11   20.40    2.28
   6   7  11   21.19    2.00
   6   7  13    5.43    1.44
  -6  -7 -13    3.07    1.78
   6   7  13    3.05    1.05
   6   7  13    7.12    1.63
  -6  -7 -13    7.15    1.86
   6   7  15   12.80    1.52
  -6  -7 -15   13.12    1.77
  -6  -7 -15   16.08    1.88
   6   7  15   13.85    1.66
   6   7  17   14.93    1.49
   6   7  17   18.94    1.60
   6  -8 -20   23.04    1.58
  -6   8  20   18.79    1.65
   6  -8 -20   22.58    1.64
   6  -8 -18   45.40    2.93
   6  -8 -18   43.06    2.94
  -6   8  18   42.34    2.96
   6  -8 -16    2.75    1.49
  -6   8  16    3.37    1.39
  -6  -8  16    3.20    1.27
   6  -8 -16    3.82    0.95
   6  -8 -16    2.33    1.36
   6   8 -14   21.44    1.82
  -6   8  14   24.60    2.09
   6  -8 -14   23.15    1.94
  -6  -8  14   22.25    2.26
   6  -8 -14   24.37    2.12
   6   8 -12   14.28    1.56
   6  -8 -12   13.65    2.01
  -6   8  12   16.43    1.77
  -6  -8  12   13.16    2.09
   6  -8 -12   15.24    1.83
   6  -8 -12   18.05    1.80
  -6  -8  10    5.61    1.36
   6   8 -10    7.24    1.28
   6  -8 -10    8.79    1.75
  -6   8  10    7.48    1.35
  -6  -8  10    3.72    1.90
   6  -8 -10    8.30    1.65
   6  -8 -10    6.45    1.35
   6   8  -8    1.57    1.13
   6  -8  -8    0.78    1.51
  -6  -8   8    1.34    1.39
  -6   8   8    2.87    1.11
  -6  -8   8    1.03    1.90
   6  -8  -8    1.85    1.66
   6  -8  -8    1.19    1.08
   6  -8  -6   37.91    2.81
   6   8  -6   39.21    2.79
  -6   8   6   36.69    2.59
  -6  -8   6   44.68    3.18
  -6  -8   6   41.62    2.96
   6   8  -4    4.92    1.68
   6   8  -4    2.74    1.21
   6  -8  -4    3.74    1.21
   6  -8  -4    4.21    1.65
  -6  -8   4    5.53    1.60
   6  -8  -2   52.47    3.57
   6   8  -2   57.31    3.72
  -6  -8   2   60.64    3.88
   6  -8  -2   56.89    3.80
  -6  -8   2   58.15    3.81
   6   8  -2   57.10    3.87
   6   8   0   15.49    1.88
   6   8   0   16.84    1.74
  -6  -8   0   16.17    1.81
  -6  -8   0   17.75    1.98
   6  -8   0   15.24    1.83
  -6  -8   0   17.41    2.03
   6   8   2   15.36    1.87
   6   8   2   14.08    1.70
  -6  -8  -2   11.09    1.84
  -6  -8  -2   13.95    1.80
   6  -8   2   13.81    1.68
  -6  -8  -4   27.10    2.55
   6   8   4   26.66    2.37
   6  -8   4   25.84    2.11
  -6  -8  -4   26.65    2.25
  -6  -8  -4   26.63    2.18
  -6  -8  -4   24.53    2.38
   6   8   4   29.72    2.37
   6   8   6   44.27    3.17
  -6  -8  -6   38.04    3.25
  -6  -8  -6   45.83    3.02
  -6  -8  -6   46.77    3.27
  -6  -8  -6   39.41    3.10
   6   8   6   44.08    3.18
   6   8   6   44.39    3.19
  -6  -8  -8   61.75    4.17
   6   8   8   59.40    3.77
   6   8   8   56.24    3.94
  -6  -8  -8   56.50    3.72
  -6  -8  -8   55.59    3.95
   6   8   8   62.01    3.96
   6   8   8   61.81    4.00
  -6  -8 -10   39.12    3.34
   6   8  10   42.06    2.94
  -6  -8 -10   46.81    3.23
   6   8  10   43.41    3.20
   6   8  10   47.32    3.14
   6   8  12    0.97    1.31
   6   8  12    0.24    0.97
  -6  -8 -12    0.77    1.62
   6   8  14    2.17    1.15
  -6  -8 -14    1.60    1.40
   6   8  14    1.34    0.82
  -6  -8 -14    0.20    1.37
  -6  -8 -16   41.23    2.47
  -6  -8 -16   39.12    2.53
  -6  -8 -18    1.74    0.56
   6  -9 -19    0.41    0.58
   6  -9 -19    0.73    0.70
  -6   9  19    0.38    0.68
   6  -9 -17    8.77    1.12
   6  -9 -17    9.64    1.27
  -6   9  17    7.93    1.20
  -6   9  15   11.76    1.47
  -6  -9  15   10.66    1.37
   6  -9 -15   11.73    1.27
   6  -9 -15   12.02    1.39
  -6   9  13    2.44    1.24
   6  -9 -13    1.48    1.45
  -6  -9  13    1.70    1.50
   6  -9 -13    1.35    1.29
   6  -9 -13    1.20    1.09
   6  -9 -11    8.44    1.64
  -6   9  11    6.79    1.37
  -6  -9  11    8.79    1.80
   6  -9 -11    7.88    1.55
   6  -9 -11    5.58    1.24
   6   9  -9   11.11    1.30
   6  -9  -9   10.09    1.75
  -6   9   9   11.60    1.41
  -6  -9   9   13.38    2.01
   6  -9  -9    9.89    1.83
  -6  -9   9   11.23    1.48
   6  -9  -9   10.34    1.32
   6  -9  -7   48.96    3.28
   6   9  -7   47.75    3.14
  -6   9   7   44.18    3.05
  -6  -9   7   49.15    3.57
  -6  -9   7   46.42    3.28
   6   9  -7   49.08    3.46
   6  -9  -5   64.56    4.20
   6   9  -5   59.61    4.15
  -6  -9   5   68.06    4.51
   6  -9  -5   71.33    4.41
  -6  -9   5   72.20    4.36
   6   9  -5   66.76    4.44
   6  -9  -3   23.53    1.91
   6   9  -3   23.25    1.96
   6  -9  -3   24.92    2.26
  -6  -9   3   21.51    2.22
   6   9  -3   26.13    2.37
   6   9  -3   22.69    2.45
   6   9  -1   63.32    4.09
  -6  -9   1   64.06    4.30
   6  -9  -1   64.22    4.18
  -6  -9   1   63.58    4.31
   6   9  -1   63.52    4.38
   6   9  -1   65.56    4.30
  -6  -9  -1  133.90    8.11
   6  -9   1  134.14    8.08
  -6  -9  -1  132.71    8.17
  -6  -9  -1  139.29    8.23
   6   9   1  145.10    8.22
  -6  -9  -3   39.12    2.96
   6  -9   3   37.08    2.75
  -6  -9  -3   38.25    2.88
   6   9   3   40.46    2.95
   6   9   5   45.14    3.26
  -6  -9  -5   43.64    3.32
   6  -9   5   38.24    2.87
  -6  -9  -5   48.36    3.08
  -6  -9  -5   44.52    3.34
   6   9   5   48.80    3.24
   6   9   7    8.88    1.62
   6   9   7    7.41    1.70
  -6  -9  -7    8.38    1.89
   6   9   7    9.61    1.45
  -6  -9  -7    8.62    1.36
  -6  -9  -7    8.54    1.44
   6   9   7    6.40    1.62
  -6  -9  -9   43.33    3.21
   6   9   9   39.61    2.88
  -6  -9  -9   43.81    2.82
  -6  -9  -9   41.17    2.98
   6   9   9   42.80    3.04
   6   9   9   44.72    3.06
  -6  -9 -11   35.77    2.68
   6   9  11   30.53    2.32
  -6  -9 -11   33.88    2.51
   6   9  11   32.63    2.51
   6   9  11   36.73    2.54
   6   9  13    0.21    1.11
   6   9  13    0.85    1.07
   6   9  13    0.66    0.78
  -6  -9 -13    0.12    1.04
   6   9  15    2.39    0.78
  -6  -9 -15    2.89    0.93
  -6  -9 -15    3.66    0.85
   6   9  15    2.22    0.82
   6 -10 -18    2.89    0.60
   6 -10 -16    0.45    0.90
  -6  10  16   -0.20    0.70
   6 -10 -16   -0.08    0.52
   6 -10 -16    0.01    0.57
   6 -10 -14    3.07    1.16
   6 -10 -14    2.27    0.75
  -6  10  14    2.21    0.94
  -6 -10  14    1.18    0.93
   6 -10 -14    1.65    0.93
   6  10 -12    4.26    1.06
   6 -10 -12    8.06    1.43
  -6  10  12    4.14    1.09
  -6 -10  12    6.46    1.36
   6 -10 -12    5.52    1.23
   6  10 -10   10.60    1.43
   6 -10 -10   11.88    1.56
  -6  10  10   10.94    1.30
  -6 -10  10   11.72    1.79
   6 -10 -10   15.00    1.65
   6  10  -8    0.66    1.25
   6 -10  -8   -0.44    1.29
  -6 -10   8    2.02    1.65
  -6 -10   8   -0.92    1.13
   6  10  -6   16.06    1.91
   6 -10  -6   17.03    1.71
  -6 -10   6   16.47    2.19
   6 -10  -6   21.21    2.11
  -6 -10   6   16.83    1.80
   6  10  -6   17.99    2.11
   6 -10  -4   29.46    2.25
  -6 -10   4   30.20    2.76
   6 -10  -4   36.25    2.68
  -6 -10   4   32.56    2.60
   6  10  -4   34.15    2.75
   6  10  -4   31.01    2.54
   6  10  -2   -1.09    1.44
   6  10  -2   -0.52    1.73
   6 -10  -2    0.03    1.45
  -6 -10   2   -1.59    1.64
  -6 -10   0   25.63    2.28
   6 -10   0   21.68    2.11
  -6 -10   0   20.96    2.27
   6  10   0   25.11    2.37
   6  10   0   24.10    2.18
  -6 -10  -2   87.51    5.48
   6 -10   2   81.82    5.44
  -6 -10  -2   92.47    5.55
  -6 -10  -2   91.24    5.65
   6  10   2   93.88    5.70
   6  10   2   97.51    5.60
   6  10   4   18.92    1.90
  -6 -10  -4   20.19    1.97
   6  10   4   23.68    2.19
   6 -10   4   15.28    1.60
  -6 -10  -4   19.96    1.90
   6  10   6    3.60    1.30
   6  10   6    3.03    1.53
  -6 -10  -6    3.47    1.51
   6  10   6    4.85    1.37
  -6 -10  -6    4.62    1.20
  -6 -10  -8   23.49    2.16
   6  10   8   26.24    1.97
  -6 -10  -8   23.18    1.81
   6  10   8   23.03    1.98
   6  10   8   23.71    2.12
  -6 -10 -10   40.56    2.57
   6  10  10   34.45    2.34
   6  10  10   35.07    2.47
  -6 -10 -10   29.97    2.29
   6  10  10   37.23    2.46
   6  10  12    3.84    0.95
  -6 -10 -12    3.08    1.10
   6  10  12    1.94    0.73
  -6 -10 -12    2.54    0.71
   6  10  12    3.01    0.93
   6  10  14    3.76    0.67
   6  10  14    4.95    0.71
   6 -11 -15   13.69    1.10
   6  11 -13    0.79    0.64
   6 -11 -13    0.70    0.85
  -6 -11  13    1.40    0.65
   6 -11 -13    1.68    0.78
   6 -11 -11    1.50    1.02
  -6 -11  11    1.28    1.00
   6 -11 -11    2.44    1.05
   6  11 -11    1.08    0.94
   6  11  -9    1.81    0.84
   6 -11  -9    4.22    1.04
  -6 -11   9    5.06    1.22
   6  11  -9    2.93    1.20
   6  11  -7    7.42    1.17
   6 -11  -7    9.35    1.17
  -6 -11   7    9.65    1.55
   6 -11  -7   12.26    1.58
  -6 -11   7    7.94    1.12
   6  11  -7    9.94    1.45
   6  11  -5    7.20    1.20
  -6 -11   5    7.96    1.67
   6 -11  -5    7.84    1.54
  -6 -11   5    6.91    1.27
   6  11  -5    7.67    1.49
   6  11  -3    0.42    1.06
   6 -11  -3    1.77    1.31
  -6 -11   3    2.08    1.28
   6  11  -3    0.51    1.43
   6  11  -1    1.91    1.14
   6 -11  -1    0.42    1.22
  -6 -11   1    1.01    1.39
   6  11  -1    1.00    1.39
   6  11   1    6.77    1.27
  -6 -11  -1    7.20    1.42
   6 -11   1    6.07    1.20
   6  11   1    6.81    1.58
   6  11   3    7.11    1.58
  -6 -11  -3    6.70    1.14
   6  11   3    5.64    1.23
  -6 -11  -3    6.06    1.25
   6  11   3    7.73    1.45
   6  11   5    7.20    1.22
   6  11   5    7.78    1.48
  -6 -11  -5    7.99    1.23
   6  11   5    8.21    1.36
  -6 -11  -5    7.64    1.21
   6  11   7   12.85    1.50
  -6 -11  -7   12.83    1.39
   6  11   7   13.33    1.40
  -6 -11  -7   11.83    1.21
   6  11   7   15.23    1.37
   6  11   9    5.28    1.05
  -6 -11  -9    6.73    1.07
   6  11   9    5.34    0.93
   6  11   9    5.72    0.96
   6  11  11    1.86    0.73
  -6 -11 -11    1.94    0.74
   6  11  11    1.36    0.56
   6  11  11    1.56    0.58
   6 -12 -12   21.32    1.42
  -6 -12  10   16.30    1.21
   6  12 -10   13.34    1.12
  -6 -12   8    2.42    0.87
   6 -12  -8    4.00    0.99
   6  12  -8    1.33    0.77
  -6 -12   6   15.85    1.51
   6 -12  -6   17.34    1.56
   6  12  -6   16.39    1.45
  -6 -12   4    1.66    1.11
   6 -12  -4    0.93    1.05
   6  12  -4    1.02    0.99
   6  12  -2    2.12    0.74
   6 -12  -2    2.24    0.99
   6  12  -2    2.41    1.04
   6  12   0    8.41    1.19
   6  12   0    5.16    0.90
  -6 -12   0    9.91    1.20
   6 -12   0    6.66    0.99
   6  12   2    4.91    0.85
  -6 -12  -2    6.30    1.05
   6  12   2    5.14    1.05
   6  12   4    0.79    0.94
   6  12   4    0.71    0.68
  -6 -12  -4   -0.64    0.79
  -6 -12  -4   -0.02    0.81
   6  12   6    0.16    0.85
   6  12   6   -0.86    0.79
  -6 -12  -6   -0.04    0.78
   6  12   6    0.48    0.57
   6  12   8    2.48    0.71
   6  12   8    2.78    0.59
  -6 -12  -8    2.05    0.69
   6 -13  -7   20.05    1.36
  -6 -13   5    2.32    0.57
   6 -13  -5    1.60    0.61
   6  13  -5    1.62    0.66
   6  13  -3    0.97    0.74
   6  13  -3    3.46    0.69
  -6 -13   3    2.64    0.66
   6 -13  -3    2.38    0.60
   6  13  -1    0.07    0.73
   6  13  -1    1.91    0.69
   6  13   1    1.46    0.70
  -6 -13  -1    3.25    0.62
   7   0 -25    2.66    0.97
   7   0 -23   19.35    1.97
   7   0 -21   28.87    2.44
  -7   0  21   20.06    2.20
   7   0 -19   13.33    1.45
   7   0 -19   11.15    2.07
  -7   0  19   14.17    1.88
  -7   0  17    4.91    1.74
   7   0 -17    7.82    1.27
  -7   0  17    7.53    1.67
   7   0 -15   16.77    1.53
  -7   0  15   12.81    1.73
  -7   0  15   14.08    1.82
  -7   0  13    1.40    1.18
  -7   0  13    1.82    1.24
   7   0 -13    0.41    1.01
  -7   0  11   25.29    3.59
   7   0 -11   24.36    1.83
  -7   0  11   25.00    1.89
   7   0 -11   29.91    1.95
  -7   0  11   20.95    1.86
  -7   0   9   17.96    3.22
  -7   0   9   18.78    3.32
   7   0  -9   18.99    1.51
  -7   0   9   19.74    1.52
   7   0  -9   22.21    1.61
   7   0  -9   18.42    2.71
  -7   0   9   19.99    3.77
  -7   0   9   17.34    1.50
   7   0  -7    1.00    0.78
  -7   0   7    1.70    2.47
  -7   0   7    1.16    0.72
  -7   0   7   -1.26    2.32
   7   0  -7    1.73    0.90
   7   0  -5   62.32    2.73
  -7   0   5   67.33    3.58
   7   0  -5   52.72    1.28
  -7   0   5   55.61    4.03
   7   0  -3   38.25    3.21
  -7   0   3   39.26    3.77
  -7   0   3   36.04    3.90
  -7   0   1   66.78    5.11
  -7   0   1   68.83    5.27
   7   0  -1   65.27    4.82
  -7   0  -1   11.97    2.54
   7   0   1   15.00    2.17
  -7   0  -1   15.47    2.49
   7   0   3    4.82    1.30
   7   0   3    4.69    0.95
  -7   0  -3    4.95    2.24
  -7   0  -3    3.84    1.83
   7   0   5  130.76    7.19
  -7   0  -5  121.31    8.12
   7   0   5  120.96    7.09
  -7   0  -5  100.12    7.88
   7   0   7   74.33    4.93
   7   0   7   75.95    4.67
   7   0   7   79.91    4.68
   7   0   9   10.84    1.38
   7   0   9   12.46    1.46
   7   0   9   10.35    3.49
   7   0  11  137.34    8.18
   7   0  11  139.12    8.16
   7   0  13  195.95   11.16
   7   0  13  203.72   11.14
   7   0  13  175.46   11.10
   7   0  15   77.83    5.22
   7   0  15   91.17    5.27
  -7   0 -15   96.11    5.30
   7   0  15   68.90    5.21
   7   0  17    1.04    1.66
   7   0  17   -1.66    1.63
   7   0  17    1.34    1.53
   7   0  19   10.75    1.55
   7   0  19    6.77    1.43
   7   0  21   25.04    1.79
   7   1 -26    4.90    0.71
   7  -1 -26    4.26    0.73
   7  -1 -26    4.87    0.71
   7   1 -24    8.18    1.44
   7  -1 -24   10.01    1.47
   7   1 -24    7.55    1.25
   7  -1 -24    8.25    1.33
   7  -1 -22   11.23    1.15
   7   1 -22   11.27    1.66
  -7  -1  22    8.19    1.61
  -7   1  22    7.03    1.66
  -7   1  20   10.36    1.89
  -7  -1  20   10.24    1.79
   7   1 -20   12.14    1.97
   7  -1 -20   11.97    1.48
  -7   1  20   10.21    1.80
  -7   1  18   15.48    2.02
   7   1 -18   16.39    2.06
   7  -1 -18   15.77    1.76
  -7  -1  18   13.23    1.85
   7   1 -16   23.20    1.85
   7  -1 -16   22.72    1.86
   7  -1 -16   25.32    2.13
  -7   1  16   26.85    2.38
   7   1 -16   28.98    2.28
   7  -1 -16   30.93    2.37
  -7  -1  16   24.45    2.19
  -7   1  16   22.05    2.25
   7  -1 -14   29.73    2.15
   7  -1 -14   33.19    2.31
   7   1 -14   27.43    2.09
  -7   1  14   31.32    2.38
   7   1 -14   29.65    2.33
   7  -1 -14   30.88    2.35
  -7   1  14   30.06    2.32
   7  -1 -12   14.52    1.37
   7   1 -12   16.62    1.32
  -7   1  12   12.76    1.50
   7   1 -12   13.23    1.53
   7  -1 -12   12.74    1.45
   7  -1 -12   13.65    1.51
  -7   1  12   13.91    1.43
  -7   1  10  118.88    8.22
   7  -1 -10  125.55    7.19
   7   1 -10  112.01    8.57
  -7   1  10  132.73    7.22
   7  -1 -10  129.93    7.24
  -7  -1  10  105.08    8.48
  -7  -1  10  111.26    9.36
   7  -1 -10  127.74    7.25
   7   1 -10  118.23    7.17
  -7  -1  10  119.85    8.72
  -7   1  10  129.29    9.22
  -7   1  10  119.65    7.17
   7  -1  -8   73.72    4.30
   7   1  -8   65.13    4.23
   7  -1  -8   72.90    4.28
   7   1  -8   71.87    4.32
  -7   1   8   72.95    4.24
   7  -1  -8   71.81    4.28
  -7   1   8   79.98    5.43
  -7   1   8   80.34    6.23
  -7  -1   8   69.47    6.11
  -7  -1   8   67.36    5.99
   7  -1  -6   61.51    3.79
   7  -1  -6   61.53    3.53
   7  -1  -6   53.53    3.52
   7   1  -6   55.65    3.54
   7   1  -6   55.34    3.54
   7  -1  -6   63.47    4.79
   7  -1  -6   60.03    3.53
  -7  -1   6   58.18    5.26
  -7   1   6   53.98    5.39
  -7   1   6   71.73    4.79
  -7  -1   6   70.51    5.42
   7  -1  -4   55.53    4.48
   7   1  -4   52.63    3.29
  -7   1   4   63.39    5.25
   7  -1  -4   50.36    3.26
  -7   1   4   66.52    4.60
   7  -1  -4   55.72    3.66
  -7  -1   4   66.45    5.05
   7   1  -2    6.42    2.05
  -7  -1   2    6.51    2.11
  -7   1   2    7.37    2.53
   7   1   0  201.23   12.52
   7   1   0  215.25   11.56
   7  -1   0  199.34   11.51
   7   1   0  195.32   11.51
  -7  -1   0  226.94   12.83
  -7   1   0  195.97   12.61
  -7   1   0  189.28   12.41
  -7  -1   0  196.61   12.65
   7  -1   2  431.77   23.68
   7   1   2  412.35   23.67
   7   1   2  392.95   23.66
  -7  -1  -2  472.51   25.01
  -7   1  -2  461.42   24.77
  -7   1  -2  433.35   24.61
  -7  -1  -2  424.30   24.73
   7   1   2  478.27   24.98
   7  -1   4  568.73   32.30
   7   1   4  597.18   32.37
   7   1   4  573.23   32.30
   7   1   4  557.60   32.28
  -7  -1  -4  607.37   33.61
  -7   1  -4  551.31   33.14
  -7   1  -4  574.85   33.16
  -7  -1  -4  530.44   33.24
   7  -1   4  584.21   32.28
   7   1   6   11.02    2.34
   7  -1   6   11.18    1.52
   7   1   6   13.47    1.25
   7  -1   6   10.01    1.22
   7  -1   6   11.96    1.30
  -7   1  -6   10.76    2.27
  -7  -1  -6    8.58    2.23
  -7  -1  -6   12.28    2.34
  -7   1  -6   12.91    2.04
  -7   1  -6    6.43    2.79
   7   1   6   10.87    0.99
   7  -1   8    6.21    1.62
   7  -1   8    6.38    1.13
   7  -1   8    5.25    1.23
   7   1   8    7.28    1.23
   7   1   8    6.60    0.86
   7  -1  10   16.15    3.58
   7  -1  10   18.42    1.83
   7   1  10   19.00    1.77
  -7  -1 -10   16.33    1.82
   7  -1  10   19.77    1.76
   7   1  10   20.10    1.52
   7  -1  12    9.76    1.52
   7   1  12   10.71    1.62
  -7  -1 -12    8.94    1.53
   7  -1  12    9.19    1.78
   7   1  12   11.71    1.22
   7   1  14   28.06    2.40
   7  -1  14   27.72    2.34
   7  -1  14   23.88    2.44
   7   1  14   27.33    2.46
   7   1  14   25.02    1.98
   7   1  16   19.88    2.05
   7   1  16   13.49    2.07
  -7  -1 -16   18.85    2.06
   7  -1  16   15.88    2.12
   7  -1  16   18.63    1.96
   7   1  18   30.46    2.43
   7  -1  18   30.60    2.35
  -7  -1 -18   35.67    2.33
   7   1  18   27.06    2.43
   7  -1  18   22.51    2.41
   7   1  20    5.56    1.18
   7  -1  20    8.30    1.17
   7   2 -25    6.97    0.94
   7  -2 -25    5.95    0.94
   7   2 -23   10.88    1.59
   7   2 -23   10.75    1.38
   7  -2 -23   10.63    1.15
   7  -2 -21   38.78    2.76
   7   2 -21   43.24    3.11
   7   2 -21   41.08    2.91
   7  -2 -21   45.10    3.07
  -7  -2  21   34.68    2.86
  -7   2  21   36.58    2.90
  -7   2  21   36.13    2.94
   7  -2 -19   32.23    2.47
   7   2 -19   30.64    2.57
  -7   2  19   28.39    2.75
   7  -2 -19   28.89    2.70
  -7  -2  19   24.59    2.44
  -7   2  19   30.58    2.59
   7  -2 -17  190.85   11.65
   7   2 -17  225.81   11.84
  -7   2  17  213.32   11.86
   7  -2 -17  217.51   11.85
   7  -2 -17  202.57   11.80
  -7  -2  17  190.28   11.70
  -7   2  17  190.23   11.79
   7  -2 -15   82.07    5.46
  -7   2  15   97.85    5.65
   7   2 -15   95.90    5.63
   7  -2 -15   99.76    5.63
   7  -2 -15   92.13    5.62
  -7   2  15   83.86    5.56
   7  -2 -13   32.01    2.30
   7   2 -13   31.03    2.34
  -7   2  13   32.65    2.35
   7  -2 -13   31.39    2.37
   7  -2 -13   33.23    2.41
  -7   2  13   29.92    2.30
   7  -2 -11   83.54    5.24
   7   2 -11   89.68    5.28
  -7   2  11   88.46    5.23
   7  -2 -11   90.39    5.25
   7  -2 -11   89.48    5.31
  -7   2  11   85.03    5.19
  -7   2   9    5.03    2.99
  -7  -2   9    5.79    2.46
   7  -2  -9    5.72    1.07
   7   2  -9    4.83    1.11
  -7   2   9    4.42    0.89
  -7   2   9    7.71    2.03
   7  -2  -9    4.77    0.71
   7   2  -9    5.69    1.10
   7  -2  -9    3.51    0.95
  -7  -2   9    3.89    2.35
   7  -2  -9    4.58    1.08
  -7   2   7   23.86    3.78
  -7   2   7   32.28    3.27
   7  -2  -7   27.06    1.97
   7   2  -7   26.47    1.99
   7   2  -7   28.27    2.00
  -7   2   7   29.49    1.84
   7  -2  -7   28.38    1.90
  -7  -2   7   30.46    3.90
   7  -2  -7   27.12    1.82
   7  -2  -7   27.79    3.22
  -7  -2   7   32.91    3.74
  -7   2   7   26.58    4.23
   7  -2  -5   76.77    4.46
   7   2  -5   75.46    4.49
   7  -2  -5   81.80    5.73
  -7  -2   5   76.17    5.95
   7  -2  -5   72.56    4.39
  -7  -2   5   76.05    6.39
  -7   2   5   76.08    6.52
   7  -2  -3   56.78    3.26
   7  -2  -3   50.98    3.23
   7   2  -3   51.37    3.28
   7  -2  -3   53.17    4.28
   7  -2  -3   53.61    3.22
  -7   2   3   52.50    5.01
  -7  -2   3   53.15    5.09
  -7   2   3   54.82    4.98
   7   2  -1   76.83    4.56
   7  -2  -1   74.13    4.48
   7   2  -1   75.50    4.50
   7   2  -1   71.97    4.48
  -7  -2   1   85.46    6.00
   7  -2  -1   77.60    4.46
  -7   2   1   74.24    5.86
  -7  -2   1   74.19    6.08
   7   2  -1   80.83    5.91
   7   2   1   86.53    6.09
   7   2   1   79.85    4.80
   7  -2   1   80.50    4.66
   7   2   1   78.58    4.65
   7   2   1   73.85    4.67
   7   2   1   79.32    4.69
  -7  -2  -1   87.90    6.12
   7  -2   1   76.71    4.64
  -7   2  -1   83.83    5.89
  -7  -2  -1   72.23    6.11
   7   2   1   81.33    4.68
   7   2   3   10.18    1.07
  -7   2  -3    7.40    2.22
   7   2   3    9.03    2.32
   7  -2   3   10.10    1.08
   7   2   3   10.04    1.03
   7   2   3   11.22    1.18
   7   2   3    9.58    1.02
  -7   2  -3   12.40    1.91
  -7  -2  -3   10.36    2.78
  -7  -2  -3   10.42    1.08
  -7   2  -3    7.25    1.67
   7  -2   3   11.33    1.05
   7  -2   5  208.85   11.34
  -7   2  -5  189.10   12.66
   7   2   5  203.75   11.34
  -7   2  -5  187.70   12.69
  -7  -2  -5  155.20   12.31
  -7   2  -5  175.70   12.16
   7  -2   5  202.35   11.30
   7   2   5  197.77   11.31
   7   2   5  207.92   11.35
   7   2   5  185.96   11.29
   7  -2   7   45.41    2.96
   7  -2   7   45.16    2.88
   7   2   7   42.22    2.82
   7  -2   7   43.73    2.79
   7   2   7   44.64    2.88
   7   2   7   40.52    2.74
   7  -2   9    7.84    1.61
   7  -2   9    7.76    1.19
   7   2   9    8.10    1.35
   7   2   9    7.71    1.22
   7  -2   9    9.96    1.38
   7   2   9    7.36    1.07
   7  -2  11    2.94    1.58
   7  -2  11    1.74    1.24
   7  -2  11   -0.96    3.34
   7   2  11    1.22    1.40
   7  -2  11    2.04    1.40
   7   2  11    2.77    1.26
  -7  -2 -11    1.29    1.43
   7   2  11    2.20    0.97
   7   2  13   89.92    5.56
   7  -2  13   96.68    5.64
  -7  -2 -13   96.55    5.63
   7  -2  13   95.33    5.54
   7   2  13   89.96    5.62
   7  -2  13   77.38    5.59
   7   2  13   86.94    5.45
   7   2  15   18.50    2.05
   7   2  15   17.31    1.88
   7  -2  15   15.20    2.04
  -7  -2 -15   14.52    2.21
   7  -2  15   14.56    2.11
   7   2  15   15.29    1.60
   7  -2  15   15.73    1.80
   7   2  17   23.85    2.11
   7  -2  17   25.06    2.30
   7   2  17   26.06    2.23
   7   2  17   20.33    2.25
   7  -2  17   27.04    2.08
  -7  -2 -17   28.31    2.38
   7  -2  17   19.26    2.32
   7   2  19   15.68    1.60
   7  -2  19   19.69    1.81
   7  -2  19   17.04    1.57
   7   2  19   18.92    1.70
  -7  -2 -19   18.04    1.68
   7   2  21    0.49    0.78
   7  -3 -24    1.11    0.43
   7   3 -24    2.86    0.95
   7  -3 -24    3.78    0.98
   7   3 -24    1.58    0.69
   7  -3 -24    2.98    1.05
  -7   3  22    8.14    1.50
   7   3 -22    9.81    1.62
   7   3 -22    9.33    1.32
   7  -3 -22   11.34    1.59
   7  -3 -22   13.53    1.41
  -7   3  22    7.00    1.53
  -7   3  20   16.41    2.02
   7   3 -20   21.77    2.24
  -7   3  20   20.14    2.28
   7   3 -20   19.15    1.91
   7  -3 -20   21.50    2.01
   7  -3 -20   19.22    2.10
  -7  -3  20   14.58    1.98
   7  -3 -18  100.63    6.43
   7   3 -18  114.07    6.76
   7   3 -18  106.01    6.55
  -7   3  18  110.04    6.69
   7  -3 -18  129.19    6.66
   7  -3 -18  114.59    6.65
  -7  -3  18   96.03    6.49
  -7   3  18  102.96    6.59
  -7   3  16    5.84    1.50
   7  -3 -16    5.72    1.61
   7  -3 -16    7.29    1.39
   7   3 -16    7.07    1.80
  -7   3  16    6.41    1.76
   7   3 -16    3.24    1.54
   7  -3 -16    6.80    1.74
  -7  -3  16    6.60    1.57
   7  -3 -14   18.07    1.75
   7   3 -14   20.19    2.03
   7   3 -14   18.36    1.85
  -7   3  14   19.43    1.90
   7  -3 -14   19.67    1.79
   7  -3 -14   20.64    2.02
  -7   3  14   16.08    1.73
  -7   3  12   50.34    3.34
   7  -3 -12   52.50    3.43
   7   3 -12   54.05    3.57
   7   3 -12   52.54    3.45
  -7   3  12   55.58    3.43
   7  -3 -12   56.36    3.43
   7  -3 -12   49.43    3.51
   7  -3 -10   19.75    1.69
   7   3 -10   18.12    1.64
  -7   3  10   21.00    1.60
   7  -3 -10   18.82    1.55
   7  -3 -10   16.17    1.38
   7  -3  -8    9.78    1.28
   7  -3  -8   10.99    1.10
  -7   3   8   10.68    1.10
   7  -3  -8   11.52    1.08
   7   3  -8   10.93    1.23
  -7  -3   8   12.15    2.59
   7  -3  -8   11.69    1.35
   7  -3  -6   16.35    1.39
  -7  -3   6   14.70    3.31
   7   3  -6   17.23    1.46
   7  -3  -6   14.47    1.25
   7  -3  -6   16.27    1.31
   7  -3  -6   21.18    2.85
  -7  -3   6   21.41    2.88
   7  -3  -4  200.23   11.58
   7   3  -4  197.52   11.63
   7   3  -4  213.57   11.62
   7  -3  -4  189.47   12.65
  -7  -3   4  206.25   13.24
  -7  -3   4  218.40   13.08
   7  -3  -4  201.21   11.54
  -7   3   4  173.87   13.33
   7  -3  -4  206.47   11.59
  -7   3   4  197.95   13.39
  -7   3   2   23.19    3.59
   7  -3  -2   20.48    1.57
   7   3  -2   19.25    1.60
   7   3  -2   21.16    1.65
   7  -3  -2   21.83    1.56
   7  -3  -2   22.16    2.53
  -7  -3   2   19.87    1.62
  -7  -3   2   21.12    3.02
  -7   3   2   15.84    3.34
   7  -3  -2   19.13    1.50
  -7   3   0   32.79    3.76
   7  -3   0   31.86    2.19
   7   3   0   40.21    3.80
   7   3   0   35.31    2.30
  -7  -3   0   34.92    4.13
   7  -3   0   33.13    2.23
   7   3   0   34.31    2.18
  -7  -3   0   33.93    2.26
  -7   3   0   23.81    3.41
   7   3   2   84.16    6.25
   7   3   2   75.17    4.66
  -7   3  -2   80.82    5.59
   7   3   2   84.65    4.77
  -7  -3  -2   74.26    6.32
   7  -3   2   82.45    4.69
  -7   3  -2   66.18    5.51
   7   3   2   90.72    4.79
  -7  -3  -2   82.64    4.74
   7  -3   2   75.48    4.62
   7   3   2   74.66    4.68
  -7   3  -2   70.85    5.83
   7  -3   2   78.76    4.68
   7   3   4   81.79    4.66
   7   3   4   76.11    4.67
   7   3   4   77.87    4.77
  -7   3  -4   72.79    6.26
  -7   3  -4   86.09    5.99
   7  -3   4   80.78    4.71
  -7  -3  -4   82.19    4.74
   7  -3   4   78.21    4.65
   7   3   4   79.58    4.74
   7   3   4   72.40    4.67
   7   3   4   83.68    4.75
   7   3   6   69.97    4.62
   7  -3   6   79.58    4.72
   7   3   6   82.41    4.73
  -7  -3  -6   84.13    4.74
   7   3   6   77.43    4.70
   7  -3   6   76.09    4.64
   7   3   6   79.49    4.75
   7   3   6   82.75    4.68
   7   3   8    4.55    1.07
   7  -3   8    4.22    0.96
   7  -3   8    3.57    1.30
   7   3   8    3.09    1.19
   7  -3   8    4.47    1.15
   7   3   8    3.20    1.03
   7   3   8    4.21    0.90
   7  -3  10   15.01    1.94
   7  -3  10   17.60    1.70
   7   3  10   16.58    1.55
   7  -3  10   14.73    1.50
  -7  -3 -10   14.22    1.88
   7   3  10   16.58    1.47
   7   3  10   18.75    1.76
   7  -3  10   14.96    1.90
   7   3  10   16.07    1.56
   7   3  12   32.43    2.43
   7  -3  12   37.04    2.58
  -7  -3 -12   30.96    2.70
   7  -3  12   35.12    2.39
   7   3  12   34.81    2.58
   7  -3  12   26.24    2.66
   7   3  12   34.98    2.44
   7   3  12   27.57    2.27
   7   3  14    4.52    1.64
   7   3  14    2.55    1.13
   7   3  14    6.08    1.37
   7  -3  14    6.05    1.64
   7  -3  14    4.89    1.86
  -7  -3 -14    4.01    1.61
  -7  -3 -14    6.47    2.24
   7   3  14    5.45    1.29
   7  -3  14    5.41    1.29
   7   3  16   14.77    1.60
   7  -3  16   13.17    1.82
   7  -3  16    9.97    1.98
  -7  -3 -16   16.79    2.23
   7  -3  16   13.42    1.47
   7   3  16   10.93    1.46
   7   3  16   11.64    1.77
   7   3  18   -0.83    1.02
   7  -3  18   -0.24    1.33
  -7  -3 -18    0.03    1.44
   7  -3  18    0.38    0.98
   7   3  18    0.05    1.20
  -7  -3 -20    2.41    0.87
   7   3  20    0.85    0.84
   7  -4 -23   14.82    1.32
   7   4 -23   12.29    1.35
   7  -4 -23   13.20    1.42
   7   4 -21   31.52    2.37
  -7   4  21   34.82    2.72
   7  -4 -21   36.91    2.58
   7   4 -21   38.49    2.63
   7  -4 -21   39.06    2.61
  -7   4  21   28.12    2.57
  -7   4  19    9.07    1.55
   7  -4 -19    7.23    1.35
   7   4 -19    7.71    1.71
  -7   4  19    8.30    1.86
   7   4 -19    7.76    1.38
   7  -4 -19    8.42    1.61
   7  -4 -19   10.67    1.88
   7  -4 -17   45.91    3.21
   7   4 -17   47.75    3.41
   7   4 -17   41.55    3.17
  -7   4  17   50.64    3.48
   7  -4 -17   48.64    3.28
   7  -4 -17   55.80    3.48
  -7  -4  17   41.99    3.22
  -7   4  17   40.75    3.24
   7  -4 -15   20.73    1.94
   7   4 -15   18.06    1.81
   7   4 -15   18.00    2.14
  -7   4  15   18.02    2.02
   7  -4 -15   15.62    2.08
  -7  -4  15   16.82    1.92
   7  -4 -15   15.22    1.76
  -7   4  15   16.67    1.77
   7  -4 -13   52.31    3.41
   7   4 -13   51.11    3.42
   7   4 -13   47.26    3.30
  -7   4  13   54.49    3.40
   7  -4 -13   52.41    3.30
  -7   4  13   44.72    3.22
   7  -4 -11   35.59    2.48
   7   4 -11   32.84    2.48
   7   4 -11   33.69    2.38
  -7   4  11   34.90    2.36
   7  -4 -11   31.70    2.28
   7  -4 -11   29.88    2.22
   7  -4 -11   33.40    2.53
   7   4  -9    4.56    1.20
  -7   4   9    2.74    0.94
   7   4  -9    6.18    1.13
   7  -4  -9    3.87    1.01
   7  -4  -9    4.22    0.91
   7  -4  -9    3.02    1.17
   7  -4  -7  152.68    8.28
   7   4  -7  139.06    8.29
   7   4  -7  139.06    8.25
  -7   4   7  139.77    8.16
  -7  -4   7  123.49    9.63
   7  -4  -7  141.29    8.20
   7  -4  -7  144.85    8.28
  -7   4   5   42.42    5.32
   7  -4  -5   48.19    3.10
   7   4  -5   47.27    3.14
   7   4  -5   52.15    3.12
   7  -4  -5   41.12    4.23
  -7  -4   5   45.45    4.37
   7  -4  -5   50.53    3.07
   7  -4  -5   47.48    3.04
   7   4  -5   41.18    4.37
  -7   4   3   11.04    3.30
   7  -4  -3    8.18    1.02
   7  -4  -3    6.76    0.87
  -7  -4   3    6.72    3.64
   7  -4  -3    7.81    1.13
   7   4  -3    9.30    1.21
   7   4  -3    7.38    2.51
   7  -4  -3    7.82    1.09
   7  -4  -3    7.64    1.90
  -7  -4   3    9.01    2.30
  -7   4   1   15.90    3.43
   7  -4  -1   27.21    1.80
   7   4  -1   24.77    1.76
   7  -4  -1   26.63    1.88
  -7  -4   1   28.74    4.22
   7   4  -1   28.93    2.01
  -7  -4   1   25.88    1.93
   7  -4  -1   22.41    2.58
  -7  -4   1   26.66    1.97
  -7  -4   1   28.60    3.39
   7   4  -1   29.26    3.43
  -7   4   1   27.66    4.29
  -7   4  -1   29.34    3.79
   7  -4   1   36.76    2.41
   7   4   1   35.71    2.39
  -7  -4  -1   37.91    4.34
   7  -4   1   41.93    2.51
  -7  -4  -1   35.98    2.51
  -7  -4  -1   42.08    2.59
  -7   4  -1   36.97    4.52
   7   4   1   40.61    4.11
   7   4   1   39.32    2.59
   7   4   3   27.43    2.12
   7  -4   3   27.21    2.01
   7   4   3   28.81    2.01
   7   4   3   31.14    2.11
   7   4   3   32.13    2.22
   7  -4   3   32.15    2.11
  -7  -4  -3   31.69    2.09
  -7  -4  -3   32.29    2.20
   7   4   3   33.76    2.25
   7   4   5    8.58    1.23
   7   4   5   10.54    1.24
   7   4   5    8.15    1.10
   7  -4   5    8.60    1.10
   7   4   5    8.07    1.02
   7   4   5    8.21    1.31
  -7  -4  -5    8.52    1.26
   7   4   5    8.14    1.11
   7  -4   7   13.86    1.41
   7   4   7   13.72    1.34
   7  -4   7   14.20    1.26
  -7  -4  -7   15.63    1.54
   7   4   7   16.25    1.50
   7   4   7   15.31    1.40
   7   4   7   15.79    1.51
   7   4   7   15.35    1.41
   7   4   9    2.94    1.14
   7  -4   9    3.16    0.90
   7  -4   9    2.35    1.27
   7   4   9    3.94    1.25
   7  -4   9    4.44    1.16
   7   4   9    3.00    0.98
  -7  -4  -9    4.22    1.66
  -7  -4  -9    1.86    1.05
   7   4   9    2.87    1.03
   7  -4  11    2.84    1.00
   7   4  11    1.69    1.35
   7   4  11    0.35    1.12
   7   4  11    2.07    1.04
   7  -4  11    2.28    1.28
   7   4  11    2.22    1.30
  -7  -4 -11    2.61    1.77
   7   4  13   43.96    3.03
   7  -4  13   45.55    3.14
   7  -4  13   42.63    2.94
  -7  -4 -13   47.20    3.36
   7   4  13   50.28    3.21
   7   4  13   51.07    3.21
   7   4  13   40.36    3.01
   7   4  15    1.87    1.10
   7   4  15    1.75    1.03
   7  -4  15    2.25    1.36
  -7  -4 -15    1.97    1.41
   7   4  15    3.38    1.28
  -7  -4 -15    3.40    2.01
   7  -4  15    1.53    1.00
   7   4  15    2.48    1.35
   7   4  17    0.86    0.89
   7  -4  17    3.00    1.23
  -7  -4 -17    2.49    1.83
   7  -4  17    1.39    0.87
   7   4  17    3.05    1.18
  -7  -4 -19    5.65    1.24
   7   4  19    0.67    0.86
   7  -5 -24   -0.01    0.33
  -7   5  22    1.66    0.91
   7   5 -22    1.66    0.89
  -7   5  22    3.05    1.22
   7  -5 -22    0.61    0.91
   7  -5 -22    2.05    1.10
  -7   5  20    0.67    1.20
   7  -5 -20    0.93    1.06
   7   5 -20    0.47    1.22
  -7   5  20   -0.70    1.62
   7  -5 -20    0.29    1.19
   7  -5 -20    0.92    1.40
  -7   5  18   16.05    1.79
   7  -5 -18   17.94    1.81
   7   5 -18   16.40    1.84
  -7   5  18   19.17    2.07
   7   5 -18   13.23    1.57
   7  -5 -18   16.24    1.74
   7  -5 -18   18.57    2.07
   7  -5 -16   71.34    4.06
   7   5 -16   64.13    4.04
   7   5 -16   53.14    3.82
  -7   5  16   69.73    4.12
   7  -5 -16   63.31    3.89
  -7  -5  16   50.57    3.79
  -7   5  16   58.72    3.89
  -7   5  14    6.14    1.24
  -7  -5  14    3.94    1.31
   7  -5 -14    5.89    1.59
   7   5 -14    5.65    1.56
  -7   5  14    5.27    1.59
   7   5 -14    7.25    1.37
   7  -5 -14    4.55    0.98
   7  -5 -14    4.48    1.23
   7  -5 -14    6.41    1.71
   7  -5 -12   10.52    1.63
   7   5 -12    8.88    1.57
  -7   5  12    9.49    1.44
   7   5 -12    9.42    1.36
   7  -5 -12    8.53    1.22
   7  -5 -12    9.69    1.22
  -7  -5  12   10.15    1.51
   7  -5 -12    9.57    1.65
   7   5 -10   -0.22    1.22
  -7   5  10   -0.02    1.02
   7   5 -10   -0.84    1.11
   7  -5 -10    0.96    1.07
  -7  -5  10    0.68    1.27
   7  -5 -10    0.68    1.30
  -7  -5   8    4.15    1.35
   7   5  -8    2.26    1.25
   7  -5  -8    4.24    1.26
  -7   5   8    1.99    0.92
   7   5  -8    5.06    1.16
   7  -5  -8    3.37    1.12
   7  -5  -8    2.50    1.18
   7  -5  -6   26.92    2.05
   7   5  -6   25.52    2.08
   7   5  -6   26.07    1.98
   7  -5  -6   21.92    1.93
  -7  -5   6   26.09    2.06
   7  -5  -6   28.20    1.97
   7   5  -4   12.02    1.41
   7  -5  -4   10.52    1.33
   7   5  -4   11.75    1.36
   7  -5  -4   10.71    1.38
   7  -5  -4   12.61    1.23
  -7  -5   4   11.41    1.46
   7  -5  -2    6.82    1.07
   7   5  -2    6.24    1.27
   7   5  -2    7.17    1.23
  -7  -5   2    6.19    1.24
   7   5   0   67.08    4.17
   7  -5   0   68.22    4.10
  -7  -5   0   65.92    4.12
  -7  -5   0   68.40    4.17
   7   5   0   68.94    4.21
   7   5   2    2.54    1.21
   7   5   2    2.85    0.91
   7   5   2    2.88    1.17
   7   5   2    2.79    1.08
   7  -5   2    2.78    1.06
  -7  -5  -2    2.66    1.08
  -7  -5  -2    1.45    1.20
   7  -5   4   29.82    2.20
  -7  -5  -4   31.57    2.19
   7  -5   4   26.81    2.05
  -7  -5  -4   34.09    2.36
   7   5   4   31.25    2.17
   7   5   4   31.73    2.25
   7   5   4   35.78    2.34
   7   5   6   12.60    1.53
   7  -5   6   12.27    1.24
   7   5   6   12.62    1.32
   7   5   6   12.45    1.43
  -7  -5  -6   10.29    1.49
   7   5   6   13.42    1.38
   7   5   8   14.68    1.72
   7  -5   8   14.73    1.47
   7   5   8   14.17    1.57
   7   5   8   14.58    1.34
  -7  -5  -8   16.57    2.14
  -7  -5  -8   15.17    1.68
   7   5   8   17.07    1.54
   7   5   8   17.15    1.56
   7  -5  10   30.04    2.26
  -7  -5 -10   34.28    2.77
   7   5  10   28.37    2.31
   7   5  10   31.66    2.46
   7   5  10   29.98    2.31
   7   5  12    6.00    1.40
   7  -5  12    7.19    1.33
   7   5  12    5.85    1.32
  -7  -5 -12    8.98    1.99
   7   5  12    7.30    1.50
   7   5  14    9.41    1.46
   7   5  14    8.99    1.41
   7  -5  14    8.97    1.39
  -7  -5 -14    7.85    1.84
  -7  -5 -14    9.07    2.25
   7   5  14   12.15    1.58
   7   5  16    5.61    1.16
   7  -5  16    8.29    1.29
  -7  -5 -16    7.83    1.40
   7   5  16    6.91    1.31
  -7  -5 -16    8.76    1.98
   7   5  16    6.86    1.20
  -7  -5 -18   10.77    1.56
   7   5  18    7.66    0.99
  -7  -5 -20    2.33    0.72
   7  -6 -23    5.03    0.74
   7   6 -21    1.28    0.77
  -7   6  21    2.04    1.19
   7  -6 -21   -0.98    1.10
   7  -6 -21    1.43    0.80
  -7   6  19    7.86    1.26
   7   6 -19    9.78    1.30
  -7   6  19   10.32    1.67
   7  -6 -19    9.19    1.39
  -7  -6  19    7.88    1.35
   7  -6 -19    6.14    1.16
  -7   6  17    3.10    1.23
   7  -6 -17    3.79    1.15
   7  -6 -17    4.49    1.57
   7   6 -17    4.56    1.43
  -7   6  17    3.56    1.59
   7  -6 -17    4.77    1.71
  -7   6  15    2.65    1.19
   7  -6 -15    5.27    1.70
   7   6 -15    3.48    1.39
  -7   6  15    4.45    1.58
   7   6 -15    2.98    1.07
   7  -6 -15    3.36    0.99
   7  -6 -15    1.41    1.06
  -7  -6  15    2.86    1.18
   7  -6 -15    4.75    1.71
   7  -6 -13   80.15    4.90
   7   6 -13   80.02    4.88
   7   6 -13   70.41    4.64
  -7   6  13   87.97    4.87
   7  -6 -13   69.01    4.56
   7  -6 -13   71.47    4.63
  -7  -6  13   76.74    4.77
   7  -6 -13   82.70    4.92
  -7  -6  11   16.04    1.88
   7   6 -11   17.62    1.91
  -7   6  11   17.45    1.72
   7   6 -11   15.83    1.64
   7  -6 -11   18.24    1.76
   7  -6 -11   17.74    1.90
   7   6  -9    8.35    1.49
   7  -6  -9   10.92    1.64
  -7   6   9    8.91    1.27
   7   6  -9    7.58    1.36
   7  -6  -9   11.39    1.46
  -7  -6   9    8.65    1.61
   7  -6  -9    9.17    1.49
   7   6  -7    8.20    1.46
   7  -6  -7   11.49    1.52
  -7   6   7    9.27    1.13
  -7  -6   7   11.06    1.53
   7   6  -7    9.88    1.35
   7  -6  -7   10.17    1.42
   7  -6  -7   11.45    1.37
   7   6  -5    8.60    1.37
   7  -6  -5    8.86    1.31
   7   6  -5   10.70    1.38
  -7  -6   5    9.01    1.58
   7  -6  -5    9.99    1.39
  -7  -6   5    8.92    1.55
   7  -6  -5    8.18    1.16
   7  -6  -3   82.85    5.17
   7   6  -3   91.18    5.25
   7   6  -3   85.85    5.28
  -7  -6   3   85.11    5.29
  -7  -6   3   89.34    5.32
   7  -6  -3   83.96    5.10
   7  -6  -1   98.61    5.87
   7   6  -1  100.81    6.00
   7  -6  -1   99.93    5.95
  -7  -6   1   97.58    5.98
   7   6   1   17.94    1.73
   7  -6   1   18.23    1.66
  -7  -6  -1   18.52    1.70
  -7  -6  -1   17.70    1.81
   7   6   1   17.36    1.77
   7   6   1   15.45    1.40
   7   6   3    6.27    1.40
   7   6   3    3.12    0.89
   7   6   3    3.57    1.33
  -7  -6  -3    4.12    1.47
   7  -6   3    4.79    1.17
  -7  -6  -3    4.33    1.17
  -7  -6  -3    4.46    1.41
   7   6   3    3.45    1.26
   7   6   5    0.65    1.37
   7   6   5    0.92    1.18
   7   6   5    1.48    0.88
  -7  -6  -5    0.70    1.65
  -7  -6  -5    0.86    1.06
  -7  -6  -5    1.71    1.45
   7   6   5    0.81    1.14
   7   6   7    2.94    1.45
   7   6   7    2.71    1.04
   7   6   7    0.22    1.23
   7   6   7    1.99    1.03
  -7  -6  -7    1.22    0.96
  -7  -6  -7    3.27    1.38
   7   6   7    1.31    1.16
   7  -6   9   30.61    2.26
  -7  -6  -9   34.36    2.90
   7   6   9   31.85    2.29
   7   6   9   31.83    2.35
   7   6   9   37.52    2.63
   7   6   9   34.19    2.45
   7  -6  11   31.84    2.37
  -7  -6 -11   38.80    3.03
   7   6  11   31.76    2.33
   7   6  11   35.54    2.45
  -7  -6 -11   40.23    3.16
   7   6  11   38.44    2.76
   7   6  11   35.03    2.56
   7   6  13    4.83    1.29
   7  -6  13    4.47    1.04
  -7  -6 -13    3.51    1.79
  -7  -6 -13    7.70    2.02
   7   6  13    3.74    1.45
   7   6  13    2.85    1.09
   7  -6  15   18.59    1.57
   7   6  15   19.00    1.55
   7   6  15   20.34    1.86
   7   6  15   18.74    1.70
   7   6  17    0.56    0.76
  -7  -6 -17    2.14    1.05
  -7  -6 -17    1.21    1.31
  -7  -6 -19    5.89    0.93
   7  -7 -20    1.36    0.94
  -7   7  20    0.77    1.07
   7  -7 -20    1.25    1.03
   7  -7 -18   10.28    1.44
   7   7 -18    6.80    1.11
  -7   7  18   10.20    1.53
  -7  -7  18    6.05    1.38
   7  -7 -18    9.88    1.52
   7  -7 -16   12.15    1.78
   7   7 -16   12.89    1.51
  -7   7  16   12.46    1.81
  -7  -7  16   14.71    1.88
   7  -7 -16   14.17    1.82
   7   7 -14   16.18    1.79
   7  -7 -14   16.22    2.11
  -7   7  14   19.19    1.90
   7  -7 -14   15.97    1.57
  -7  -7  14   13.70    2.13
   7  -7 -14   20.10    1.99
  -7  -7  14   12.98    1.57
   7   7 -12   52.50    3.57
  -7   7  12   52.87    3.48
   7  -7 -12   53.73    3.47
  -7  -7  12   46.50    3.79
  -7  -7  12   44.26    3.45
   7  -7 -12   59.71    3.59
   7  -7 -10  313.87   16.61
   7   7 -10  260.72   16.44
   7   7 -10  278.32   16.58
  -7   7  10  297.34   16.50
   7  -7 -10  304.33   16.52
  -7  -7  10  306.33   16.72
  -7  -7  10  272.40   16.55
   7  -7 -10  290.41   16.55
   7  -7  -8  128.27    7.57
   7   7  -8  120.76    7.45
   7   7  -8  133.74    7.61
  -7   7   8  125.94    7.43
   7  -7  -8  133.10    7.57
  -7  -7   8  137.25    7.72
  -7  -7   8  121.95    7.59
   7  -7  -8  118.56    7.48
   7   7  -6   10.24    1.54
   7  -7  -6   12.55    1.56
   7   7  -6   10.21    1.37
   7  -7  -6    9.42    1.58
  -7  -7   6   10.44    1.64
   7  -7  -6    7.73    1.26
   7  -7  -4   52.50    3.55
   7   7  -4   57.40    3.69
  -7  -7   4   52.70    3.68
  -7  -7   4   57.50    3.74
   7  -7  -2   53.27    3.58
   7   7  -2   61.30    3.75
  -7  -7   2   52.96    3.69
   7  -7  -2   59.09    3.72
  -7  -7   2   58.87    3.80
  -7  -7   2   58.14    3.82
   7   7  -2   53.45    3.81
   7   7   0    2.34    1.50
   7   7   0    0.64    1.28
  -7  -7   0    0.77    1.34
  -7  -7   0   -0.03    1.32
   7  -7   0   -0.16    1.35
   7   7   0    2.32    1.45
   7   7   2   26.44    2.24
  -7  -7  -2   26.92    2.37
   7  -7   2   24.11    2.13
  -7  -7  -2   24.45    2.14
  -7  -7  -2   25.36    2.36
   7   7   2   25.89    2.25
  -7  -7  -4   19.62    2.12
   7  -7   4   17.24    1.78
  -7  -7  -4   19.26    1.78
  -7  -7  -4   19.32    2.09
   7   7   4   18.61    1.93
   7   7   6    3.97    1.46
  -7  -7  -6    2.38    1.92
  -7  -7  -6    3.97    1.18
  -7  -7  -6    4.11    1.68
   7   7   6    3.66    1.35
   7   7   8   21.44    1.83
  -7  -7  -8   22.60    2.55
  -7  -7  -8   22.83    1.82
  -7  -7  -8   26.85    2.18
   7   7   8   23.87    2.10
   7   7   8   18.08    1.99
   7   7   8   22.74    2.25
   7   7  10   37.14    2.63
  -7  -7 -10   42.18    3.19
   7   7  10   41.51    3.04
   7   7  10   39.65    2.83
  -7  -7 -12   29.84    2.63
   7   7  12   26.55    2.04
  -7  -7 -12   32.34    2.75
   7   7  12   33.66    2.45
   7   7  12   28.95    2.29
   7   7  14    2.12    1.11
  -7  -7 -14    1.51    1.49
  -7  -7 -14    2.63    1.67
   7   7  14    3.61    1.26
   7   7  16    5.51    0.91
  -7  -7 -16    4.92    1.17
  -7  -7 -16    7.70    1.40
   7   7  16    5.85    1.07
   7  -8 -21    0.44    0.53
   7  -8 -19   18.27    1.53
   7  -8 -19   19.07    1.52
  -7   8  19   15.96    1.51
   7  -8 -17   26.00    1.91
   7  -8 -17   24.04    1.96
  -7   8  17   21.41    1.90
   7   8 -15    2.73    0.98
  -7   8  15    1.96    1.34
  -7  -8  15    0.69    1.52
   7  -8 -15    4.45    1.06
   7  -8 -15    3.08    1.30
   7   8 -13    9.05    1.34
   7  -8 -13   10.73    1.79
  -7   8  13    6.97    1.40
  -7  -8  13    8.84    1.87
   7  -8 -13    7.68    1.40
   7  -8 -13    9.16    1.51
   7   8 -11    0.34    1.16
   7  -8 -11    2.61    1.66
  -7   8  11    3.12    1.25
  -7  -8  11    0.60    1.24
  -7  -8  11    1.62    1.91
   7  -8 -11    0.59    1.40
   7  -8 -11    1.36    1.24
  -7  -8   9    8.42    1.59
   7   8  -9    6.61    1.39
   7  -8  -9    8.28    1.69
  -7   8   9    5.76    1.19
  -7  -8   9    6.55    2.07
   7  -8  -9    9.19    1.72
   7  -8  -9    7.08    1.29
   7  -8  -7   37.76    2.78
   7  -8  -7   44.94    3.05
   7   8  -7   40.29    2.98
   7  -8  -7   46.87    3.19
  -7  -8   7   40.49    3.27
  -7  -8   7   45.76    3.15
   7   8  -5   26.01    2.29
   7  -8  -5   25.01    2.18
  -7  -8   5   29.36    2.50
   7   8  -5   28.65    2.54
   7  -8  -3   40.40    2.93
   7   8  -3   46.44    3.13
   7  -8  -3   43.62    3.18
  -7  -8   3   43.81    3.28
  -7  -8   3   46.59    3.29
   7   8  -3   44.20    3.32
   7   8  -1   33.59    2.57
  -7  -8   1   30.55    2.54
   7  -8  -1   32.85    2.60
  -7  -8   1   32.11    2.66
  -7  -8   1   34.13    2.76
   7   8  -1   30.70    2.65
   7   8  -1   33.51    2.77
   7   8   1   28.54    2.37
  -7  -8  -1   25.43    2.39
   7  -8   1   28.42    2.32
  -7  -8  -1   27.30    2.31
   7   8   1   27.55    2.50
   7   8   1   25.03    2.47
  -7  -8  -3   36.62    2.90
   7  -8   3   33.97    2.62
  -7  -8  -3   34.58    2.65
  -7  -8  -3   33.81    2.87
   7   8   3   38.24    2.84
   7   8   3   33.88    2.79
   7   8   5  139.98    8.27
  -7  -8  -5  144.56    8.42
  -7  -8  -5  133.87    8.26
  -7  -8  -5  137.07    8.17
  -7  -8  -5  141.61    8.33
   7   8   5  146.48    8.31
   7   8   5  131.15    8.31
   7   8   7   35.82    2.70
  -7  -8  -7   34.61    2.97
   7   8   7   36.31    2.52
  -7  -8  -7   32.39    2.43
  -7  -8  -7   34.72    2.82
  -7  -8  -7   35.74    2.76
   7   8   7   33.42    2.69
   7   8   9   14.95    1.71
  -7  -8  -9   12.36    2.12
   7   8   9   12.68    1.43
  -7  -8  -9   14.91    1.86
   7   8  11    4.62    1.31
   7   8  11    5.88    1.06
  -7  -8 -11    6.36    1.59
  -7  -8 -13   13.09    1.68
  -7  -8 -13   14.53    1.69
   7   8  13   16.15    1.60
   7   8  13   13.55    1.44
  -7  -8 -15   26.80    1.92
  -7  -8 -15   30.11    1.95
   7   8  15   26.49    1.85
  -7  -8 -17    2.60    0.66
   7  -9 -18    0.55    0.68
   7  -9 -18   -0.14    0.84
  -7   9  18    1.60    0.70
   7  -9 -16    1.73    0.95
  -7   9  16    2.53    0.96
   7  -9 -16    1.23    0.69
  -7  -9  16    1.22    0.96
   7  -9 -14    8.49    1.63
  -7   9  14   10.03    1.29
  -7  -9  14   10.34    1.56
   7  -9 -14    9.25    1.28
   7  -9 -14   10.11    1.28
   7  -9 -12    1.28    1.49
  -7   9  12    1.30    1.10
  -7  -9  12    2.31    1.64
   7  -9 -12    1.52    1.31
   7  -9 -12    1.15    1.02
   7  -9 -10    0.90    0.99
   7   9 -10    0.69    0.97
   7  -9 -10    1.25    1.44
  -7   9  10    1.40    1.01
  -7  -9  10    0.43    1.78
   7  -9 -10    1.28    1.50
  -7  -9  10    0.67    1.22
   7   9  -8   13.85    2.02
   7   9  -8   12.65    1.55
   7  -9  -8   15.24    1.77
  -7  -9   8   14.98    2.21
   7  -9  -8   16.75    1.95
  -7  -9   8   14.61    1.83
   7   9  -6   18.46    2.21
   7  -9  -6   20.50    1.89
   7   9  -6   17.67    1.77
  -7  -9   6   20.70    2.08
   7  -9  -4  103.45    6.57
   7   9  -4  108.55    6.65
   7  -9  -4  117.03    6.77
  -7  -9   4  120.52    6.80
   7   9  -4  102.44    6.84
   7   9  -4  114.40    6.86
   7   9  -2    8.64    1.99
   7   9  -2   12.70    1.60
  -7  -9   2   11.57    1.86
   7  -9  -2   11.95    1.85
  -7  -9   2   11.72    2.03
  -7  -9   0   48.85    3.39
   7  -9   0   51.89    3.45
  -7  -9   0   50.50    3.56
  -7  -9   0   48.66    3.60
   7   9   0   49.90    3.62
   7   9   2   17.78    2.02
  -7  -9  -2   16.57    2.02
   7  -9   2   18.83    1.87
  -7  -9  -2   18.92    1.99
   7   9   2   19.53    2.15
   7   9   4   18.52    2.01
   7   9   4   17.19    2.02
  -7  -9  -4   14.62    2.05
   7  -9   4   17.34    1.65
  -7  -9  -4   17.27    1.78
  -7  -9  -4   17.06    2.18
   7   9   4   15.88    2.01
  -7  -9  -6  127.99    7.88
  -7  -9  -6  123.93    7.73
   7   9   6  123.59    7.78
   7   9   6  125.59    7.70
  -7  -9  -6  139.94    7.69
   7   9   6  143.70    7.86
   7   9   6  132.40    7.83
  -7  -9  -8   24.76    2.38
   7   9   8   24.30    1.94
  -7  -9  -8   23.39    1.82
  -7  -9  -8   25.31    2.03
   7   9   8   25.60    2.15
   7   9   8   21.26    2.07
  -7  -9 -10   18.64    1.96
   7   9  10   15.74    1.53
  -7  -9 -10   20.05    1.72
   7   9  10   22.37    1.87
   7   9  10   17.53    1.74
   7   9  12   17.18    1.38
  -7  -9 -12   20.73    1.68
   7   9  12   19.33    1.59
   7   9  14    0.28    0.68
  -7  -9 -14   -0.30    0.91
  -7  -9 -14    0.55    0.75
   7 -10 -15    5.52    1.04
   7 -10 -15    3.58    0.71
   7  10 -13    0.63    0.90
   7 -10 -13    0.55    1.15
  -7 -10  13   -0.47    1.11
   7 -10 -13    0.09    0.99
   7  10 -11    1.04    1.11
   7 -10 -11    2.36    1.21
  -7 -10  11    0.58    1.32
   7 -10 -11    1.38    1.17
   7  10  -9    0.57    1.26
   7 -10  -9    3.36    1.31
  -7 -10   9    3.03    1.56
   7 -10  -9    0.80    1.37
  -7 -10   9    2.58    1.08
   7  10  -7    0.21    1.40
   7 -10  -7    1.24    1.13
  -7 -10   7    0.36    1.61
  -7 -10   7    1.61    1.31
   7  10  -7    0.68    1.60
   7  10  -5   18.69    1.94
   7 -10  -5   16.67    1.60
   7  10  -5   15.84    1.56
   7 -10  -5   21.19    2.06
  -7 -10   5   18.90    1.97
   7  10  -5   17.07    2.09
   7 -10  -3   49.99    3.34
  -7 -10   3   45.40    3.38
  -7 -10   3   45.19    3.33
   7  10  -3   44.99    3.49
   7  10  -3   47.61    3.32
   7  10  -1   19.19    2.02
  -7 -10   1   19.41    2.08
   7 -10  -1   18.52    2.02
  -7 -10   1   19.71    2.13
   7  10  -1   18.65    2.15
  -7 -10  -1   37.06    2.86
   7 -10   1   44.99    3.01
  -7 -10  -1   41.49    2.99
  -7 -10  -1   45.64    3.17
   7  10   1   45.18    3.05
   7  10   3    4.34    1.45
   7  10   3    5.44    1.64
  -7 -10  -3    3.72    1.38
   7 -10   3    3.33    1.19
  -7 -10  -3    5.37    1.34
   7  10   5   22.37    2.25
  -7 -10  -5   24.42    2.22
   7  10   5   28.63    2.15
  -7 -10  -5   27.25    2.06
   7  10   5   29.34    2.25
   7  10   5   28.44    2.21
   7  10   7    2.28    1.24
   7  10   7   -0.05    1.25
  -7 -10  -7    0.19    1.35
   7  10   7    2.49    1.11
  -7 -10  -7    1.81    0.89
  -7 -10  -9   26.86    2.16
   7  10   9   25.85    1.93
   7  10   9   30.51    2.11
   7  10   9   26.73    2.04
   7  10  11    8.54    1.03
  -7 -10 -11    8.83    1.22
   7  10  11    7.30    0.84
   7  10  11    8.72    1.10
   7  10  13    4.58    0.66
  -7 -10 -13    6.58    0.82
   7  10  13    6.63    0.74
   7 -11 -14    1.97    0.51
   7 -11 -12    0.40    0.83
  -7 -11  12    0.69    0.82
   7 -11 -12   -0.51    0.83
   7  11 -12    1.23    0.80
   7  11 -10    5.76    0.88
   7 -11 -10    6.32    1.04
  -7 -11  10    5.15    1.16
   7 -11 -10    8.06    1.21
   7  11 -10    5.25    1.12
   7  11  -8    2.31    0.94
  -7 -11   8    1.24    1.21
   7  11  -8    3.26    1.25
   7  11  -6    0.88    1.03
  -7 -11   6    0.31    1.33
   7 -11  -6    1.39    1.34
  -7 -11   6    1.79    1.08
   7  11  -6    2.77    1.38
   7  11  -4    4.42    1.22
   7 -11  -4    5.09    1.37
  -7 -11   4    5.66    1.32
   7  11  -4    6.71    1.49
   7 -11  -2   31.33    2.34
  -7 -11   2   31.38    2.41
  -7 -11   2   30.76    2.40
   7  11  -2   31.64    2.52
   7  11  -2   29.99    2.31
   7  11   0    9.06    1.36
  -7 -11   0    9.03    1.37
   7 -11   0    8.03    1.32
  -7 -11   0    8.50    1.46
   7  11   0    9.74    1.53
   7  11   2    1.74    1.12
   7  11   2    0.28    1.35
  -7 -11  -2    3.17    1.16
   7  11   2    1.91    1.24
   7  11   4   10.78    1.31
   7  11   4    9.49    1.45
  -7 -11  -4    7.92    1.18
   7  11   4   11.47    1.32
  -7 -11  -4   12.10    1.23
   7  11   6    1.83    1.08
  -7 -11  -6    0.63    0.98
   7  11   6    1.53    0.96
  -7 -11  -6    2.93    0.81
   7  11   6    1.19    0.96
   7  11   8    2.85    0.91
  -7 -11  -8    3.82    0.91
   7  11   8    3.36    0.79
   7  11   8    2.68    0.86
   7  11  10    0.59    0.61
  -7 -11 -10    0.72    0.66
   7  11  10    1.49    0.58
   7 -12 -11    6.24    0.72
  -7 -12   9    2.10    0.72
   7  12  -9    1.13    0.63
  -7 -12   7    4.82    0.91
   7 -12  -7    3.90    0.99
   7  12  -7    3.57    0.88
   7  12  -5   11.06    1.24
  -7 -12   5   14.34    1.28
   7 -12  -5   12.80    1.23
   7  12  -3    5.70    0.80
   7  12  -3    4.64    1.01
   7 -12  -3    5.49    1.03
   7  12  -1    0.73    0.72
   7  12  -1    1.31    1.09
   7  12  -1    0.66    0.94
  -7 -12   1    1.38    0.92
   7 -12  -1    0.27    0.85
   7  12   1    2.25    0.71
   7  12   1    1.80    1.04
   7  12   1    2.19    0.98
  -7 -12  -1    2.05    0.86
   7  12   1    1.46    0.91
   7  12   3    2.62    0.92
   7  12   3    3.08    0.89
  -7 -12  -3    2.18    0.76
   7  12   3    3.37    0.71
   7  12   5    1.67    0.80
   7  12   5    2.36    0.72
  -7 -12  -5    1.32    0.62
   7  12   5    1.74    0.58
   7  12   7    0.05    0.56
   7  12   7    0.53    0.45
   7  13  -4    3.93    0.58
  -7 -13   4    5.16    0.56
   7  13  -2    2.19    0.55
  -7 -13   0    0.91    0.43
   8   0 -24    2.65    1.16
   8   0 -24    2.76    1.16
   8   0 -22   24.20    2.34
   8   0 -22   24.65    2.35
   8   0 -20   -0.02    0.49
   8   0 -20    6.25    1.84
   8   0 -18    0.67    1.11
   8   0 -16    7.47    1.25
  -8   0  14    0.99    1.40
   8   0 -14    3.99    1.36
   8   0 -14    2.32    1.12
  -8   0  12    0.12    1.12
   8   0 -12    1.12    1.18
   8   0 -12    0.61    0.97
  -8   0  10   27.36    2.13
   8   0 -10   32.40    2.21
   8   0 -10   30.74    2.11
  -8   0  10   25.36    4.26
   8   0  -8   24.35    1.81
   8   0  -8   23.46    1.83
  -8   0   8   28.68    3.50
   8   0  -8   25.89    1.85
  -8   0   8   20.52    3.69
  -8   0   6   37.14    3.86
   8   0  -6   37.73    2.98
   8   0  -6   32.21    2.24
   8   0  -6   34.52    2.32
  -8   0   6   34.93    4.22
   8   0  -4  238.78   13.82
  -8   0   4  261.24   14.36
   8   0  -4  218.17   13.04
   8   0  -4  232.32   13.06
  -8   0   4  251.12   14.90
   8   0  -2    0.54    1.37
   8   0  -2    0.44    0.81
  -8   0   2   -1.00    2.03
  -8   0   0   70.29    5.62
   8   0   0   72.82    4.41
  -8   0   0   81.28    5.97
   8   0   0   80.52    5.51
  -8   0  -2 1100.59   64.30
   8   0   2 1122.81   63.22
  -8   0  -2 1193.36   64.59
   8   0   4    1.20    1.43
   8   0   4   -0.27    1.04
  -8   0  -4   -0.51    1.60
   8   0   6  397.16   22.35
   8   0   6  389.67   22.27
   8   0   8    4.20    3.41
   8   0   8    4.42    1.21
   8   0   8    4.07    1.29
   8   0  10   58.96    3.85
   8   0  10   57.47    3.81
   8   0  12    2.75    1.60
   8   0  12    3.68    1.63
   8   0  14    6.02    1.70
   8   0  14    7.16    1.81
   8   0  16   -1.11    1.59
   8   0  16    1.75    1.51
   8   0  18    6.54    1.40
   8   0  18    9.58    1.43
   8   0  20    5.13    1.00
   8   0  20    2.47    0.90
   8  -1 -25    5.19    0.97
   8   1 -25    4.99    0.87
   8  -1 -25    5.71    0.98
   8  -1 -23   11.44    1.62
   8   1 -23    9.52    1.51
   8  -1 -21    7.79    1.20
   8   1 -21    8.16    1.76
   8  -1 -19   13.10    1.49
   8  -1 -19   14.48    2.09
  -8   1  17   22.89    2.01
   8   1 -17   29.18    2.07
   8  -1 -17   26.23    1.91
   8  -1 -17   28.61    1.71
  -8   1  17   24.05    1.88
  -8   1  15   30.18    2.55
   8   1 -15   35.64    2.61
   8  -1 -15   34.85    2.55
   8   1 -15   25.92    2.14
   8  -1 -15   33.06    2.41
  -8   1  15   29.46    2.40
  -8   1  13   10.09    1.37
   8   1 -13    9.31    1.21
  -8   1  13   12.38    1.51
   8  -1 -13   12.92    1.54
   8  -1 -13   11.71    1.43
   8  -1 -11   21.45    1.62
   8   1 -11   18.34    1.52
   8   1 -11   20.59    1.80
  -8   1  11   18.56    1.65
   8  -1 -11   18.56    1.70
   8  -1 -11   17.95    1.69
  -8   1  11   16.88    1.54
  -8   1   9  161.28   11.75
   8  -1  -9  189.48   10.69
   8   1  -9  191.97   10.78
   8   1  -9  185.19   10.73
  -8   1   9  181.91   10.67
   8  -1  -9  197.34   10.73
  -8  -1   9  163.53   12.25
   8  -1  -9  183.15   10.72
  -8  -1   7   40.34    4.63
   8  -1  -7   38.91    2.52
   8   1  -7   38.26    2.54
   8  -1  -7   38.23    2.48
   8  -1  -7   36.89    3.75
   8   1  -7   40.20    2.56
   8  -1  -7   38.74    2.50
  -8   1   7   39.72    3.84
  -8   1   7   36.82    2.41
   8  -1  -7   37.01    2.36
  -8  -1   7   34.22    4.28
  -8   1   7   35.60    4.76
  -8   1   7   43.18    4.62
   8   1  -5   90.58    5.55
   8  -1  -5   90.98    6.78
   8   1  -5   96.50    5.57
   8  -1  -5   92.10    5.52
   8  -1  -5   97.24    5.47
  -8   1   5  103.94    6.82
  -8   1   5   99.05    7.66
  -8  -1   5   99.79    7.15
   8  -1  -5   87.43    5.84
   8   1  -3   46.66    2.88
   8   1  -3   50.81    4.01
   8   1  -3   44.46    2.85
   8   1  -3   43.63    2.85
   8  -1  -3   42.38    2.79
  -8  -1   3   43.92    4.36
  -8   1   3   43.80    4.55
  -8   1   3   55.38    4.32
  -8  -1   3   50.81    4.61
   8   1  -1   61.19    4.70
   8   1  -1   57.19    3.57
   8  -1  -1   56.33    3.51
   8   1  -1   55.73    3.47
   8   1  -1   54.99    3.48
  -8  -1   1   62.29    5.08
  -8   1   1   56.39    5.02
  -8   1   1   62.58    4.87
  -8  -1   1   57.59    5.06
   8   1   1  134.15    7.75
   8  -1   1  142.96    7.68
   8   1   1  143.86    7.69
   8  -1   1  123.45    7.59
   8   1   1  137.03    7.67
   8   1   1  126.54    7.64
  -8  -1  -1  134.37    9.09
  -8   1  -1  127.80    8.94
  -8   1  -1  136.49    8.89
  -8  -1  -1  126.15    7.63
  -8  -1  -1  119.92    8.91
   8   1   1  139.06    8.95
   8  -1   3  117.39    6.56
   8   1   3  101.85    6.49
  -8   1  -3   96.99    7.55
  -8  -1  -3  113.37    7.95
  -8   1  -3  112.92    7.68
   8   1   3  116.53    6.56
  -8  -1  -3   99.78    7.75
   8  -1   3  118.55    6.54
   8   1   5   35.30    3.18
   8  -1   5   37.54    2.71
  -8   1  -5   30.71    3.44
   8  -1   5   37.95    2.50
  -8  -1  -5   36.75    3.71
  -8  -1  -5   27.12    3.57
   8  -1   5   36.44    2.47
   8   1   5   38.35    2.52
   8  -1   7   35.03    2.62
   8   1   7   30.23    4.07
   8  -1   7   34.61    2.43
   8   1   7   33.30    2.39
   8  -1   7   33.01    2.34
   8   1   7   32.24    2.16
   8  -1   9   10.34    3.30
   8  -1   9   14.08    1.57
   8  -1   9   13.93    1.64
   8   1   9   13.72    1.64
   8   1   9   12.72    1.20
   8  -1  11    8.38    1.50
   8   1  11    6.95    1.53
  -8  -1 -11    5.27    1.51
   8   1  11    6.63    1.02
   8  -1  13    2.99    1.49
   8   1  13    2.53    1.57
   8  -1  15   20.32    2.02
   8   1  15   19.75    2.09
  -8  -1 -15   19.14    2.20
   8   1  17    8.57    1.50
  -8  -1 -17    8.17    1.47
   8  -1  17    7.83    1.53
   8   1  19   11.78    1.39
   8  -1  19   13.46    1.33
   8   2 -24    5.12    1.12
   8  -2 -24    4.74    1.05
   8   2 -24    3.98    0.99
   8  -2 -24    7.35    1.16
   8   2 -22   24.36    2.16
   8   2 -22   24.18    2.07
   8  -2 -22   25.29    2.16
   8  -2 -22   21.29    1.81
   8   2 -20   59.95    4.22
   8  -2 -20   71.16    4.32
   8  -2 -20   60.91    4.07
  -8   2  18    4.82    1.57
  -8   2  18    7.33    1.89
   8   2 -18    6.72    1.79
   8  -2 -18    4.46    1.76
   8  -2 -18    5.49    1.57
   8  -2 -16  143.18    8.77
   8  -2 -16  158.39    8.92
   8   2 -16  146.97    8.89
  -8   2  16  150.25    8.96
   8  -2 -16  168.02    8.94
  -8   2  16  139.15    8.87
   8  -2 -14  109.06    6.97
   8   2 -14  122.09    7.12
  -8   2  14  117.19    7.08
   8  -2 -14  129.12    7.09
   8  -2 -14  121.95    7.12
  -8   2  14  114.29    7.02
   8  -2 -12  122.16    6.87
   8  -2 -12  111.25    6.92
   8   2 -12  115.25    6.98
   8   2 -12  118.52    6.93
  -8   2  12  114.22    6.87
   8  -2 -12  115.04    6.88
   8  -2 -10   27.75    2.08
   8   2 -10   26.72    2.16
   8   2 -10   23.87    2.07
  -8   2  10   27.10    2.01
   8  -2 -10   29.92    2.03
   8  -2 -10   28.22    2.13
  -8   2   8    6.71    2.19
   8  -2  -8    6.74    1.12
   8   2  -8    4.98    1.06
  -8  -2   8    9.00    2.99
  -8   2   8    6.04    0.90
   8  -2  -8    5.19    0.82
   8  -2  -8    4.73    1.04
  -8   2   6   36.95    3.83
   8  -2  -6   40.20    2.63
  -8  -2   6   33.70    4.11
   8   2  -6   41.96    2.69
   8  -2  -6   45.82    4.07
   8  -2  -6   39.48    2.55
   8  -2  -6   39.68    2.52
  -8  -2   6   40.95    4.82
  -8   2   6   38.89    5.06
   8   2  -4  161.82    9.86
  -8   2   4  181.23   11.18
   8   2  -4  184.04    9.96
   8   2  -4  168.65    9.92
   8  -2  -4  162.96   11.05
   8  -2  -4  168.33    9.84
   8  -2  -4  184.59    9.86
  -8  -2   4  170.53   11.58
  -8   2   4  145.90   11.72
  -8   2   4  180.34   11.83
   8   2  -2   66.54    3.92
   8   2  -2   69.92    5.26
   8  -2  -2   62.59    3.84
   8   2  -2   64.24    3.88
   8   2  -2   66.66    3.87
  -8  -2   2   66.44    5.38
   8  -2  -2   57.42    3.77
  -8   2   2   55.30    5.46
  -8   2   2   61.58    5.58
   8   2   0   39.19    3.85
   8   2   0   40.09    2.71
   8  -2   0   40.18    2.48
   8   2   0   36.73    2.46
   8   2   0   39.02    2.52
   8   2   0   38.03    2.49
  -8  -2   0   41.91    4.06
  -8   2   0   33.98    3.79
  -8  -2   0   33.57    4.21
  -8  -2   0   35.35    2.45
  -8   2   0   32.45    3.80
   8   2   0   34.54    2.41
   8   2   2  215.32   12.38
   8  -2   2  220.00   12.27
   8   2   2  212.54   12.24
   8   2   2  226.29   12.30
  -8  -2  -2  229.44   13.97
  -8  -2  -2  187.66   13.56
  -8   2  -2  190.63   13.30
  -8  -2  -2  213.34   12.25
   8  -2   2  214.69   12.23
   8   2   2  211.02   12.25
   8   2   2  226.45   13.77
  -8   2  -2  191.93   13.35
   8  -2   4   34.00    2.21
   8   2   4   32.25    2.18
  -8   2  -4   20.86    3.12
   8   2   4   31.91    2.17
  -8  -2  -4   25.34    3.54
  -8  -2  -4   32.20    2.13
  -8   2  -4   24.93    3.56
   8  -2   4   28.02    2.11
   8   2   4   31.81    2.24
   8   2   4   32.20    2.10
   8  -2   6    9.42    1.66
   8  -2   6    9.98    1.26
   8   2   6   12.54    1.43
   8  -2   6   10.12    1.35
   8   2   6   10.08    1.28
   8   2   6   11.09    1.13
   8  -2   8   30.95    2.62
   8  -2   8   35.39    2.50
   8   2   8   31.44    2.39
   8  -2   8   32.02    2.37
   8   2   8   37.22    2.54
   8   2   8   34.92    2.30
   8  -2  10    4.86    3.17
   8  -2  10    5.20    1.26
   8   2  10    7.21    1.58
   8  -2  10    5.88    1.52
   8   2  10    7.62    1.44
  -8  -2 -10    7.24    1.67
   8   2  10    7.26    1.08
   8   2  12   40.25    2.88
   8  -2  12   42.81    3.05
  -8  -2 -12   35.90    3.01
   8  -2  12   44.20    2.90
   8   2  12   44.57    3.08
   8   2  12   36.72    2.71
   8  -2  14    7.99    1.55
   8   2  14   10.06    1.80
   8   2  14    8.74    1.59
   8  -2  14    7.03    1.76
  -8  -2 -14    8.35    1.54
   8   2  14    5.87    1.17
   8   2  16   17.68    1.90
   8  -2  16   19.66    2.08
   8  -2  16   20.72    1.86
   8   2  16   22.35    2.09
  -8  -2 -16   22.48    2.26
   8   2  18    2.27    1.10
   8  -2  18    2.43    1.36
  -8  -2 -18    4.13    1.25
   8  -2  18    0.74    1.03
   8   2  18    0.65    1.19
   8  -2  20    9.25    1.08
   8   2  20    7.00    0.98
   8   3 -25    2.21    0.61
   8  -3 -25    2.52    0.59
   8   3 -23   20.74    1.79
   8  -3 -23   21.61    1.70
   8   3 -23   17.56    1.62
   8  -3 -23   22.72    1.82
   8  -3 -23   20.95    1.55
   8   3 -21   22.86    2.21
   8   3 -21   18.37    1.87
   8  -3 -21   19.20    2.01
   8  -3 -21   23.41    1.94
  -8   3  19   15.60    1.88
   8   3 -19   16.17    2.13
  -8   3  19   14.47    2.11
   8   3 -19   15.91    1.90
   8  -3 -19   18.53    2.09
   8  -3 -19   18.74    2.02
   8  -3 -17   73.70    4.47
   8  -3 -17   72.61    4.67
   8   3 -17   73.25    4.77
   8   3 -17   68.09    4.59
  -8   3  17   68.75    4.70
   8  -3 -17   76.32    4.61
  -8   3  17   63.38    4.54
   8  -3 -15   29.92    2.31
   8   3 -15   21.40    2.27
   8   3 -15   28.54    2.40
  -8   3  15   28.19    2.37
   8  -3 -15   26.32    2.23
   8  -3 -15   28.32    2.48
  -8   3  15   26.58    2.20
   8  -3 -13    8.41    1.44
  -8   3  13    9.43    1.50
   8   3 -13    7.73    1.48
   8  -3 -13    9.02    1.38
   8  -3 -13    9.25    1.61
   8  -3 -11    1.27    1.06
   8  -3 -11    2.53    1.25
  -8   3  11    0.69    1.08
   8  -3 -11    0.74    0.75
   8   3 -11    2.76    1.15
   8  -3  -9    6.90    1.26
  -8   3   9    7.32    1.05
   8  -3  -9    8.05    1.00
   8   3  -9    7.82    1.31
   8  -3  -9    7.89    1.09
   8  -3  -9    8.40    1.31
   8  -3  -7    7.15    1.23
   8   3  -7    7.18    1.23
   8   3  -7    5.06    1.17
   8  -3  -7    7.09    0.96
   8  -3  -7    5.10    0.93
  -8  -3   5    1.19    2.63
   8  -3  -5    1.78    1.00
   8   3  -5    1.82    1.08
   8   3  -5    1.29    1.07
   8  -3  -5    1.63    0.93
   8  -3  -5   -0.28    1.75
  -8   3   5    0.46    2.81
   8  -3  -5    2.09    0.96
   8   3  -3  112.17    6.55
  -8   3   3  103.11    8.37
   8  -3  -3   99.59    7.55
  -8  -3   3  118.27    8.20
  -8  -3   3  102.11    8.23
   8  -3  -3  116.42    6.47
   8   3  -1   41.28    4.21
   8  -3  -1   41.95    2.66
   8   3  -1   39.69    2.65
   8   3  -1   41.65    2.75
  -8  -3   1   39.57    4.55
  -8  -3   1   46.28    2.77
  -8   3   1   34.69    4.24
   8  -3   1   13.38    1.31
   8   3   1   13.57    1.26
   8   3   1   14.75    1.39
   8   3   1   14.67    1.51
   8  -3   1   15.22    1.38
  -8  -3  -1   15.71    1.42
   8  -3   1   13.29    1.19
   8   3   1   12.94    1.22
   8   3   1   13.85    1.35
   8  -3   3   42.60    2.70
   8   3   3   39.71    2.65
   8   3   3   44.30    2.78
  -8  -3  -3   44.20    2.74
   8  -3   3   37.96    2.59
   8   3   3   36.28    2.60
   8   3   3   44.43    2.76
   8   3   3   43.20    2.72
   8  -3   5   64.65    3.84
   8   3   5   61.99    3.82
   8   3   5   60.69    3.87
  -8  -3  -5   64.18    3.83
   8  -3   5   56.65    3.74
   8   3   5   65.89    3.89
   8   3   5   57.65    3.73
   8   3   5   64.20    3.82
   8  -3   7   14.61    1.78
   8  -3   7   15.32    1.55
   8   3   7   15.45    1.62
   8   3   7   13.36    1.47
   8  -3   7   14.01    1.36
   8   3   7   16.29    1.45
   8   3   9   10.53    1.34
   8   3   9   12.75    1.61
   8  -3   9   11.85    1.36
   8  -3   9   10.79    1.68
   8  -3   9   11.54    1.47
   8   3   9   11.58    1.47
  -8  -3  -9   12.88    1.89
   8  -3  11   60.69    5.59
   8   3  11   73.43    4.65
   8  -3  11   77.09    4.75
  -8  -3 -11   78.05    4.92
   8  -3  11   72.78    4.59
   8   3  11   78.18    4.77
   8   3  11   75.48    4.64
   8  -3  13    3.22    1.20
   8   3  13    4.64    1.60
   8   3  13    4.04    1.32
   8  -3  13    4.59    1.60
  -8  -3 -13    7.51    1.73
   8   3  13    3.68    1.19
   8   3  15    6.90    1.53
   8   3  15    5.93    1.36
   8  -3  15    6.61    1.63
  -8  -3 -15    6.66    1.93
  -8  -3 -15    8.27    1.50
   8  -3  15    5.08    1.19
   8   3  15    5.27    1.15
   8   3  17    5.74    1.13
   8  -3  17    6.75    1.39
  -8  -3 -17    7.70    1.74
   8  -3  17    5.35    1.07
   8   3  17    5.90    1.37
   8  -3  19    2.31    0.97
  -8  -3 -19    2.37    0.98
   8   3  19    2.16    0.92
   8   4 -24    2.80    0.70
   8  -4 -24    1.75    0.68
   8   4 -22    6.16    1.25
   8  -4 -22    5.37    0.98
   8   4 -22    3.69    0.96
   8  -4 -22    5.66    1.14
   8  -4 -22    6.35    1.19
  -8   4  20    1.73    1.25
   8   4 -20    3.94    1.43
  -8   4  20    2.95    1.68
   8   4 -20    2.82    1.22
   8  -4 -20    3.92    1.35
   8  -4 -20    2.63    1.46
  -8   4  18    2.01    1.32
   8  -4 -18    3.39    1.34
   8   4 -18    2.47    1.75
  -8   4  18    4.81    1.70
   8   4 -18    3.83    1.41
[truncated: 361,050 more chars]
