# Supplementary material for: Tersone A-G, New Pyridone Alkaloids from the Deep-Sea Fungus Phomopsis tersa
Source: Mar Drugs. 2019 Jul 3;17(7):394. doi: 10.3390/md17070394 (PMC6669727; doi:10.3390/md17070394)
Supplement: Supplementary file 1 [file marinedrugs-17-00394-s001.zip › Supplementary Files/X-ray crystallographic data of 3.cif]

data_chenshanchong_5-46_collect
_audit_creation_date               2019-03-16
_audit_creation_method
;
Olex2 1.2
(compiled 2018.05.29 svn.r3508 for OlexSys, GUI svn.r5506)
;
_shelx_SHELXL_version_number       '2014/7'
_audit_contact_author_address      ?
_audit_contact_author_email        ?
_audit_contact_author_name         ''
_audit_contact_author_phone        ?
_publ_contact_author_id_orcid      ?
_publ_section_references
;
Dolomanov, O.V., Bourhis, L.J., Gildea, R.J, Howard, J.A.K. & Puschmann, H.
 (2009), J. Appl. Cryst. 42, 339-341.

Sheldrick, G.M. (2015). Acta Cryst. A71, 3-8.

Sheldrick, G.M. (2015). Acta Cryst. C71, 3-8.
;
_chemical_name_common              ?
_chemical_name_systematic          ?
_chemical_formula_moiety           'C19 H19 N O3'
_chemical_formula_sum              'C19 H19 N O3'
_chemical_formula_weight           309.35
_chemical_melting_point            ?
_chemical_oxdiff_formula           'C76 H76 N4 O12 '
loop_
  _atom_type_symbol
  _atom_type_description
  _atom_type_scat_dispersion_real
  _atom_type_scat_dispersion_imag
  _atom_type_scat_source
 'C' 'C' 0.0181 0.0091 'International Tables Vol C Tables 4.2.6.8 and 6.1.1.4'
 'H' 'H' 0.0000 0.0000 'International Tables Vol C Tables 4.2.6.8 and 6.1.1.4'
 'N' 'N' 0.0311 0.0180 'International Tables Vol C Tables 4.2.6.8 and 6.1.1.4'
 'O' 'O' 0.0492 0.0322 'International Tables Vol C Tables 4.2.6.8 and 6.1.1.4'

_shelx_space_group_comment
;
The symmetry employed for this shelxl refinement is uniquely defined
by the following loop, which should always be used as a source of
symmetry information in preference to the above space-group names.
They are only intended as comments.
;
_space_group_crystal_system        'monoclinic'
_space_group_IT_number             14
_space_group_name_H-M_alt          'P 1 21/n 1'
_space_group_name_Hall             '-P 2yn'
loop_
  _space_group_symop_operation_xyz
 'x, y, z'
 '-x+1/2, y+1/2, -z+1/2'
 '-x, -y, -z'
 'x-1/2, -y-1/2, z-1/2'

_cell_length_a                     8.94020(10)
_cell_length_b                     17.2446(2)
_cell_length_c                     10.33770(10)
_cell_angle_alpha                  90
_cell_angle_beta                   98.8880(10)
_cell_angle_gamma                  90
_cell_volume                       1574.63(3)
_cell_formula_units_Z              4
_cell_measurement_reflns_used      4748
_cell_measurement_temperature      103(6)
_cell_measurement_theta_max        73.8180
_cell_measurement_theta_min        5.0250
_shelx_estimated_absorpt_T_max     ?
_shelx_estimated_absorpt_T_min     ?
_exptl_absorpt_coefficient_mu      0.713
_exptl_absorpt_correction_T_max    1.00000
_exptl_absorpt_correction_T_min    0.72201
_exptl_absorpt_correction_type     multi-scan
_exptl_absorpt_process_details
;
CrysAlisPro 1.171.39.33c (Rigaku Oxford Diffraction, 2017)
Empirical absorption correction using spherical harmonics,
 implemented in SCALE3 ABSPACK scaling algorithm.
;
_exptl_absorpt_special_details     ?
_exptl_crystal_colour              colorless
_exptl_crystal_density_diffrn      1.305
_exptl_crystal_density_meas        ?
_exptl_crystal_density_method      ?
_exptl_crystal_description         block
_exptl_crystal_F_000               656
_exptl_crystal_size_max            0.08
_exptl_crystal_size_mid            0.07
_exptl_crystal_size_min            0.05
_exptl_transmission_factor_max     ?
_exptl_transmission_factor_min     ?
_diffrn_reflns_av_R_equivalents    0.0280
_diffrn_reflns_av_unetI/netI       0.0332
_diffrn_reflns_Laue_measured_fraction_full  0.997
_diffrn_reflns_Laue_measured_fraction_max  0.965
_diffrn_reflns_limit_h_max         10
_diffrn_reflns_limit_h_min         -10
_diffrn_reflns_limit_k_max         21
_diffrn_reflns_limit_k_min         -15
_diffrn_reflns_limit_l_max         11
_diffrn_reflns_limit_l_min         -12
_diffrn_reflns_number              8528
_diffrn_reflns_point_group_measured_fraction_full  0.997
_diffrn_reflns_point_group_measured_fraction_max  0.965
_diffrn_reflns_theta_full          67.684
_diffrn_reflns_theta_max           74.005
_diffrn_reflns_theta_min           5.033
_diffrn_ambient_environment        N~2~
_diffrn_ambient_temperature        103(6)
_diffrn_detector                   'CCD plate'
_diffrn_detector_area_resol_mean   ?
_diffrn_measured_fraction_theta_full  0.997
_diffrn_measured_fraction_theta_max  0.965
_diffrn_measurement_details
;
List of Runs (angles in degrees, time in seconds):

  # Type    Start    End  Width  t~exp~   \w     \q     \k     \f   Frames
--------------------------------------------------------------------------
  1  \w    -18.00  30.00   0.50    0.80    --    0.00 -82.00 -90.00   96
  2  \w    -27.00  -2.00   0.50    0.80    --    0.00 -82.00  30.00   50
  3  \w     11.00  89.00   0.50    0.80    --    0.00  38.00-120.00  156
  4  \w     -1.00  31.00   0.50    0.80    --    0.00 -82.00  30.00   64
  5  \w     93.00 141.00   0.50    2.50    --   95.20  30.00 120.00   96
  6  \w     32.00  96.00   0.50    2.50    --   95.20 -61.00 120.00  128
  7  \w     16.00  65.00   0.50    2.50    --   95.20 -77.00 120.00   98
  8  \w    105.00 181.00   0.50    2.50    --   95.20  15.00  30.00  152
  9  \w     70.00 119.00   0.50    2.50    --   95.20 -77.00 120.00   98
 10  \w      6.00 108.00   0.50    2.50    --   95.20 -61.00 -60.00  204
 11  \w     88.00 161.00   0.50    2.50    --   95.20  82.00 -60.00  146
 12  \w     13.00 106.00   0.50    2.50    --   95.20 -30.00-180.00  186
;
_diffrn_measurement_device         'four-circle diffractometer'
_diffrn_measurement_device_type    'XtaLAB AFC12 (RINC): Kappa single'
_diffrn_measurement_method         '\w scans'
_diffrn_orient_matrix_type        
 'CrysAlisPro convention (1999,Acta A55,543-557)'
_diffrn_orient_matrix_UB_11        -0.1619355000
_diffrn_orient_matrix_UB_12        -0.0331652000
_diffrn_orient_matrix_UB_13        -0.0209425000
_diffrn_orient_matrix_UB_21        -0.0151020000
_diffrn_orient_matrix_UB_22        0.0204169000
_diffrn_orient_matrix_UB_23        0.1424787000
_diffrn_orient_matrix_UB_31        -0.0629151000
_diffrn_orient_matrix_UB_32        0.0804190000
_diffrn_orient_matrix_UB_33        -0.0448343000
_diffrn_radiation_monochromator    mirror
_diffrn_radiation_probe            x-ray
_diffrn_radiation_type             CuK\a
_diffrn_radiation_wavelength       1.54184
_diffrn_source                     'Rotating-anode X-ray tube'
_diffrn_source_type                'Rigaku (Cu) X-ray Source'
_reflns_Friedel_coverage           0.000
_reflns_Friedel_fraction_full      .
_reflns_Friedel_fraction_max       .
_reflns_number_gt                  2692
_reflns_number_total               3083
_reflns_odcompleteness_completeness  99.76
_reflns_odcompleteness_iscentric   1
_reflns_odcompleteness_theta       66.97
_reflns_special_details
;
 Reflections were merged by SHELXL according to the crystal
 class for the calculation of statistics and refinement.
 
 _reflns_Friedel_fraction is defined as the number of unique
 Friedel pairs measured divided by the number that would be
 possible theoretically, ignoring centric projections and
 systematic absences.
;
_reflns_threshold_expression       'I > 2\s(I)'
_computing_cell_refinement         'CrysAlisPro 1.171.39.33c (Rigaku OD, 2017)'
_computing_data_collection         'CrysAlisPro 1.171.39.33c (Rigaku OD, 2017)'
_computing_data_reduction          'CrysAlisPro 1.171.39.33c (Rigaku OD, 2017)'
_computing_molecular_graphics      'Olex2 (Dolomanov et al., 2009)'
_computing_publication_material    'Olex2 (Dolomanov et al., 2009)'
_computing_structure_refinement    'ShelXL (Sheldrick, 2015)'
_computing_structure_solution      'ShelXT (Sheldrick, 2015)'
_refine_diff_density_max           0.205
_refine_diff_density_min           -0.226
_refine_diff_density_rms           0.040
_refine_ls_extinction_coef         .
_refine_ls_extinction_method       none
_refine_ls_goodness_of_fit_ref     1.044
_refine_ls_hydrogen_treatment      constr
_refine_ls_matrix_type             full
_refine_ls_number_parameters       211
_refine_ls_number_reflns           3083
_refine_ls_number_restraints       0
_refine_ls_R_factor_all            0.0429
_refine_ls_R_factor_gt             0.0368
_refine_ls_restrained_S_all        1.044
_refine_ls_shift/su_max            0.000
_refine_ls_shift/su_mean           0.000
_refine_ls_structure_factor_coef   Fsqd
_refine_ls_weighting_details      
 'w=1/[\s^2^(Fo^2^)+(0.0500P)^2^+0.4317P] where P=(Fo^2^+2Fc^2^)/3'
_refine_ls_weighting_scheme        calc
_refine_ls_wR_factor_gt            0.0964
_refine_ls_wR_factor_ref           0.1002
_refine_special_details            ?
_olex2_refinement_description
;
1. Fixed Uiso
 At 1.2 times of:
  All C(H) groups, All C(H,H) groups, All N(H) groups
 At 1.5 times of:
  All C(H,H,H) groups, All O(H) groups
2.a Ternary CH refined with riding coordinates:
 C3(H3), C3'(H3')
2.b Secondary CH2 refined with riding coordinates:
 C6'(H6'A,H6'B)
2.c Aromatic/amide H refined with riding coordinates:
 N5(H5), C6(H6), C1'(H1'), C9(H9), C13(H13), C10(H10), C11(H11), C12(H12)
2.d Idealised Me refined as rotating group:
 C5'(H5'A,H5'B,H5'C), C4'(H4'A,H4'B,H4'C)
2.e Idealised tetrahedral OH refined as rotating group:
 O14(H14)
;
_atom_sites_solution_hydrogens     geom
_atom_sites_solution_primary       dual
_atom_sites_solution_secondary     ?
loop_
  _atom_site_label
  _atom_site_type_symbol
  _atom_site_fract_x
  _atom_site_fract_y
  _atom_site_fract_z
  _atom_site_U_iso_or_equiv
  _atom_site_adp_type
  _atom_site_occupancy
  _atom_site_site_symmetry_order
  _atom_site_calc_flag
  _atom_site_refinement_flags_posn
  _atom_site_refinement_flags_adp
  _atom_site_refinement_flags_occupancy
  _atom_site_disorder_assembly
  _atom_site_disorder_group
 O1 O 0.39009(9) 0.46579(5) 0.63030(8) 0.0211(2) Uani 1 1 d . . . . .
 O23 O 0.18134(10) 0.54043(6) 0.99814(9) 0.0274(2) Uani 1 1 d . . . . .
 O14 O 0.67275(10) 0.41934(5) 0.76192(9) 0.0267(2) Uani 1 1 d . . . . .
 H14 H 0.6995 0.4251 0.8408 0.040 Uiso 1 1 calc GR . . . .
 N5 N 0.04609(12) 0.46604(6) 0.83935(10) 0.0237(2) Uani 1 1 d . . . . .
 H5 H -0.0285 0.4674 0.8828 0.028 Uiso 1 1 calc R . . . .
 C7 C 0.13925(14) 0.41905(7) 0.64938(12) 0.0214(3) Uani 1 1 d . . . . .
 C3A C 0.29217(13) 0.50296(7) 0.81152(12) 0.0212(3) Uani 1 1 d . . . . .
 C7A C 0.27256(14) 0.46143(7) 0.69728(12) 0.0206(3) Uani 1 1 d . . . . .
 C6 C 0.02742(14) 0.42515(7) 0.72562(12) 0.0230(3) Uani 1 1 d . . . . .
 H6 H -0.0646 0.4004 0.6986 0.028 Uiso 1 1 calc R . . . .
 C8 C 0.12302(14) 0.37066(7) 0.52930(12) 0.0225(3) Uani 1 1 d . . . . .
 C4 C 0.17607(14) 0.50556(7) 0.89013(12) 0.0229(3) Uani 1 1 d . . . . .
 C3 C 0.44415(14) 0.54225(7) 0.83060(12) 0.0218(3) Uani 1 1 d . . . . .
 H3 H 0.5133 0.5191 0.9031 0.026 Uiso 1 1 calc R . . . .
 C2 C 0.49563(13) 0.52546(7) 0.69652(12) 0.0208(3) Uani 1 1 d . . . . .
 C1' C 0.46844(14) 0.60088(7) 0.62530(12) 0.0232(3) Uani 1 1 d . . . . .
 H1' H 0.4750 0.6072 0.5370 0.028 Uiso 1 1 calc R . . . .
 C2' C 0.43384(14) 0.65792(8) 0.70208(13) 0.0250(3) Uani 1 1 d . . . . .
 C6' C 0.65430(14) 0.49298(8) 0.70046(12) 0.0231(3) Uani 1 1 d . . . . .
 H6'A H 0.6761 0.4885 0.6117 0.028 Uiso 1 1 calc R . . . .
 H6'B H 0.7268 0.5289 0.7472 0.028 Uiso 1 1 calc R . . . .
 C9 C 0.22961(15) 0.31310(8) 0.51707(13) 0.0263(3) Uani 1 1 d . . . . .
 H9 H 0.3128 0.3070 0.5824 0.032 Uiso 1 1 calc R . . . .
 C3' C 0.43907(14) 0.63154(8) 0.84277(12) 0.0246(3) Uani 1 1 d . . . . .
 H3' H 0.3458 0.6471 0.8746 0.030 Uiso 1 1 calc R . . . .
 C13 C 0.00107(15) 0.37973(8) 0.42903(14) 0.0290(3) Uani 1 1 d . . . . .
 H13 H -0.0713 0.4176 0.4358 0.035 Uiso 1 1 calc R . . . .
 C10 C 0.21270(16) 0.26480(8) 0.40819(14) 0.0316(3) Uani 1 1 d . . . . .
 H10 H 0.2829 0.2257 0.4022 0.038 Uiso 1 1 calc R . . . .
 C11 C 0.09165(17) 0.27474(9) 0.30865(14) 0.0335(3) Uani 1 1 d . . . . .
 H11 H 0.0808 0.2428 0.2353 0.040 Uiso 1 1 calc R . . . .
 C5' C 0.40204(18) 0.74015(8) 0.66256(15) 0.0341(3) Uani 1 1 d . . . . .
 H5'A H 0.4768 0.7732 0.7113 0.051 Uiso 1 1 calc GR . . . .
 H5'B H 0.3034 0.7544 0.6802 0.051 Uiso 1 1 calc GR . . . .
 H5'C H 0.4055 0.7458 0.5707 0.051 Uiso 1 1 calc GR . . . .
 C4' C 0.57659(16) 0.66423(9) 0.93324(14) 0.0318(3) Uani 1 1 d . . . . .
 H4'A H 0.5780 0.6443 1.0202 0.048 Uiso 1 1 calc GR . . . .
 H4'B H 0.5703 0.7198 0.9348 0.048 Uiso 1 1 calc GR . . . .
 H4'C H 0.6676 0.6490 0.9014 0.048 Uiso 1 1 calc GR . . . .
 C12 C -0.01303(17) 0.33255(9) 0.31907(14) 0.0348(3) Uani 1 1 d . . . . .
 H12 H -0.0936 0.3399 0.2517 0.042 Uiso 1 1 calc R . . . .

loop_
  _atom_site_aniso_label
  _atom_site_aniso_U_11
  _atom_site_aniso_U_22
  _atom_site_aniso_U_33
  _atom_site_aniso_U_23
  _atom_site_aniso_U_13
  _atom_site_aniso_U_12
 O1 0.0189(4) 0.0251(4) 0.0207(4) -0.0020(3) 0.0075(3) -0.0027(3)
 O23 0.0239(5) 0.0387(5) 0.0212(5) -0.0031(4) 0.0089(3) -0.0009(4)
 O14 0.0266(5) 0.0280(5) 0.0257(5) 0.0004(4) 0.0041(4) 0.0030(4)
 N5 0.0195(5) 0.0285(6) 0.0252(6) 0.0010(4) 0.0103(4) 0.0006(4)
 C7 0.0204(6) 0.0211(6) 0.0232(6) 0.0022(5) 0.0054(5) 0.0011(5)
 C3A 0.0193(6) 0.0243(6) 0.0206(6) 0.0022(5) 0.0054(5) 0.0013(5)
 C7A 0.0194(6) 0.0219(6) 0.0216(6) 0.0041(5) 0.0067(4) 0.0027(5)
 C6 0.0199(6) 0.0240(6) 0.0259(6) 0.0016(5) 0.0057(5) -0.0003(5)
 C8 0.0211(6) 0.0228(6) 0.0246(6) 0.0014(5) 0.0071(5) -0.0035(5)
 C4 0.0220(6) 0.0265(6) 0.0211(6) 0.0019(5) 0.0063(5) 0.0018(5)
 C3 0.0189(6) 0.0284(6) 0.0191(6) 0.0005(5) 0.0060(4) 0.0002(5)
 C2 0.0192(6) 0.0246(6) 0.0193(6) -0.0020(5) 0.0051(4) -0.0029(5)
 C1' 0.0220(6) 0.0263(6) 0.0223(6) 0.0012(5) 0.0062(5) -0.0020(5)
 C2' 0.0208(6) 0.0274(7) 0.0278(6) -0.0015(5) 0.0068(5) -0.0019(5)
 C6' 0.0203(6) 0.0281(6) 0.0221(6) -0.0003(5) 0.0069(5) -0.0009(5)
 C9 0.0216(6) 0.0299(7) 0.0282(7) -0.0017(5) 0.0063(5) -0.0014(5)
 C3' 0.0223(6) 0.0291(7) 0.0236(6) -0.0043(5) 0.0071(5) -0.0006(5)
 C13 0.0271(7) 0.0262(6) 0.0326(7) 0.0016(6) 0.0014(5) 0.0002(5)
 C10 0.0273(7) 0.0326(7) 0.0376(8) -0.0073(6) 0.0128(6) -0.0014(6)
 C11 0.0365(8) 0.0362(8) 0.0289(7) -0.0089(6) 0.0087(6) -0.0091(6)
 C5' 0.0388(8) 0.0275(7) 0.0383(8) 0.0002(6) 0.0131(6) 0.0014(6)
 C4' 0.0285(7) 0.0346(7) 0.0322(7) -0.0076(6) 0.0046(6) -0.0033(6)
 C12 0.0362(8) 0.0355(8) 0.0298(7) 0.0006(6) -0.0039(6) -0.0046(6)

_geom_special_details
;
 All esds (except the esd in the dihedral angle between two l.s. planes)
 are estimated using the full covariance matrix.  The cell esds are taken
 into account individually in the estimation of esds in distances, angles
 and torsion angles; correlations between esds in cell parameters are only
 used when they are defined by crystal symmetry.  An approximate (isotropic)
 treatment of cell esds is used for estimating esds involving l.s. planes.
;
loop_
  _geom_bond_atom_site_label_1
  _geom_bond_atom_site_label_2
  _geom_bond_distance
  _geom_bond_site_symmetry_2
  _geom_bond_publ_flag
 O1 C7A 1.3468(14) . ?
 O1 C2 1.4893(14) . ?
 O23 C4 1.2626(16) . ?
 O14 H14 0.8200 . ?
 O14 C6' 1.4181(16) . ?
 N5 H5 0.8600 . ?
 N5 C6 1.3589(17) . ?
 N5 C4 1.3790(16) . ?
 C7 C7A 1.4203(17) . ?
 C7 C6 1.3694(17) . ?
 C7 C8 1.4841(17) . ?
 C3A C7A 1.3691(17) . ?
 C3A C4 1.4144(17) . ?
 C3A C3 1.5037(17) . ?
 C6 H6 0.9300 . ?
 C8 C9 1.3952(18) . ?
 C8 C13 1.3923(18) . ?
 C3 H3 0.9800 . ?
 C3 C2 1.5537(16) . ?
 C3 C3' 1.5461(18) . ?
 C2 C1' 1.4957(17) . ?
 C2 C6' 1.5198(17) . ?
 C1' H1' 0.9300 . ?
 C1' C2' 1.3300(18) . ?
 C2' C3' 1.5177(18) . ?
 C2' C5' 1.4909(19) . ?
 C6' H6'A 0.9700 . ?
 C6' H6'B 0.9700 . ?
 C9 H9 0.9300 . ?
 C9 C10 1.3897(19) . ?
 C3' H3' 0.9800 . ?
 C3' C4' 1.5326(18) . ?
 C13 H13 0.9300 . ?
 C13 C12 1.388(2) . ?
 C10 H10 0.9300 . ?
 C10 C11 1.384(2) . ?
 C11 H11 0.9300 . ?
 C11 C12 1.383(2) . ?
 C5' H5'A 0.9600 . ?
 C5' H5'B 0.9600 . ?
 C5' H5'C 0.9600 . ?
 C4' H4'A 0.9600 . ?
 C4' H4'B 0.9600 . ?
 C4' H4'C 0.9600 . ?
 C12 H12 0.9300 . ?

loop_
  _geom_angle_atom_site_label_1
  _geom_angle_atom_site_label_2
  _geom_angle_atom_site_label_3
  _geom_angle
  _geom_angle_site_symmetry_1
  _geom_angle_site_symmetry_3
  _geom_angle_publ_flag
 C7A O1 C2 106.95(9) . . ?
 C6' O14 H14 109.5 . . ?
 C6 N5 H5 117.6 . . ?
 C6 N5 C4 124.71(10) . . ?
 C4 N5 H5 117.6 . . ?
 C7A C7 C8 123.31(11) . . ?
 C6 C7 C7A 114.06(11) . . ?
 C6 C7 C8 122.61(11) . . ?
 C7A C3A C4 120.30(11) . . ?
 C7A C3A C3 109.97(10) . . ?
 C4 C3A C3 129.71(11) . . ?
 O1 C7A C7 121.92(11) . . ?
 O1 C7A C3A 114.09(11) . . ?
 C3A C7A C7 123.96(11) . . ?
 N5 C6 C7 122.33(11) . . ?
 N5 C6 H6 118.8 . . ?
 C7 C6 H6 118.8 . . ?
 C9 C8 C7 119.73(11) . . ?
 C13 C8 C7 121.58(11) . . ?
 C13 C8 C9 118.66(12) . . ?
 O23 C4 N5 119.09(11) . . ?
 O23 C4 C3A 126.35(12) . . ?
 N5 C4 C3A 114.56(11) . . ?
 C3A C3 H3 111.5 . . ?
 C3A C3 C2 100.67(10) . . ?
 C3A C3 C3' 114.96(10) . . ?
 C2 C3 H3 111.5 . . ?
 C3' C3 H3 111.5 . . ?
 C3' C3 C2 105.94(10) . . ?
 O1 C2 C3 106.55(9) . . ?
 O1 C2 C1' 109.35(9) . . ?
 O1 C2 C6' 106.27(10) . . ?
 C1' C2 C3 103.24(10) . . ?
 C1' C2 C6' 114.43(10) . . ?
 C6' C2 C3 116.66(10) . . ?
 C2 C1' H1' 123.7 . . ?
 C2' C1' C2 112.61(11) . . ?
 C2' C1' H1' 123.7 . . ?
 C1' C2' C3' 112.00(12) . . ?
 C1' C2' C5' 126.30(13) . . ?
 C5' C2' C3' 121.60(12) . . ?
 O14 C6' C2 112.67(10) . . ?
 O14 C6' H6'A 109.1 . . ?
 O14 C6' H6'B 109.1 . . ?
 C2 C6' H6'A 109.1 . . ?
 C2 C6' H6'B 109.1 . . ?
 H6'A C6' H6'B 107.8 . . ?
 C8 C9 H9 119.7 . . ?
 C10 C9 C8 120.63(12) . . ?
 C10 C9 H9 119.7 . . ?
 C3 C3' H3' 109.7 . . ?
 C2' C3' C3 102.56(10) . . ?
 C2' C3' H3' 109.7 . . ?
 C2' C3' C4' 112.18(11) . . ?
 C4' C3' C3 112.65(11) . . ?
 C4' C3' H3' 109.7 . . ?
 C8 C13 H13 119.8 . . ?
 C12 C13 C8 120.37(13) . . ?
 C12 C13 H13 119.8 . . ?
 C9 C10 H10 119.9 . . ?
 C11 C10 C9 120.18(13) . . ?
 C11 C10 H10 119.9 . . ?
 C10 C11 H11 120.3 . . ?
 C12 C11 C10 119.49(13) . . ?
 C12 C11 H11 120.3 . . ?
 C2' C5' H5'A 109.5 . . ?
 C2' C5' H5'B 109.5 . . ?
 C2' C5' H5'C 109.5 . . ?
 H5'A C5' H5'B 109.5 . . ?
 H5'A C5' H5'C 109.5 . . ?
 H5'B C5' H5'C 109.5 . . ?
 C3' C4' H4'A 109.5 . . ?
 C3' C4' H4'B 109.5 . . ?
 C3' C4' H4'C 109.5 . . ?
 H4'A C4' H4'B 109.5 . . ?
 H4'A C4' H4'C 109.5 . . ?
 H4'B C4' H4'C 109.5 . . ?
 C13 C12 H12 119.7 . . ?
 C11 C12 C13 120.63(13) . . ?
 C11 C12 H12 119.7 . . ?

loop_
  _geom_torsion_atom_site_label_1
  _geom_torsion_atom_site_label_2
  _geom_torsion_atom_site_label_3
  _geom_torsion_atom_site_label_4
  _geom_torsion
  _geom_torsion_site_symmetry_1
  _geom_torsion_site_symmetry_2
  _geom_torsion_site_symmetry_3
  _geom_torsion_site_symmetry_4
  _geom_torsion_publ_flag
 O1 C2 C1' C2' 122.55(11) . . . . ?
 O1 C2 C6' O14 -55.70(12) . . . . ?
 C7 C8 C9 C10 176.99(12) . . . . ?
 C7 C8 C13 C12 -178.59(12) . . . . ?
 C3A C3 C2 O1 -12.47(12) . . . . ?
 C3A C3 C2 C1' 102.67(10) . . . . ?
 C3A C3 C2 C6' -130.91(11) . . . . ?
 C3A C3 C3' C2' -91.56(12) . . . . ?
 C3A C3 C3' C4' 147.63(11) . . . . ?
 C7A O1 C2 C3 13.02(12) . . . . ?
 C7A O1 C2 C1' -97.93(11) . . . . ?
 C7A O1 C2 C6' 138.07(10) . . . . ?
 C7A C7 C6 N5 -2.30(18) . . . . ?
 C7A C7 C8 C9 54.37(17) . . . . ?
 C7A C7 C8 C13 -127.41(13) . . . . ?
 C7A C3A C4 O23 178.64(12) . . . . ?
 C7A C3A C4 N5 -2.08(17) . . . . ?
 C7A C3A C3 C2 8.20(13) . . . . ?
 C7A C3A C3 C3' 121.53(12) . . . . ?
 C6 N5 C4 O23 -178.69(12) . . . . ?
 C6 N5 C4 C3A 1.97(18) . . . . ?
 C6 C7 C7A O1 -175.81(11) . . . . ?
 C6 C7 C7A C3A 2.13(18) . . . . ?
 C6 C7 C8 C9 -124.02(14) . . . . ?
 C6 C7 C8 C13 54.20(18) . . . . ?
 C8 C7 C7A O1 5.68(18) . . . . ?
 C8 C7 C7A C3A -176.39(12) . . . . ?
 C8 C7 C6 N5 176.22(11) . . . . ?
 C8 C9 C10 C11 1.8(2) . . . . ?
 C8 C13 C12 C11 1.5(2) . . . . ?
 C4 N5 C6 C7 0.3(2) . . . . ?
 C4 C3A C7A O1 178.16(11) . . . . ?
 C4 C3A C7A C7 0.08(19) . . . . ?
 C4 C3A C3 C2 -170.20(13) . . . . ?
 C4 C3A C3 C3' -56.87(17) . . . . ?
 C3 C3A C7A O1 -0.41(15) . . . . ?
 C3 C3A C7A C7 -178.49(11) . . . . ?
 C3 C3A C4 O23 -3.1(2) . . . . ?
 C3 C3A C4 N5 176.17(12) . . . . ?
 C3 C2 C1' C2' 9.42(14) . . . . ?
 C3 C2 C6' O14 62.89(14) . . . . ?
 C2 O1 C7A C7 169.98(11) . . . . ?
 C2 O1 C7A C3A -8.15(13) . . . . ?
 C2 C3 C3' C2' 18.64(12) . . . . ?
 C2 C3 C3' C4' -102.16(12) . . . . ?
 C2 C1' C2' C3' 2.81(15) . . . . ?
 C2 C1' C2' C5' 179.21(12) . . . . ?
 C1' C2 C6' O14 -176.47(10) . . . . ?
 C1' C2' C3' C3 -13.77(14) . . . . ?
 C1' C2' C3' C4' 107.36(13) . . . . ?
 C6' C2 C1' C2' -118.39(12) . . . . ?
 C9 C8 C13 C12 -0.3(2) . . . . ?
 C9 C10 C11 C12 -0.7(2) . . . . ?
 C3' C3 C2 O1 -132.50(10) . . . . ?
 C3' C3 C2 C1' -17.35(12) . . . . ?
 C3' C3 C2 C6' 109.06(12) . . . . ?
 C13 C8 C9 C10 -1.28(19) . . . . ?
 C10 C11 C12 C13 -1.0(2) . . . . ?
 C5' C2' C3' C3 169.63(12) . . . . ?
 C5' C2' C3' C4' -69.24(16) . . . . ?

_shelx_res_file
;
    chenshanchong_5-46_collect.res created by SHELXL-2014/7

TITL chenshanchong_5-46_collect_a.res in P2(1)/n
REM Old TITL chenshanchong_5-46_collect in P2(1)/n
REM SHELXT solution in P2(1)/n
REM R1 0.109, Rweak 0.053, Alpha 0.019, Orientation as input
REM Formula found by SHELXT: C10 N O3
CELL 1.54184 8.9402 17.2446 10.3377 90 98.888 90
ZERR 4 0.0001 0.0002 0.0001 0 0.001 0
LATT 1
SYMM 0.5-X,0.5+Y,0.5-Z
SFAC C H N O
UNIT 76 76 4 12

L.S. 20
PLAN  20
BOND $H
LIST 6
MORE -1
CONF
fmap 2
ACTA
REM <olex2.extras>
REM <HklSrc "%.\\chenshanchong_5-46_collect.hkl">
REM </olex2.extras>

WGHT    0.050000    0.431700
FVAR       0.77919
O1    4    0.390085    0.465787    0.630304    11.00000    0.01889    0.02512 =
         0.02073   -0.00202    0.00749   -0.00267
O23   4    0.181341    0.540427    0.998140    11.00000    0.02391    0.03866 =
         0.02123   -0.00309    0.00885   -0.00086
O14   4    0.672749    0.419345    0.761922    11.00000    0.02659    0.02798 =
         0.02566    0.00041    0.00407    0.00303
AFIX 147
H14   2    0.699544    0.425096    0.840840    11.00000   -1.50000
AFIX   0
N5    3    0.046095    0.466041    0.839346    11.00000    0.01948    0.02848 =
         0.02523    0.00096    0.01028    0.00057
AFIX  43
H5    2   -0.028517    0.467370    0.882777    11.00000   -1.20000
AFIX   0
C7    1    0.139249    0.419047    0.649382    11.00000    0.02044    0.02107 =
         0.02324    0.00217    0.00544    0.00105
C3A   1    0.292172    0.502964    0.811520    11.00000    0.01934    0.02432 =
         0.02064    0.00220    0.00543    0.00131
C7A   1    0.272556    0.461430    0.697279    11.00000    0.01942    0.02187 =
         0.02158    0.00405    0.00671    0.00271
C6    1    0.027422    0.425154    0.725616    11.00000    0.01986    0.02398 =
         0.02591    0.00163    0.00568   -0.00028
AFIX  43
H6    2   -0.064565    0.400445    0.698600    11.00000   -1.20000
AFIX   0
C8    1    0.123022    0.370663    0.529304    11.00000    0.02115    0.02281 =
         0.02459    0.00143    0.00707   -0.00346
C4    1    0.176068    0.505556    0.890131    11.00000    0.02200    0.02648 =
         0.02111    0.00185    0.00631    0.00182
C3    1    0.444154    0.542248    0.830600    11.00000    0.01886    0.02843 =
         0.01915    0.00045    0.00602    0.00018
AFIX  13
H3    2    0.513322    0.519062    0.903073    11.00000   -1.20000
AFIX   0
C2    1    0.495628    0.525458    0.696516    11.00000    0.01918    0.02459 =
         0.01931   -0.00199    0.00512   -0.00291
C1'   1    0.468437    0.600876    0.625304    11.00000    0.02200    0.02631 =
         0.02230    0.00121    0.00622   -0.00195
AFIX  43
H1'   2    0.475004    0.607193    0.537015    11.00000   -1.20000
AFIX   0
C2'   1    0.433836    0.657917    0.702078    11.00000    0.02081    0.02741 =
         0.02778   -0.00150    0.00685   -0.00192
C6'   1    0.654299    0.492984    0.700458    11.00000    0.02035    0.02810 =
         0.02209   -0.00035    0.00686   -0.00093
AFIX  23
H6'A  2    0.676052    0.488531    0.611693    11.00000   -1.20000
H6'B  2    0.726754    0.528935    0.747222    11.00000   -1.20000
AFIX   0
C9    1    0.229614    0.313105    0.517071    11.00000    0.02162    0.02990 =
         0.02819   -0.00175    0.00628   -0.00143
AFIX  43
H9    2    0.312782    0.307009    0.582407    11.00000   -1.20000
AFIX   0
C3'   1    0.439066    0.631537    0.842773    11.00000    0.02226    0.02907 =
         0.02355   -0.00429    0.00707   -0.00057
AFIX  13
H3'   2    0.345827    0.647132    0.874624    11.00000   -1.20000
AFIX   0
C13   1    0.001073    0.379730    0.429030    11.00000    0.02714    0.02623 =
         0.03265    0.00156    0.00142    0.00023
AFIX  43
H13   2   -0.071344    0.417620    0.435778    11.00000   -1.20000
AFIX   0
C10   1    0.212699    0.264795    0.408193    11.00000    0.02726    0.03257 =
         0.03757   -0.00727    0.01282   -0.00137
AFIX  43
H10   2    0.282911    0.225678    0.402201    11.00000   -1.20000
AFIX   0
C11   1    0.091646    0.274741    0.308653    11.00000    0.03645    0.03622 =
         0.02891   -0.00891    0.00867   -0.00911
AFIX  43
H11   2    0.080784    0.242792    0.235322    11.00000   -1.20000
AFIX   0
C5'   1    0.402041    0.740153    0.662561    11.00000    0.03877    0.02754 =
         0.03829    0.00016    0.01314    0.00135
AFIX 137
H5'A  2    0.476776    0.773220    0.711325    11.00000   -1.50000
H5'B  2    0.303382    0.754410    0.680233    11.00000   -1.50000
H5'C  2    0.405495    0.745781    0.570682    11.00000   -1.50000
AFIX   0
C4'   1    0.576593    0.664230    0.933239    11.00000    0.02852    0.03463 =
         0.03220   -0.00755    0.00464   -0.00333
AFIX 137
H4'A  2    0.578050    0.644342    1.020160    11.00000   -1.50000
H4'B  2    0.570251    0.719787    0.934775    11.00000   -1.50000
H4'C  2    0.667624    0.649040    0.901448    11.00000   -1.50000
AFIX   0
C12   1   -0.013029    0.332545    0.319066    11.00000    0.03621    0.03549 =
         0.02976    0.00065   -0.00391   -0.00457
AFIX  43
H12   2   -0.093649    0.339872    0.251736    11.00000   -1.20000
AFIX   0
HKLF 4

REM  chenshanchong_5-46_collect_a.res in P2(1)/n
REM R1 =  0.0368 for    2692 Fo > 4sig(Fo)  and  0.0429 for all    3083 data
REM    211 parameters refined using      0 restraints

END

WGHT      0.0500      0.4317

REM Highest difference peak  0.205,  deepest hole -0.226,  1-sigma level  0.040
Q1    1   0.4434  0.5864  0.8436  11.00000  0.05    0.21
Q2    1   0.2017  0.5975  1.0017  11.00000  0.05    0.16
Q3    1   0.1728  0.4603  0.6494  11.00000  0.05    0.16
Q4    1   0.4414  0.4103  0.6461  11.00000  0.05    0.16
Q5    1   0.0652  0.3757  0.4843  11.00000  0.05    0.15
Q6    1   0.4085  0.6941  0.6793  11.00000  0.05    0.15
Q7    1   0.4854  0.5621  0.6576  11.00000  0.05    0.15
Q8    1   0.4780  0.5322  0.7714  11.00000  0.05    0.15
Q9    1   0.6382  0.3603  0.7387  11.00000  0.05    0.15
Q10   1   0.3603  0.5260  0.8244  11.00000  0.05    0.14
Q11   1   0.5156  0.6329  0.8859  11.00000  0.05    0.14
Q12   1   0.0986  0.2097  0.2393  11.00000  0.05    0.14
Q13   1   0.2338  0.4208  0.7046  11.00000  0.05    0.14
Q14   1   0.7015  0.3699  0.7397  11.00000  0.05    0.13
Q15   1   0.5138  0.6377  0.6822  11.00000  0.05    0.13
Q16   1   0.0650  0.5178  0.8330  11.00000  0.05    0.13
Q17   1   0.2025  0.4844  1.0117  11.00000  0.05    0.13
Q18   1  -0.0266  0.4366  0.4062  11.00000  0.05    0.12
Q19   1   0.5597  0.4051  0.7156  11.00000  0.05    0.12
Q20   1   0.4337  0.6506  0.7740  11.00000  0.05    0.12
;
_shelx_res_checksum                54704
_shelx_hkl_file
;
   0   0  -1    0.08    0.75
   0   0  -2 5520.35  245.93
   0   0  -2 5431.29  245.91
   0   0  -3    1.66    1.83
   0   0  -3   -1.09    1.67
   0   0  -4  189.65    9.57
   0   0  -4  193.34    9.65
   0   0  -5   -0.50    1.15
   0   0  -5    1.76    2.09
   0   0  -5    0.85    1.98
   0   0  -5    1.24    1.24
   0   0  -6 1609.98   73.22
   0   0  -6 1593.15   72.03
   0   0  -6 1576.79   71.96
   0   0  -6 1638.24   73.03
   0   0  -7    1.82    1.86
   0   0  -7    2.45    1.57
   0   0  -8   57.43    3.93
   0   0  -8   58.52    3.85
   0   0  -9   -0.20    2.38
   0   0  -9    2.67    2.20
   0   0 -10  126.46    6.38
   0   0 -10  105.16    6.08
   0   0 -11   -0.25    1.97
   0   0 -12    6.50    1.48
   0   0 -12    0.90    1.58
   0   1  -1  129.31    5.99
   0  -1   1  125.90    5.98
   0   1  -2  961.48   42.61
   0  -1   2  921.85   42.56
   0   1  -3  875.68   40.71
   0  -1  -3  954.20   40.83
   0   1  -3  848.28   40.67
   0  -1  -3  906.32   40.33
   0  -1  -3  875.90   40.63
   0  -1  -4  872.17   35.99
   0  -1  -4  879.89   35.80
   0   1  -4  853.68   35.91
   0   1  -4  764.23   35.81
   0  -1  -4  716.00   35.12
   0   1  -5   37.46    2.30
   0  -1  -5   41.48    3.32
   0  -1  -5   36.14    3.18
   0  -1  -5   33.02    2.26
   0   1  -5   40.19    3.35
   0   1  -5   40.83    3.27
   0   1  -6   11.51    1.70
   0   1  -6   16.32    3.01
   0  -1  -6   12.70    1.57
   0  -1  -6   12.57    2.50
   0   1  -6   13.26    2.44
   0   1  -7  314.92   15.48
   0  -1  -7  343.40   15.43
   0  -1  -8  175.84    8.62
   0  -1  -8  179.32    8.90
   0   1  -8  164.63    8.64
   0   1  -9   35.50    3.16
   0  -1  -9   47.74    3.33
   0  -1  -9   44.72    3.63
   0  -1 -10   93.88    5.24
   0  -1 -10   82.73    5.17
   0  -1 -11  130.32    6.72
   0  -1 -12   17.62    1.73
   0  -1 -12   14.84    2.00
   0   1 -12   16.77    1.79
   0  -2   0 9999.00  448.58
   0   2  -1  281.26   12.74
   0  -2   1  268.91   12.71
   0   2  -1  275.90   12.75
   0  -2   1  281.83   12.76
   0   2  -2 2405.93  112.51
   0  -2   2 2494.10  112.15
   0  -2   2 2509.65  112.42
   0   2  -2 2581.66  112.48
   0  -2  -3 1271.46   56.23
   0   2  -3 1204.08   56.41
   0  -2  -4   32.01    2.68
   0   2  -4   31.44    2.76
   0  -2  -4   30.79    2.09
   0  -2  -4   31.93    2.97
   0   2  -4   28.86    2.95
   0   2  -5  251.68   12.48
   0  -2  -5  258.14   12.25
   0  -2  -5  259.00   12.58
   0   2  -5  251.38   11.45
   0   2  -5  244.82   11.48
   0   2  -5  240.52   11.49
   0  -2  -5  242.14   11.52
   0   2  -5  242.67   12.36
   0   2  -6  432.17   19.89
   0  -2  -6  451.18   20.85
   0   2  -6  438.71   19.95
   0  -2  -6  429.77   21.18
   0   2  -6  426.78   21.00
   0  -2  -6  422.07   19.85
   0   2  -7   73.24    4.25
   0  -2  -7   76.94    4.23
   0  -2  -8  162.07    8.47
   0   2  -8  157.95    8.19
   0  -2  -8  164.63    8.11
   0  -2  -9  454.24   22.19
   0  -2  -9  481.50   21.98
   0   2  -9  473.97   22.05
   0  -2 -10   32.41    3.13
   0  -2 -10   25.27    2.85
   0  -2 -11   17.13    2.18
   0  -2 -11   18.69    2.27
   0   2 -11   15.29    2.51
   0   2 -12   16.11    1.69
   0  -2 -12   22.23    2.13
   0  -2 -12   19.02    1.74
   0  -3   0    2.35    0.78
   0  -3   1 2886.34  132.39
   0   3  -1 2907.36  132.41
   0  -3   1 3052.32  132.45
   0   3  -2 2815.91  126.81
   0  -3   2 2827.11  126.52
   0  -3   2 2802.56  126.73
   0   3  -2 2803.88  126.75
   0   3  -3   88.14    4.22
   0   3  -3   84.61    4.18
   0  -3   3   79.20    4.00
   0   3  -4  900.96   44.61
   0  -3  -4 1004.33   44.48
   0  -3  -4 1006.06   44.42
   0  -3  -5  587.86   27.03
   0   3  -5  561.26   26.69
   0  -3  -5  617.94   26.55
   0  -3  -5  570.43   25.89
   0   3  -5  574.54   25.81
   0   3  -5  557.15   25.85
   0  -3  -5  564.94   25.84
   0   3  -5  569.79   25.86
   0  -3  -5  533.10   26.07
   0  -3  -6    0.77    1.35
   0   3  -6   -0.19    1.43
   0   3  -6    2.30    1.42
   0  -3  -6   -0.83    1.99
   0   3  -6    1.48    1.70
   0   3  -6   -0.48    1.33
   0   3  -7  171.62    8.41
   0  -3  -7  171.75    8.40
   0  -3  -8   70.51    4.72
   0   3  -8   65.33    4.17
   0  -3  -8   63.58    4.02
   0  -3  -9   -0.19    2.19
   0  -3  -9    4.19    2.89
   0   3  -9   -1.30    2.13
   0  -3 -10   12.44    2.35
   0  -3 -10   13.49    2.75
   0   3 -10   12.35    2.72
   0  -3 -11  156.13    7.70
   0   3 -11  161.24    7.80
   0   3 -11  149.69    7.73
   0  -3 -11  149.19    7.79
   0  -3 -12    3.86    1.18
   0   3 -12    6.01    1.37
   0  -4   0 2621.81  117.86
   0  -4   1 8019.54  353.34
   0   4  -1 7803.99  353.26
   0  -4   1 7804.64  353.25
   0  -4   2 1249.08   58.32
   0  -4   2 1328.39   58.19
   0  -4   2 1289.07   58.31
   0   4  -2 1268.92   58.36
   0  -4   3  503.86   23.10
   0   4  -3  548.85   23.25
   0   4  -3  545.37   23.36
   0   4  -4  426.02   20.56
   0  -4  -4  444.99   20.23
   0   4  -4  414.88   20.35
   0  -4  -4  435.47   20.08
   0   4  -5   71.69    3.59
   0   4  -5   66.53    3.58
   0  -4  -5   63.68    3.96
   0  -4  -5   65.02    3.58
   0   4  -5   67.93    3.60
   0   4  -5   66.02    4.46
   0  -4  -5   77.19    4.32
   0  -4  -5   65.97    4.69
   0   4  -6  406.40   18.31
   0  -4  -6  392.10   18.26
   0   4  -6  390.06   18.29
   0   4  -6  395.46   18.24
   0   4  -7   10.67    1.93
   0  -4  -7   10.69    1.74
   0   4  -8   51.26    3.69
   0  -4  -8   52.96    3.50
   0  -4  -8   54.46    4.26
   0   4  -9    7.08    2.28
   0  -4  -9    4.17    3.03
   0  -4  -9    4.46    2.24
   0   4 -10  421.74   20.34
   0  -4 -10  437.95   20.29
   0   4 -10  453.16   20.38
   0  -4 -10  426.27   20.58
   0   4 -11   33.64    2.75
   0   4 -11   30.77    2.48
   0  -4 -11   36.75    2.99
   0  -4 -11   37.23    2.62
   0  -4 -12    0.36    0.95
   0   4 -12    0.20    1.26
   0  -4 -12   -0.62    0.96
   0  -5   0    0.61    1.04
   0  -5   1  511.84   25.38
   0  -5   1  579.67   25.21
   0   5  -2   42.84    3.02
   0  -5   2   44.93    3.00
   0  -5   2   40.54    2.99
   0  -5   2   48.92    2.97
   0  -5   3  132.61    6.55
   0  -5   3  121.77    6.21
   0   5  -3  120.27    6.76
   0  -5   4  405.64   18.56
   0   5  -4  392.78   17.88
   0   5  -4  408.29   18.93
   0  -5  -4  400.14   18.24
   0   5  -4  395.63   18.65
   0   5  -4  372.67   17.84
   0  -5  -4  406.90   18.64
   0   5  -5  570.21   27.76
   0   5  -5  570.88   26.92
   0  -5  -5  558.12   27.54
   0  -5  -5  639.42   27.46
   0  -5  -5  601.87   26.91
   0   5  -5  601.05   26.91
   0   5  -5  586.48   26.89
   0   5  -5  597.57   28.15
   0   5  -6    4.89    1.48
   0  -5  -6    5.44    1.42
   0   5  -6    4.20    1.49
   0   5  -6    4.70    1.35
   0   5  -7   59.69    3.67
   0  -5  -7   59.68    3.58
   0  -5  -8   48.66    4.53
   0  -5  -8   54.03    3.60
   0   5  -8   58.75    3.74
   0  -5  -9    8.33    2.12
   0   5  -9    8.35    2.41
   0  -5  -9    8.36    3.23
   0   5 -10   18.31    2.27
   0  -5 -10   21.05    2.37
   0   5 -10   21.75    2.60
   0  -5 -10   20.88    3.10
   0  -5 -11   11.19    1.69
   0  -5 -11   10.19    2.24
   0   5 -11   10.49    1.96
   0   5 -12    1.06    1.06
   0  -5 -12    0.49    1.09
   0  -6   0  234.26   10.95
   0  -6  -1  998.18   44.78
   0  -6   1 1003.54   45.27
   0  -6   1  971.03   45.01
   0  -6   2  161.98    8.41
   0  -6   2  170.21    8.38
   0   6  -2  169.19    8.47
   0  -6   3  257.61   12.00
   0  -6   3  240.59   11.77
   0  -6  -3  244.59   12.15
   0   6  -3  239.74   12.21
   0  -6  -4    1.99    1.35
   0  -6   4    1.35    0.82
   0  -6  -4    0.62    1.62
   0   6  -4    2.88    1.02
   0   6  -4    2.94    1.25
   0   6  -4    1.39    2.23
   0   6  -4    1.99    1.09
   0  -6   4    0.79    1.57
   0  -6  -5  178.29    9.67
   0  -6  -5  188.58    8.84
   0   6  -5  187.29    8.87
   0   6  -5  186.11    8.91
   0   6  -5  189.63    8.90
   0   6  -6  277.70   12.67
   0  -6  -6  260.77   12.60
   0   6  -6  269.41   12.63
   0  -6  -7   79.14    4.38
   0   6  -7   82.61    4.43
   0   6  -7   76.22    4.44
   0  -6  -8  342.04   15.41
   0   6  -8  331.21   14.80
   0  -6  -8  321.40   14.70
   0  -6  -9   74.09    4.40
   0   6  -9   73.00    4.55
   0  -6  -9   82.26    5.46
   0   6 -10  334.98   15.23
   0  -6 -10  300.13   15.05
   0  -6 -10  341.64   15.58
   0  -6 -11   14.89    2.36
   0   6 -11   13.27    1.82
   0  -6 -11   11.35    1.49
   0   6 -12   33.40    1.90
   0  -6 -12   29.83    1.96
   0  -7   0    1.39    1.13
   0  -7  -1  344.05   16.14
   0  -7   1  364.00   16.82
   0  -7   1  356.29   16.75
   0  -7   1  354.27   16.47
   0  -7   2 1686.33   76.02
   0  -7  -2 1634.19   75.39
   0  -7   2 1785.07   76.08
   0   7  -3  509.42   24.07
   0  -7   3  554.69   24.74
   0   7  -3  524.05   24.97
   0  -7  -3  572.86   25.18
   0  -7   3  525.08   24.76
   0   7  -3  535.95   24.11
   0   7  -4  396.38   18.11
   0  -7  -4  388.68   19.13
   0  -7   4  407.41   18.88
   0   7  -4  380.21   18.07
   0   7  -4  401.88   19.31
   0   7  -4  407.56   18.15
   0   7  -5  222.80   10.24
   0  -7  -5  212.43   10.12
   0   7  -5  216.79   10.19
   0  -7  -5  183.64   11.04
   0   7  -5  226.11   10.21
   0   7  -6   59.23    3.49
   0  -7  -6   58.09    3.30
   0   7  -6   56.68    3.40
   0   7  -7   96.25    5.02
   0   7  -7   86.05    4.99
   0  -7  -7   92.44    4.90
   0   7  -8   30.73    2.70
   0  -7  -8   26.94    2.40
   0   7  -9    9.38    2.25
   0  -7  -9   12.54    3.59
   0  -7  -9   12.63    1.99
   0  -7 -10    5.12    1.58
   0  -7 -10    4.32    2.74
   0   7 -10    5.12    1.95
   0  -7 -11    1.08    2.06
   0   7 -11    0.46    1.37
   0  -7 -12    1.25    1.02
   0   8   0  506.51   23.60
   0  -8   0  545.35   24.59
   0  -8   0  534.52   23.88
   0  -8   1  213.72   11.22
   0   8   1  225.71   10.45
   0  -8   1  235.44   11.32
   0   8  -1  233.14   10.47
   0  -8  -1  217.59   10.51
   0  -8   1  223.09   10.91
   0  -8   2   15.63    2.20
   0  -8   2   15.59    2.12
   0   8  -2   10.80    1.41
   0   8  -2   12.73    1.42
   0  -8  -2   12.39    2.29
   0  -8  -2   12.65    1.15
   0  -8  -3  939.29   41.09
   0   8  -3  890.04   39.84
   0  -8   3  855.04   40.58
   0  -8   3  868.68   40.59
   0   8  -3  867.71   39.86
   0   8  -4  582.73   28.42
   0   8  -4  588.79   27.19
   0  -8  -4  591.00   28.44
   0   8  -4  612.22   27.25
   0   8  -5  339.32   15.87
   0   8  -5  351.07   15.93
   0   8  -5  339.09   15.87
   0   8  -6    1.73    1.70
   0   8  -6    2.94    1.43
   0   8  -7    5.33    1.84
   0  -8  -7   11.66    3.23
   0   8  -7    5.02    2.01
   0  -8  -7    6.84    1.51
   0  -8  -8  138.88    7.16
   0   8  -8  150.16    7.36
   0   8  -9   25.57    2.48
   0  -8  -9   22.07    2.07
   0  -8 -10   31.40    3.31
   0   8 -10   26.36    2.34
   0  -8 -11   41.11    2.90
   0   8 -11   35.12    2.25
   0   9   0   -0.64    1.21
   0   9   0    0.45    0.98
   0  -9   0   -0.37    1.24
   0  -9   0   -1.83    1.72
   0   9   1  446.87   19.87
   0  -9  -1  398.07   19.90
   0  -9   1  430.71   20.86
   0  -9   1  447.75   20.93
   0   9  -1  433.87   19.90
   0   9  -1  442.29   19.92
   0   9   1  442.46   19.93
   0   9  -1  449.34   19.93
   0   9   2    2.07    0.88
   0   9  -2    2.88    1.35
   0  -9  -2    2.98    1.98
   0  -9   2    0.91    1.72
   0   9  -2    9.70    1.36
   0   9   2    1.13    1.35
   0  -9   2    7.08    1.89
   0   9  -3  175.38    8.22
   0   9  -3  173.69    8.18
   0  -9   3  158.92    9.00
   0  -9  -3  165.21    9.43
   0   9  -4    9.09    1.69
   0   9  -4    7.86    1.56
   0   9  -5   13.90    1.76
   0   9  -5   12.17    1.81
   0   9  -5   15.87    1.55
   0   9  -6   39.08    2.67
   0  -9  -6   45.87    3.62
   0   9  -6   42.68    3.00
   0   9  -7   -0.08    1.51
   0  -9  -7   -1.84    3.05
   0   9  -7    0.38    2.01
   0  -9  -8   -0.14    3.39
   0   9  -8    0.74    1.64
   0   9  -9   18.73    2.09
   0   9 -10   59.09    3.37
   0  -9 -11    4.73    1.72
   0   9  11    3.47    1.19
   0  10   0  434.13   19.29
   0  10   0  428.67   19.26
   0 -10   0  371.21   20.33
   0 -10   0  390.98   20.39
   0  10  -1  490.82   22.34
   0  10   1  486.69   22.28
   0  10  -1  493.80   22.36
   0 -10  -1  484.05   23.66
   0 -10   1  467.38   23.44
   0 -10   1  471.03   23.38
   0  10   1  504.16   22.35
   0  10  -1  480.33   22.32
   0  10   2    1.91    1.40
   0  10  -2   -0.38    1.41
   0  10  -2   -0.36    1.32
   0  10   2   -0.21    0.90
   0 -10   2    2.59    1.74
   0  10  -3   92.20    4.90
   0  10  -3   95.41    4.84
   0  10  -4    1.46    1.70
   0  10  -4   -1.46    1.50
   0  10  -5   26.57    2.27
   0  10  -5   32.74    2.55
   0 -10  -5   27.39    2.91
   0  10  -6  241.20   11.52
   0 -10  -6  238.23   11.95
   0  10  -7   20.87    2.50
   0 -10  -7   26.85    3.60
   0  10  -7   20.77    1.97
   0  10  -8   39.31    2.69
   0 -10  -8   41.91    4.10
   0  10  -9   -0.25    1.34
   0 -10  -9    2.35    2.96
   0  10  10    8.46    1.68
   0  10  11   37.54    2.10
   0  11   0    0.97    1.56
   0  11   0    0.97    1.42
   0  11   0   -0.16    1.14
   0  11  -1   19.58    1.92
   0  11  -1   20.72    1.95
   0  11   1   17.87    1.93
   0  11   1   17.93    1.57
   0  11  -2   55.55    3.16
   0  11  -2   52.39    3.25
   0  11   2   50.84    2.89
   0  11   2   55.06    3.25
   0  11  -3   23.08    2.10
   0  11   3   21.99    2.23
   0 -11  -3   20.70    2.14
   0  11  -3   25.66    2.24
   0  11  -4  108.81    5.46
   0  11  -4  104.35    5.55
   0 -11  -4   99.51    5.68
   0  11  -5  140.03    7.10
   0 -11  -5  132.90    7.26
   0  11  -5  140.94    6.94
   0 -11  -6    0.73    2.62
   0  11  -6    2.94    2.08
   0 -11  -7  338.21   16.58
   0  11  -7  343.96   16.06
   0 -11  -8   -1.48    2.90
   0 -11  -9   11.49    2.66
   0  11   9   11.48    2.08
   0  11  10    6.98    1.44
   0 -11 -10   11.58    2.06
   0  12   0   44.92    2.99
   0  12   0   41.80    2.70
   0  12   0   45.94    2.86
   0  12   1   63.09    3.58
   0  12   1   57.24    3.33
   0  12  -1   58.27    3.51
   0  12  -1   64.64    3.65
   0  12  -2  629.23   28.60
   0  12   2  607.69   28.46
   0  12   2  626.00   28.59
   0  12  -2  641.41   28.58
   0  12  -3   28.15    2.53
   0  12   3   26.91    2.56
   0  12  -3   26.04    2.28
   0  12  -4    5.05    1.73
   0  12   4    3.89    2.13
   0  12  -4    5.75    2.09
   0 -12  -4    6.33    1.97
   0 -12  -5   44.75    3.59
   0  12  -5   52.52    3.50
   0  12  -5   47.99    3.18
   0  12  -6  310.29   14.07
   0 -12  -6  276.97   14.36
   0  12  -7   69.64    4.07
   0 -12  -7   64.38    4.61
   0  12   8   12.12    2.23
   0 -12  -8   12.35    2.76
   0 -12  -9    0.83    2.20
   0  12   9    2.21    1.65
   0  12  10    8.80    1.26
   0 -12 -10    8.88    1.66
   0  13   0   -0.14    1.68
   0  13   0   -2.69    1.95
   0  13   1   13.47    2.17
   0  13  -1   12.36    1.92
   0  13  -1    9.95    2.07
   0  13   1    9.19    1.49
   0  13   1    8.09    1.84
   0  13   2   98.27    5.24
   0  13  -2  102.56    5.11
   0  13   2   88.47    4.80
   0  13   3  144.91    7.51
   0  13  -3  143.87    7.53
   0  13  -3  155.23    7.45
   0  13  -4  132.62    6.66
   0 -13  -4  121.68    6.75
   0  13   4  138.86    6.90
   0  13  -4  132.25    6.84
   0  13  -5  208.39    9.92
   0  13  -5  211.54   10.09
   0 -13  -5  195.04   10.20
   0 -13  -6    2.67    2.31
   0  13  -6    6.74    2.09
   0  13  -7   49.60    3.14
   0 -13  -7   37.39    3.50
   0 -13  -8   58.22    3.99
   0  13   9   29.16    2.18
   0 -13  -9   32.79    2.64
   0  13  10    0.95    0.79
   0  14   0  148.11    7.72
   0  14   0  161.04    7.88
   0  14  -1   43.72    3.31
   0  14   1   42.60    3.29
   0  14  -1   39.45    3.01
   0  14   1   44.17    3.12
   0  14  -2  178.28    8.32
   0  14   2  165.00    8.36
   0  14   2  161.28    8.03
   0  14   3   47.84    3.66
   0  14  -3   49.86    3.70
   0  14  -4   92.23    4.89
   0  14  -4   82.61    5.15
   0  14   4   94.43    5.20
   0  14   5    6.04    2.40
   0  14  -5    4.71    1.74
   0  14  -5    7.12    2.22
   0 -14  -5    5.76    1.92
   0  14  -6  159.87    7.74
   0 -14  -6  147.25    7.88
   0  14  -7   68.20    3.88
   0 -14  -7   66.21    4.18
   0 -14  -8    2.90    1.85
   0  14   9   78.52    3.72
   0 -14  -9   64.34    3.84
   0  15   0   -1.36    2.38
   0  15   0    1.52    1.92
   0  15  -1   17.28    2.64
   0  15   1   12.17    2.42
   0  15   1   13.70    2.24
   0  15  -1   15.21    2.16
   0  15   2   24.70    2.92
   0  15  -2   19.72    2.32
   0  15   2   23.92    2.57
   0  15  -3  870.17   39.38
   0  15  -3  846.03   39.26
   0  15   3  871.79   39.37
   0  15  -4   44.75    3.51
   0  15   4   50.48    3.71
   0  15  -4   51.02    3.18
   0  15   5   11.75    2.49
   0  15  -5   14.96    1.85
   0  15  -5   11.07    2.25
   0  15  -6   82.66    4.57
   0 -15  -7    0.64    1.49
   0  15  -7    1.52    1.47
   0 -15  -8    1.16    1.17
   0  15   9   10.67    1.01
   0  16   0   89.06    5.18
   0  16   0   83.44    4.83
   0  16   1  329.08   15.23
   0  16   1  312.29   15.06
   0  16  -1  319.53   15.04
   0  16   2  159.76    8.13
   0  16  -2  158.26    8.10
   0  16  -2  161.60    7.92
   0  16   2  155.70    7.98
   0  16   3   -1.22    2.38
   0  16   3   -0.47    1.97
   0  16  -3    2.05    2.28
   0  16  -3    1.99    1.69
   0  16  -4   22.27    2.57
   0  16  -4   22.32    2.04
   0  16   4   24.26    2.45
   0  16   4   16.00    2.62
   0  16  -5   17.97    2.34
   0  16   5   20.13    2.43
   0  16  -6   18.37    1.98
   0  16   6   17.41    2.08
   0  16   8    1.19    1.00
   0  17   0   -2.32    2.31
   0  17   0    2.36    1.77
   0  17   1   21.63    2.78
   0  17   1   20.67    2.37
   0  17  -1   24.23    2.29
   0  17  -2   83.67    4.98
   0  17   2   83.33    5.01
   0  17   2   85.49    4.76
   0  17  -2   90.96    4.73
   0  17  -3   50.72    3.16
   0  17  -3   56.30    3.61
   0  17   3   50.92    3.62
   0  17   3   52.71    3.40
   0  17   4   40.40    3.05
   0  17   4   41.82    2.79
   0  17  -4   35.48    2.47
   0  17  -4   40.37    2.94
   0  17   5    8.99    1.76
   0  17   5    6.22    1.87
   0  17  -5    9.95    1.80
   0  17   6    3.08    1.58
   0  17  -6    0.64    1.27
   0  17   6    1.99    1.37
   0  17   7    0.04    1.00
   0  18   0   51.42    3.15
   0  18   1    6.74    1.72
   0  18   1    2.59    2.11
   0  18  -1    7.93    2.20
   0  18  -1    5.53    1.63
   0  18  -2    9.91    1.58
   0  18  -2   12.25    2.16
   0  18   2    9.05    1.77
   0  18   2   12.66    2.35
   0  18   3   55.58    3.50
   0  18  -3   56.52    3.46
   0  18   3   51.21    3.22
   0  18   4    6.93    1.86
   0  18  -4    5.15    1.61
   0  18   4    5.55    1.55
   0  18   5   82.82    4.20
   0  18   5   76.44    4.03
   0  18  -5   77.42    4.06
   0  18  -6   24.55    1.58
   0  18   6   24.38    1.68
   0  18   6   28.44    1.86
   0  19   0   -0.58    1.29
   0  19   0    0.13    1.78
   0  19   1  140.02    7.18
   0  19  -1  166.12    7.46
   0  19   2   14.49    2.01
   0  19   2   12.28    1.57
   0  19  -3    4.81    1.52
   0  19   3    1.86    1.29
   0  19   3    1.51    1.56
   0  19  -4   13.65    1.46
   0  19   4   14.44    1.63
   0  19   4   11.46    1.32
   0  19   5    1.26    0.79
   0  19  -5    0.83    0.82
   0  19   5    1.25    1.14
   0  20   0   80.24    4.21
   0  20  -1   95.67    4.81
   0  20   1   93.84    4.81
   0  20  -2    6.85    1.30
   0  20  -3    4.64    1.05
   0  21   0   -0.29    0.91
   0  21   1    0.79    0.87
   0  21  -1    2.00    0.84
   0  21   2   32.18    1.83
   1   0 -12    0.41    1.46
   1   0 -11   91.98    5.13
   1   0 -10    1.12    2.04
   1   0 -10    0.58    2.33
   1   0  -9   39.97    3.28
   1   0  -9   35.74    3.35
   1   0  -8    1.85    1.76
   1   0  -8    0.20    2.16
   1   0  -7   21.44    2.29
   1   0  -7   27.10    2.24
   1   0  -6   -1.20    2.50
   1   0  -6    0.06    1.38
   1   0  -6    0.48    2.00
   1   0  -6    0.25    1.35
   1   0  -5 1264.06   54.80
   1   0  -5 1254.42   54.62
   1   0  -5 1164.36   53.68
   1   0  -5 1176.88   53.71
   1   0  -4   -1.79    2.06
   1   0  -3 2203.51  103.01
  -1   0   3 2306.60  102.52
  -1   0   2   -0.91    1.03
  -1   0   1 4257.79  189.15
  -1   0   1 4149.99  189.24
   1   0   0    0.05    1.01
  -1   0   0    0.76    0.87
   1   0   1  650.71   29.46
  -1   0  -2    3.36    1.50
   1   0   2    3.04    1.53
  -1   0  -3   26.23    2.28
  -1   0  -4   -0.68    1.81
  -1   0  -4    0.51    0.66
  -1   0  -4   -0.11    1.62
  -1   0  -5 1587.16   72.36
  -1   0  -5 1569.49   71.68
  -1   0  -5 1629.30   72.39
  -1   0  -6    0.77    2.23
  -1   0  -6    3.24    1.84
  -1   0  -6    0.08    1.73
  -1   0  -7 1607.79   72.86
  -1   0  -8    0.86    2.23
  -1   0  -9  608.38   28.21
  -1   0 -10    2.55    1.93
  -1   0 -11   51.62    3.72
  -1   0 -12    2.26    1.45
  -1   0 -12    0.72    1.20
   1   1 -12    1.55    1.40
   1  -1 -12   -0.57    1.33
   1   1 -12   -1.08    1.43
   1  -1 -11   12.90    2.05
   1   1 -11   10.50    2.23
   1  -1 -11   10.19    1.99
   1  -1 -10   43.86    3.26
   1  -1 -10   33.86    3.31
   1   1 -10   42.99    3.41
   1   1  -9    1.44    2.01
   1  -1  -9    1.83    2.23
   1  -1  -9    2.52    2.47
   1   1  -9    4.65    2.34
   1   1  -8   37.80    3.24
   1  -1  -8   43.30    3.05
   1   1  -8   42.67    3.11
   1   1  -7    4.82    1.58
   1  -1  -7    3.68    1.51
   1   1  -7    4.76    1.92
   1   1  -6    1.46    1.46
   1  -1  -6   -0.34    1.32
   1   1  -6    2.27    2.54
   1   1  -6    0.60    1.40
   1  -1  -6    1.00    2.10
   1  -1  -6    1.35    2.29
   1   1  -6   -0.48    2.03
   1   1  -5  316.40   14.57
   1  -1  -5  345.66   15.79
   1   1  -5  297.27   14.51
   1   1  -5  333.44   15.51
   1  -1  -5  320.58   14.51
   1   1  -5  312.69   15.56
   1  -1  -4  681.17   31.74
   1   1  -4  722.59   32.49
   1  -1  -4  737.17   32.57
   1   1  -3   37.03    2.82
  -1  -1   3   31.92    1.84
   1  -1  -3   34.23    2.11
  -1  -1   3   33.62    2.76
  -1   1   2 1702.36   75.60
  -1  -1   2 1645.99   75.52
   1   1  -2 1661.37   75.83
   1  -1  -2 1703.45   75.58
   1  -1  -1  136.79    6.70
  -1   1   1  151.64    6.70
   1  -1  -1  141.41    6.66
  -1   1   1  133.55    6.70
  -1   1   0  680.27   32.75
   1  -1   0  749.55   32.64
   1  -1   1 4388.29  195.18
  -1   1  -1 4270.56  195.11
   1   1   1 4374.70  195.04
  -1   1  -2 1032.30   45.85
   1   1   2 1013.00   45.70
  -1   1  -2  993.19   45.57
  -1   1  -2 1004.31   45.63
  -1  -1  -2 1046.22   45.72
   1  -1   2  984.19   45.81
  -1   1  -3  378.28   18.81
  -1  -1  -3  422.95   18.93
  -1   1  -3  433.45   19.12
  -1   1  -4   80.76    4.79
  -1   1  -4   71.73    4.44
  -1  -1  -4   77.13    4.50
  -1  -1  -4   80.91    4.66
  -1  -1  -5    3.22    1.67
  -1   1  -5    4.42    1.27
  -1  -1  -5    2.08    0.54
  -1  -1  -5    3.15    1.26
  -1  -1  -5    1.70    0.52
  -1   1  -5   -1.14    2.24
  -1  -1  -5    5.19    1.88
  -1   1  -5    1.84    1.72
  -1  -1  -5    6.16    2.01
  -1  -1  -6   18.87    2.59
  -1   1  -6   12.81    1.70
  -1  -1  -6   10.78    2.22
  -1   1  -6   14.58    2.28
  -1   1  -6   13.51    1.96
  -1  -1  -6   15.58    2.13
  -1  -1  -6   13.71    1.80
  -1   1  -7  131.77    6.48
  -1   1  -7  113.89    6.41
  -1  -1  -7  134.05    6.48
  -1  -1  -7  122.09    6.70
  -1  -1  -8    2.06    2.30
  -1   1  -8    0.92    1.88
  -1   1  -8    1.80    1.97
  -1  -1  -8    0.83    2.09
  -1   1  -9  201.27    9.85
  -1   1  -9  174.88    9.58
  -1  -1  -9  202.43    9.93
  -1  -1  -9  209.40    9.98
  -1  -1 -10  142.20    7.60
  -1  -1 -10  151.21    7.72
  -1   1 -11    2.29    2.24
  -1  -1 -11    0.47    1.85
  -1  -1 -12  186.34    8.12
  -1  -1 -12  176.74    8.21
   1  -2 -12   47.18    2.82
   1  -2 -11    0.48    1.75
   1  -2 -11    1.06    2.03
   1  -2 -10  431.64   20.52
   1  -2 -10  437.02   20.34
   1  -2  -9  194.39    9.62
   1  -2  -9  190.12    9.91
   1  -2  -8    2.98    1.84
   1   2  -8    2.71    2.16
   1   2  -7   48.03    3.27
   1  -2  -7   50.67    3.25
   1  -2  -7   45.69    3.03
   1   2  -6    0.24    1.96
   1   2  -6    2.22    1.41
   1  -2  -6    4.40    2.12
   1  -2  -6    1.58    1.19
   1  -2  -6    2.98    1.62
   1  -2  -6    2.07    2.24
   1  -2  -5  533.89   23.55
   1   2  -5  537.52   24.66
   1   2  -5  530.59   23.60
   1  -2  -5  577.01   24.85
   1   2  -5  529.63   23.55
   1  -2  -5  527.56   23.60
   1  -2  -4    9.64    1.39
   1   2  -4    5.71    2.15
  -1  -2   4   10.06    2.03
   1  -2  -4   10.52    2.30
  -1  -2   3 2050.41   91.68
   1   2  -3 2200.64   91.78
  -1  -2   3 1979.87   91.09
  -1  -2   2 3305.08  149.35
   1  -2  -2 3351.32  149.30
   1   2  -2 3274.58  149.36
   1  -2  -2 3325.15  149.18
   1   2  -1    8.10    1.70
   1  -2  -1    7.01    1.53
   1  -2  -1    8.46    1.51
  -1   2   1   10.57    1.43
  -1   2   0  112.40    5.36
   1  -2   0  107.98    5.05
  -1   2  -1 5474.47  248.23
   1  -2   1 5576.14  248.20
   1  -2   2   10.13    1.67
  -1   2  -2   13.45    1.32
  -1   2  -2   10.63    1.26
  -1  -2  -2   10.98    1.42
  -1   2  -3  208.79   10.33
   1  -2   3  227.49   10.98
  -1  -2  -3  240.43   10.69
  -1   2  -3  237.67   10.69
  -1   2  -3  241.45   11.06
  -1   2  -4  329.85   15.35
  -1  -2  -4  311.52   14.95
  -1   2  -4  309.40   14.94
  -1   2  -5  371.02   17.03
  -1  -2  -5  328.78   17.05
  -1  -2  -5  408.38   18.14
  -1  -2  -5  380.90   17.70
  -1   2  -5  361.08   17.71
  -1   2  -5  395.40   18.14
  -1  -2  -5  387.92   17.06
  -1  -2  -5  378.82   17.27
  -1   2  -6  148.69    7.11
  -1  -2  -6  154.59    7.47
  -1   2  -6  129.35    7.09
  -1  -2  -6  135.31    8.13
  -1  -2  -6  157.72    7.13
  -1  -2  -6  136.12    7.89
  -1   2  -7   18.17    2.01
  -1  -2  -7   17.67    2.60
  -1  -2  -7   16.70    2.05
  -1   2  -7   14.75    1.98
  -1  -2  -8  146.16    7.38
  -1   2  -8  134.55    7.28
  -1  -2  -8  144.48    7.62
  -1  -2  -9    8.74    2.69
  -1   2  -9   12.95    2.64
  -1  -2  -9    8.85    2.47
  -1   2 -10  370.92   17.16
  -1  -2 -10  334.27   17.17
  -1  -2 -10  380.12   17.17
  -1   2 -11   55.93    3.36
  -1  -2 -11   50.90    3.31
  -1   2 -11   53.56    3.58
  -1   2 -12    1.19    1.10
  -1   2 -12    3.31    1.27
  -1  -2 -12    4.50    1.24
  -1  -2 -12    4.12    1.57
   1  -3 -12   11.63    1.35
   1  -3 -11   60.96    3.55
   1   3 -11   58.39    3.57
   1  -3 -11   51.90    3.82
   1  -3 -10   49.43    4.05
   1  -3 -10   49.82    3.45
   1   3 -10   47.09    3.73
   1  -3  -9    1.57    1.82
   1   3  -9   -2.63    2.33
   1  -3  -9    1.71    2.94
   1  -3  -8   80.20    4.48
   1   3  -8   71.88    4.64
   1   3  -8   80.09    4.58
   1   3  -7   -0.56    1.67
   1  -3  -7   -0.83    1.81
   1   3  -7   -1.56    1.76
   1  -3  -7   -0.07    1.45
   1   3  -6  427.05   19.45
   1   3  -6  418.55   19.38
   1  -3  -6  429.59   19.38
   1  -3  -6  411.58   19.46
   1  -3  -6  433.73   20.45
   1   3  -6  404.64   20.67
   1   3  -6  419.53   19.44
   1   3  -5 1780.89   82.20
   1   3  -5 1823.86   82.32
   1   3  -5 1864.07   81.22
   1   3  -5 1783.30   81.24
   1  -3  -5 1926.90   82.53
   1  -3  -5 1846.32   81.21
   1   3  -5 1823.33   81.26
   1  -3  -5 1597.40   81.44
   1  -3  -5 1797.68   81.27
   1  -3  -4   84.31    4.60
   1   3  -4   80.45    5.20
  -1  -3   4   82.66    4.98
   1   3  -4   79.59    5.08
   1   3  -3   58.74    3.91
   1   3  -3   52.97    3.58
  -1  -3   3   59.16    3.75
   1  -3  -3   55.28    3.43
   1  -3  -3   54.39    3.79
  -1  -3   2   15.80    2.67
   1   3  -2   22.80    2.65
   1  -3  -2   21.61    2.19
   1   3  -2   20.26    2.11
  -1  -3   1  423.34   19.49
   1  -3  -1  412.75   19.33
  -1   3   0  231.33   10.35
   1  -3   0  205.87   10.37
   1  -3   1 3916.21  179.79
  -1   3  -1 3997.26  179.70
   1  -3   1 4016.99  179.41
  -1   3  -2 2160.37   97.82
  -1  -3  -2 2179.44   97.78
   1  -3   2 2185.99   97.90
  -1  -3  -3  568.89   25.96
  -1   3  -3  567.11   26.03
  -1   3  -4   11.23    1.81
  -1  -3  -4   15.18    1.83
  -1   3  -4   14.70    2.53
  -1  -3  -5    8.34    1.85
  -1  -3  -5    7.62    1.33
  -1  -3  -5    8.38    1.90
  -1   3  -5    8.88    1.84
  -1   3  -5    9.63    2.51
  -1   3  -5    8.16    1.37
  -1   3  -5   10.36    1.27
  -1  -3  -5    5.75    1.35
  -1  -3  -6   90.09    5.06
  -1   3  -6   85.95    4.65
  -1  -3  -6   90.29    4.66
  -1   3  -7  475.86   22.02
  -1  -3  -7  492.69   22.36
  -1  -3  -7  464.75   22.03
  -1  -3  -8  128.89    7.04
  -1  -3  -8  117.78    6.53
  -1   3  -8  126.41    6.60
  -1  -3  -9    3.11    2.84
  -1  -3  -9    4.18    2.32
  -1   3  -9    4.00    2.41
  -1  -3 -10   36.91    3.19
  -1   3 -10   43.04    3.35
  -1  -3 -10   39.61    3.49
  -1   3 -10   42.42    3.65
  -1   3 -11    4.23    1.90
  -1  -3 -11    2.92    1.76
  -1   3 -11    4.19    1.86
  -1  -3 -11    2.87    1.84
  -1   3 -12  120.71    5.76
  -1  -3 -12  114.82    5.87
   1  -4 -12   26.17    1.76
   1  -4 -12   25.38    2.01
   1  -4 -11    0.27    1.49
   1   4 -11    2.14    1.95
   1  -4 -11   -1.23    2.17
   1  -4 -10   56.45    3.62
   1  -4 -10   56.04    4.28
   1   4 -10   54.97    3.92
   1   4  -9   49.11    3.55
   1  -4  -9   46.72    3.26
   1   4  -8    6.15    2.06
   1  -4  -8    5.66    1.84
   1   4  -8    5.86    2.15
   1  -4  -7   35.39    2.55
   1   4  -7   36.87    2.77
   1   4  -7   34.01    2.72
   1  -4  -7   38.85    2.75
   1   4  -6   83.73    4.47
   1   4  -6   77.95    4.44
   1   4  -6   75.68    5.45
   1  -4  -6   85.44    4.50
   1   4  -6   85.99    4.43
   1  -4  -6   88.05    5.45
   1  -4  -6   86.86    4.37
   1  -4  -5  337.38   17.18
   1   4  -5  377.64   16.87
   1  -4  -5  367.80   16.77
   1  -4  -5  372.71   16.87
   1   4  -5  378.37   17.98
   1   4  -5  365.30   16.82
   1   4  -5  347.26   16.79
  -1  -4   5  383.71   17.88
   1   4  -5  377.77   17.94
   1   4  -5  370.19   16.84
   1   4  -4 1114.10   36.94
   1   4  -4 1155.71   36.83
   1  -4  -4 1162.84   36.57
  -1  -4   4 1091.08   36.79
  -1  -4   3  257.81   12.41
   1   4  -3  242.65   12.20
   1  -4  -3  251.77   12.23
   1   4  -3  259.18   12.44
   1   4  -2 1644.78   75.94
   1  -4  -2 1706.31   76.14
  -1  -4   2 1751.31   76.22
   1   4  -2 1631.32   76.24
   1   4  -1 2080.44   93.11
  -1  -4   1 2095.61   93.49
   1  -4  -1 2019.94   93.41
   1  -4   0  960.56   43.71
   1  -4   1 4552.02  208.90
   1  -4   1 4686.74  208.59
   1  -4   1 4646.59  208.92
   1  -4   2  646.88   29.63
  -1   4  -2  660.95   30.16
   1  -4   2  654.85   30.14
   1  -4   2  651.58   29.85
  -1  -4  -2  658.90   29.52
  -1  -4  -3  658.81   29.85
  -1   4  -3  663.62   29.99
  -1   4  -3  638.57   30.48
  -1   4  -4 1114.10   51.09
  -1  -4  -4 1129.41   50.95
  -1   4  -5    0.78    1.22
  -1  -4  -5    1.57    1.31
  -1   4  -5    2.88    1.55
  -1   4  -5    2.68    2.67
  -1  -4  -5    1.51    1.50
  -1  -4  -5    0.12    1.23
  -1   4  -5    2.49    1.18
  -1  -4  -5   -0.79    1.89
  -1  -4  -6  236.74   11.40
  -1   4  -6  239.55   11.06
  -1  -4  -6  224.18   11.06
  -1  -4  -7   -0.73    1.66
  -1  -4  -7    2.20    2.52
  -1   4  -7    0.80    1.69
  -1   4  -8  355.64   16.68
  -1  -4  -8  342.28   16.68
  -1  -4  -8  366.69   17.14
  -1   4  -9   26.75    3.12
  -1  -4  -9   32.91    3.70
  -1  -4  -9   28.11    2.88
  -1   4  -9   27.96    2.96
   1   4   9   25.17    1.93
  -1  -4 -10    6.54    2.78
  -1   4 -10    3.07    2.15
  -1   4 -10    4.47    2.10
  -1  -4 -10    7.78    2.19
  -1   4 -11   12.08    1.84
  -1   4 -11   11.93    1.95
  -1  -4 -11   10.63    2.13
  -1  -4 -11   10.03    1.77
  -1   4 -12   58.61    3.11
   1   5 -12    0.44    1.22
   1  -5 -12   -0.72    1.27
   1  -5 -11  176.65    8.77
   1   5 -11  195.49    9.00
   1  -5 -11  179.46    9.15
   1  -5 -10    5.76    3.02
   1   5 -10    2.15    2.29
   1  -5 -10    7.47    1.79
   1   5  -9  224.93   10.38
   1  -5  -9  198.68   10.12
   1  -5  -9  200.81   10.83
   1   5  -8  440.82   19.88
   1  -5  -8  411.05   19.69
   1   5  -7  216.96   10.59
   1   5  -7  218.10   10.55
   1  -5  -7  219.50   10.49
   1   5  -7  225.38   10.64
   1  -5  -6    4.06    1.55
   1   5  -6    7.58    2.21
   1   5  -6    3.27    1.50
   1   5  -6    4.40    1.60
   1   5  -6    4.86    1.46
   1  -5  -6    5.67    1.28
   1   5  -5  415.34   20.66
   1   5  -5  427.45   19.59
   1  -5  -5  392.78   20.21
   1  -5  -5  428.20   19.57
   1   5  -5  443.32   19.57
   1   5  -5  411.44   19.53
  -1  -5   5  429.07   20.60
   1   5  -5  440.90   20.71
   1  -5  -5  433.22   19.48
   1   5  -5  425.46   19.54
  -1  -5   4   99.52    5.72
   1   5  -4  102.03    5.83
  -1  -5   4   90.06    4.82
   1   5  -4  105.00    4.86
   1   5  -4   94.28    5.86
   1   5  -4   98.00    4.85
   1   5  -4   96.92    4.86
   1  -5  -4  103.21    6.08
   1  -5  -4  100.35    5.63
   1   5  -3   11.25    2.02
   1   5  -3   13.19    2.47
  -1  -5   3   11.00    2.35
   1  -5  -3    9.66    2.04
  -1  -5   2  869.75   41.23
   1   5  -2  900.57   40.97
   1  -5  -2  925.38   41.26
   1   5  -1  257.78   12.23
  -1  -5   1  274.94   12.85
   1  -5   0  255.27   12.47
   1  -5   0  279.32   12.76
   1  -5   1 1993.05   91.35
   1  -5   1 2127.14   91.47
   1  -5   1 1988.38   91.07
   1  -5   2  670.89   30.77
   1  -5   2  659.14   30.27
   1  -5   2  677.26   30.62
   1  -5   3  576.68   27.33
  -1   5  -3  614.92   27.47
   1  -5   3  577.03   26.79
  -1  -5  -3  584.97   26.53
  -1  -5  -4  626.42   28.32
  -1  -5  -4  617.18   28.46
  -1   5  -4  635.70   29.45
  -1   5  -4  625.55   28.26
  -1   5  -4  613.83   28.69
  -1  -5  -5   51.05    2.96
  -1   5  -5   50.30    2.92
  -1   5  -5   53.24    2.89
  -1  -5  -5   48.55    3.40
  -1  -5  -6   90.17    5.36
  -1  -5  -6   89.06    4.86
  -1   5  -6   90.01    4.81
  -1   5  -6   94.60    4.71
  -1  -5  -7   37.02    2.76
  -1   5  -7   30.88    2.59
  -1  -5  -7   39.72    3.65
  -1  -5  -8   21.64    3.63
   1   5   8   25.63    1.92
  -1  -5  -8   27.05    2.50
  -1   5  -8   21.90    2.64
  -1   5  -8   24.79    2.87
  -1   5  -9   19.70    2.58
  -1  -5  -9   15.26    2.40
  -1  -5  -9   14.65    3.48
  -1   5  -9   15.72    2.57
  -1   5 -10    1.30    2.00
  -1  -5 -10   -1.10    1.89
  -1   5 -10    4.41    2.06
  -1  -5 -10    4.31    2.66
  -1   5 -11   12.84    1.79
  -1  -5 -11   11.06    2.14
  -1  -5 -11   14.58    1.70
  -1  -5 -12   15.26    1.56
   1  -6 -12   -0.10    1.21
   1   6 -12   -0.21    1.00
   1   6 -11   97.63    5.03
   1  -6 -11   88.83    5.33
   1  -6 -10   24.40    3.49
   1  -6 -10   19.21    2.08
   1   6 -10   27.93    2.64
   1  -6  -9  159.30    8.25
   1   6  -9  152.56    7.52
   1   6  -8   15.65    2.41
   1  -6  -8   13.13    1.83
   1   6  -7   10.31    1.79
   1  -6  -7   10.91    1.62
   1   6  -7   13.08    2.06
   1   6  -7   12.55    1.97
   1   6  -6  101.68    5.22
   1   6  -6   99.78    5.09
   1   6  -6  104.69    5.22
   1  -6  -6   93.79    4.98
   1   6  -5   10.46    2.25
   1   6  -5    9.15    1.42
   1   6  -5    3.06    2.46
   1   6  -5    7.27    1.18
  -1  -6   5    8.88    2.08
   1  -6  -5    7.24    1.34
   1   6  -5    6.22    1.48
   1   6  -5    7.87    1.52
   1  -6  -5    9.62    1.87
   1  -6  -4 1099.40   49.35
   1   6  -4 1044.86   48.38
  -1  -6   4 1139.72   49.41
   1   6  -4 1094.37   48.39
  -1  -6   4 1000.72   48.57
   1   6  -4 1100.08   49.33
   1   6  -4 1085.38   48.39
  -1  -6   3  142.63    7.85
   1   6  -3  150.45    7.68
   1   6  -3  140.33    6.89
   1  -6  -3  160.77    7.91
  -1  -6   2    3.07    2.24
   1   6  -2   -1.18    1.61
   1  -6  -2    1.26    1.65
   1   6  -1  724.51   33.70
  -1  -6   1  783.78   34.40
   1  -6   0  253.45   12.09
   1  -6   0  255.64   12.44
   1  -6   1  421.65   20.95
   1  -6   1  482.99   21.28
   1  -6   1  494.33   21.47
   1  -6   2 2465.09  112.73
   1  -6   2 2467.10  112.29
   1  -6   2 2571.78  112.73
   1  -6   3  433.49   20.46
   1  -6   3  427.67   19.72
   1  -6   3  425.84   19.93
  -1   6  -4   44.20    3.96
  -1  -6  -4   41.14    2.99
   1   6   4   45.93    2.41
  -1   6  -4   43.17    2.46
  -1   6  -4   44.94    2.46
  -1   6  -4   48.14    2.57
  -1  -6  -4   46.49    2.57
  -1  -6  -4   39.26    2.45
  -1  -6  -5  505.30   22.49
   1   6   5  477.74   22.03
  -1  -6  -5  497.43   22.18
  -1   6  -5  479.99   22.10
  -1   6  -5  472.51   22.24
  -1   6  -5  479.64   22.14
  -1   6  -6   14.14    1.71
  -1   6  -6   10.09    1.60
  -1  -6  -6   12.25    1.74
  -1   6  -6   10.05    1.94
   1   6   6    8.41    1.26
  -1  -6  -7  315.38   13.85
   1   6   7  291.33   13.51
  -1   6  -7  275.19   13.82
  -1   6  -7  282.70   13.75
  -1  -6  -8  120.07    7.28
  -1   6  -8  130.69    6.51
   1   6   8  120.55    6.02
  -1  -6  -8  126.17    6.49
  -1   6  -8  116.73    6.51
  -1   6  -9   84.75    5.09
  -1   6  -9   85.89    5.14
  -1  -6  -9  101.29    5.21
  -1  -6  -9   98.31    6.07
  -1  -6 -10   24.10    2.35
  -1   6 -10   25.04    2.46
  -1  -6 -10   25.14    3.40
  -1   6 -11    5.67    1.48
  -1  -6 -11    8.23    2.04
   1  -7 -12   13.94    1.37
   1  -7 -11  106.82    6.06
   1   7 -11  116.15    5.73
   1  -7 -10   55.33    4.31
   1   7 -10   57.55    3.62
   1   7  -9  517.23   22.95
   1  -7  -9  534.93   23.53
   1  -7  -9  459.54   22.67
   1   7  -8  113.60    5.66
   1  -7  -8   93.38    5.25
   1  -7  -7   46.25    2.87
   1   7  -7   47.76    3.25
   1   7  -7   46.60    2.99
   1   7  -7   43.64    3.25
   1   7  -6   38.68    2.69
   1   7  -6   33.14    2.55
   1   7  -6   35.23    2.57
   1   7  -5    1.68    1.27
   1   7  -5    1.35    1.49
   1  -7  -5    1.48    1.75
  -1  -7   5   -0.42    1.66
   1   7  -5    1.63    1.43
   1   7  -4  297.03   14.00
   1   7  -4  306.01   13.98
   1   7  -4  314.71   14.02
  -1  -7   4  277.42   14.30
   1  -7  -4  293.07   15.05
  -1  -7   4  317.12   15.08
   1   7  -4  306.20   15.01
   1   7  -3  170.07    7.82
   1  -7  -3  179.31    8.98
   1   7  -3  156.90    7.78
  -1  -7   3  161.42    8.80
   1   7  -3  164.02    8.62
   1   7  -2    1.10    1.69
   1  -7  -2   -0.17    1.97
  -1  -7   2    2.09    2.13
  -1  -7   1  290.04   13.80
   1  -7  -1  268.16   13.10
   1  -7   0  710.38   33.50
   1  -7   0  763.29   33.97
   1  -7   1  554.83   25.00
   1  -7   1  519.28   24.75
   1  -7   1  545.96   25.23
   1  -7   2 1906.84   81.12
   1  -7   2 1770.95   81.07
   1  -7   2 1727.14   80.56
  -1   7  -3    6.11    1.22
  -1  -7  -3    4.94    1.55
   1   7   3    4.62    0.96
   1  -7   3    4.99    1.46
   1  -7   3    4.08    2.26
   1  -7   3    4.00    1.19
  -1   7  -4  409.17   19.27
   1   7   4  420.95   19.27
  -1  -7  -4  419.08   19.33
  -1  -7  -4  431.93   19.63
  -1   7  -4  436.90   19.34
  -1  -7  -5  746.88   33.97
  -1  -7  -5  756.55   33.65
  -1   7  -5  725.50   33.59
   1   7   5  731.72   33.52
  -1   7  -5  742.33   33.59
  -1   7  -6   54.83    3.52
  -1  -7  -6   57.26    4.13
  -1   7  -6   60.59    3.42
  -1  -7  -6   60.63    3.49
   1   7   6   59.52    3.20
  -1   7  -6   57.63    3.40
  -1   7  -7  466.64   21.23
   1   7   7  459.96   20.98
  -1  -7  -7  462.54   21.25
  -1   7  -7  440.13   21.22
  -1  -7  -8   46.39    3.13
  -1   7  -8   40.55    3.10
  -1   7  -8   40.79    3.08
  -1   7  -9   53.87    3.53
  -1  -7  -9   52.03    3.44
  -1  -7  -9   53.85    4.64
  -1   7 -10   10.79    1.87
  -1  -7 -10    7.69    2.76
  -1  -7 -11    7.69    1.89
  -1   7 -11    6.38    1.24
   1   8 -11    1.17    1.30
   1  -8 -11   -0.32    1.93
   1   8 -10   55.79    3.42
   1  -8 -10   48.87    4.27
   1   8  -9    0.54    1.96
   1   8  -8  203.76   10.63
   1   8  -8  230.46   10.65
   1   8  -7   -1.03    1.92
   1   8  -7    2.40    1.84
   1   8  -6  821.13   37.09
   1   8  -6  808.99   37.04
   1   8  -6  809.68   37.08
   1   8  -5   48.77    3.05
   1   8  -5   51.30    3.00
   1   8  -5   46.61    3.12
   1  -8  -4  124.71    7.57
   1   8  -4  128.96    6.37
   1   8  -4  128.93    6.48
   1   8  -4  136.45    6.50
   1   8  -4  133.93    7.58
  -1  -8   4  131.88    7.51
  -1  -8   3  333.19   15.89
   1  -8  -3  339.27   16.07
   1   8  -3  324.77   15.58
   1   8  -3  326.21   14.77
   1   8  -3  306.91   14.67
   1   8  -2  573.74   26.36
   1   8  -2  586.29   26.88
   1   8  -2  555.78   26.34
   1  -8  -2  640.47   27.65
  -1  -8   2  603.36   27.48
   1   8  -2  588.57   26.36
  -1   8   1   71.07    3.73
   1   8  -1   73.84    3.76
  -1  -8   1   73.19    4.96
   1  -8  -1   77.74    4.30
   1   8  -1   74.60    3.80
   1  -8   0    0.42    1.65
   1  -8   0    2.59    1.91
   1   8   0    2.63    1.03
   1   8   1    4.24    1.02
   1  -8   1    5.11    1.55
   1   8   1    4.57    1.20
   1  -8   1    6.77    1.71
   1  -8   1    3.02    1.50
   1   8   2 2408.16  109.17
  -1   8  -2 2423.11  109.17
   1  -8   2 2433.87  110.17
   1  -8   2 2412.76  109.58
   1  -8   2 2540.31  110.07
   1  -8   3  468.75   22.42
  -1   8  -3  493.67   21.70
  -1   8  -3  472.39   21.73
   1   8   3  460.79   21.68
  -1  -8  -3  478.41   21.94
   1  -8   3  489.53   22.84
   1   8   4   61.22    3.20
  -1  -8  -4   55.86    3.23
  -1   8  -4   62.07    3.28
  -1  -8  -4   59.96    3.74
  -1   8  -4   68.15    3.42
  -1  -8  -5   36.82    2.44
  -1   8  -5   37.69    2.52
  -1  -8  -5   38.38    3.19
   1   8   5   39.03    2.30
  -1  -8  -6   47.52    2.96
  -1  -8  -6   48.81    3.86
   1   8   6   46.40    2.69
  -1   8  -6   45.60    2.85
  -1   8  -6   47.58    2.96
  -1   8  -7   46.56    3.12
  -1  -8  -7   54.66    4.36
  -1  -8  -7   49.58    3.19
  -1   8  -7   47.53    3.13
  -1  -8  -8   87.70    5.11
  -1   8  -8  100.40    5.12
  -1   8  -9   58.28    3.57
  -1   8 -10   69.75    3.89
  -1  -8 -10   74.34    4.52
  -1  -8 -11    5.89    1.72
   1   8  11   10.79    1.16
   1  -9 -11  116.34    5.64
   1   9 -11  102.65    5.18
   1   9 -10    5.55    1.61
   1   9  -9   37.29    2.87
   1   9  -8    7.65    2.03
   1  -9  -8    5.12    3.48
   1   9  -8    5.08    2.24
   1   9  -7  217.39   10.23
   1   9  -7  201.64   10.14
   1   9  -6  385.21   18.30
   1   9  -6  390.82   18.38
   1   9  -6  406.60   18.34
   1   9  -5    1.16    1.29
   1   9  -5    0.49    1.77
   1   9  -5    1.12    1.69
   1   9  -4  159.71    7.24
   1   9  -4  143.12    7.21
   1   9  -4  139.18    7.03
  -1  -9   3  176.56    9.32
   1   9  -3  168.88    8.12
  -1  -9   3  163.54    8.86
   1   9  -2  290.55   13.55
   1  -9  -2  295.37   14.87
  -1  -9   2  288.73   14.74
  -1   9   2  293.31   13.52
   1   9  -2  289.49   13.55
   1  -9  -2  294.29   13.89
   1   9  -2  293.29   13.56
   1   9  -1   16.16    1.66
   1  -9  -1   16.24    2.43
   1   9  -1   16.48    1.60
  -1   9   1   15.01    1.52
   1  -9  -1   15.20    1.92
  -1  -9   1   17.59    2.72
  -1   9   0   14.06    1.47
  -1  -9   0   13.23    2.67
   1   9   0   12.93    1.36
   1  -9   0    9.89    2.12
   1  -9   0   14.06    1.97
   1   9   1  563.44   25.02
  -1   9  -1  548.21   24.96
   1  -9   1  495.73   25.54
  -1   9  -1  556.28   25.01
   1  -9   1  569.46   25.76
   1  -9   1  534.06   26.13
   1   9   2 1222.52   54.15
  -1   9  -2 1202.45   54.12
  -1   9  -2 1178.67   54.06
   1   9   2 1197.83   54.11
   1  -9   2 1213.98   55.04
   1  -9   2 1206.59   55.30
  -1  -9  -2 1187.55   54.23
  -1   9  -3   26.63    1.96
  -1   9  -3   27.16    2.04
  -1  -9  -3   27.46    2.35
   1   9   3   27.30    1.81
  -1  -9  -4  149.26    7.54
  -1   9  -4  143.92    7.08
   1   9   4  149.11    7.05
  -1   9  -4  149.45    7.21
   1   9   5   62.02    3.31
  -1   9  -5   58.45    3.54
  -1  -9  -5   67.98    4.20
  -1  -9  -6    9.89    2.95
   1   9   6   13.93    1.47
  -1   9  -6   14.93    1.94
  -1  -9  -7  398.08   17.66
  -1   9  -7  377.26   16.95
  -1   9  -7  337.64   16.88
  -1   9  -8  255.95   12.35
  -1  -9  -8  275.19   13.28
  -1   9  -9    2.92    1.45
   1   9  10    0.05    1.40
  -1  -9 -11   -0.69    1.36
   1   9  11    1.43    0.76
  -1  -9 -11    1.25    1.04
   1 -10 -10    4.75    2.34
   1  10 -10    3.98    1.33
   1 -10  -9   -3.40    3.01
   1  10  -9    1.51    1.59
   1  10  -8   -0.41    1.71
   1  10  -8   -0.72    2.19
   1 -10  -8   -0.13    3.02
   1  10  -7   35.04    2.64
   1  10  -7   37.53    3.15
   1  10  -6  278.02   13.34
   1  10  -6  278.36   13.39
   1  10  -6  294.95   13.51
   1  10  -5  117.76    5.95
   1  10  -5  107.47    5.71
   1  10  -5  120.86    6.00
   1  10  -4  140.65    6.97
   1  10  -4  136.97    7.01
   1  10  -3  223.53   10.61
   1  10  -2   76.02    4.12
  -1 -10   2   81.01    5.36
  -1  10   2   75.76    4.07
   1  10  -2   80.57    4.13
   1  10  -2   77.70    4.07
  -1  10   1  134.69    6.65
  -1 -10   1  125.93    7.97
   1  10  -1  137.95    6.73
   1  10  -1  141.90    6.72
   1 -10   0   45.71    3.99
  -1  10   0   52.45    2.93
   1  10   0   50.39    2.93
   1 -10   0   48.52    3.43
   1 -10   0   47.05    3.69
  -1  10   0   53.41    2.88
  -1 -10   0   49.96    4.32
  -1  10  -1   62.49    3.47
  -1  10  -1   68.31    3.57
   1 -10   1   64.50    4.58
   1  10   1   64.46    3.51
   1 -10   1   74.51    4.41
   1  10   2 1348.06   60.86
   1  10   2 1325.56   60.90
  -1  10  -2 1340.48   60.88
   1 -10   2 1385.62   61.89
   1 -10   2 1316.80   62.21
  -1  10  -2 1370.26   60.84
   1  10   3  218.59   10.23
  -1 -10  -3  210.88   10.37
  -1  10  -3  223.86   10.15
   1  10   3  208.02   10.10
  -1  10  -3  215.78   10.20
  -1  10  -4  248.06   11.38
  -1 -10  -4  249.98   11.69
  -1  10  -4  234.08   11.24
   1  10   4  235.78   11.22
   1  10   5   18.31    1.61
  -1  10  -5   21.48    1.84
  -1  10  -5   20.20    2.06
  -1 -10  -5   16.03    2.54
  -1  10  -6   33.80    2.57
  -1 -10  -6   28.86    3.25
  -1  10  -7   36.69    2.79
  -1 -10  -7   42.64    3.91
  -1 -10  -8   -0.76    2.81
   1  10   9    3.30    1.76
  -1 -10  -9    4.22    2.72
   1  10  10    3.91    1.32
   1 -11 -11    0.19    1.07
   1 -11 -10   40.50    3.13
   1 -11  -9    5.04    2.64
   1  11  -9    8.76    1.43
   1 -11  -8   19.78    3.33
   1  11  -8   17.77    2.49
   1  11  -8   20.47    1.95
   1  11  -7    5.49    1.53
   1 -11  -7    6.77    3.10
   1  11  -7    4.96    2.38
   1  11  -6   24.12    2.71
   1  11  -6   19.55    1.89
   1  11  -6   19.45    2.44
   1  11  -5  112.88    6.12
   1  11  -5  125.82    6.34
   1  11  -4   30.79    2.59
   1  11  -4   35.23    2.73
   1  11  -3   73.53    4.13
  -1  11   3   71.87    4.10
   1  11  -3   73.05    4.12
  -1  11   2  195.90    9.08
   1  11  -2  184.76    9.11
   1  11  -2  186.60    9.12
   1  11  -1  163.10    8.13
  -1  11   1  172.17    8.09
   1  11  -1  165.67    8.16
   1  11  -1  169.64    8.14
   1  11   0    1.67    1.34
  -1  11   0    0.33    1.46
  -1  11   0    1.24    1.24
   1  11   0   -0.18    1.62
   1  11   1   87.83    4.42
  -1  11  -1   85.49    4.47
  -1  11  -1   81.59    4.35
   1  11   2   31.14    2.18
  -1  11  -2   34.93    2.26
   1  11   3   14.70    1.55
  -1  11  -3   13.44    1.84
   1  11   3   15.29    1.98
  -1 -11  -3   10.80    1.87
  -1  11  -3   15.99    1.68
   1  11   4  316.86   14.93
  -1  11  -4  317.01   14.95
  -1 -11  -4  318.55   15.31
   1  11   4  339.30   15.16
  -1  11  -4  325.03   15.09
  -1  11  -5    7.93    1.90
  -1 -11  -5    9.30    2.44
   1  11   5    8.93    2.25
  -1  11  -5    8.19    1.60
   1  11   5   12.10    1.36
  -1 -11  -6   87.55    5.49
  -1  11  -6   88.43    4.81
   1  11   7   40.91    3.45
  -1  11  -7   51.92    3.08
  -1 -11  -7   44.44    4.09
   1  11   8   10.66    2.12
  -1 -11  -8   10.52    2.98
  -1 -11  -9    6.24    2.41
   1  11   9    7.83    1.68
   1  11  10   21.39    1.63
  -1 -11 -10   22.35    2.23
   1 -12 -10   10.55    1.80
   1 -12  -9    6.12    2.45
  -1  12   9    3.30    1.80
   1 -12  -8   34.90    3.56
   1  12  -8   43.28    3.10
  -1  12   8   41.63    3.09
   1 -12  -7   -2.72    2.78
  -1  12   7    0.95    2.34
   1  12  -7    0.90    2.29
   1  12  -6   34.82    3.03
   1 -12  -6   38.00    3.23
   1  12  -6   25.87    2.79
  -1  12   6   29.37    2.95
   1  12  -5   53.61    3.55
   1  12  -5   56.59    3.76
   1 -12  -5   51.98    3.88
  -1  12   5   50.12    3.60
   1  12  -4    9.31    2.20
  -1  12   4    4.51    2.00
   1  12  -4    6.24    2.32
  -1  12   3   -0.98    1.67
   1  12  -3    1.39    2.01
   1  12  -3    0.52    1.67
   1  12  -2    0.07    1.76
  -1  12   2   -1.07    1.73
   1  12  -2    0.07    1.84
   1  12  -1   56.00    3.43
   1  12  -1   55.76    3.53
   1  12  -1   58.64    3.51
  -1  12   1   58.21    3.41
  -1  12   0    0.18    1.42
   1  12   0   -0.69    1.68
  -1  12   0    2.67    1.64
   1  12   0    1.26    1.45
   1  12   1  102.41    5.33
  -1  12  -1  103.65    5.28
  -1  12  -1  107.31    5.42
  -1  12  -2    1.27    1.34
   1  12   2    0.61    1.23
  -1  12  -3   46.04    2.81
   1  12   3   46.66    3.18
  -1  12  -3   39.96    2.92
   1  12   3   45.72    2.72
   1  12   4   19.72    1.76
   1  12   4   19.02    2.52
  -1  12  -4   23.44    1.92
  -1 -12  -4   19.34    2.35
  -1  12  -4   18.23    2.28
   1  12   5   99.40    5.33
  -1 -12  -5   88.66    5.47
  -1  12  -5   95.20    5.12
  -1  12  -6    6.16    1.82
   1  12   6   10.32    2.35
  -1  12  -7    5.82    1.78
  -1 -12  -7    4.32    2.67
   1  12   7    2.44    2.10
   1  12   8    4.14    1.81
  -1 -12  -8    8.69    2.48
  -1 -12  -9   28.08    2.75
   1  12   9   29.66    2.14
  -1 -12 -10   16.65    1.71
   1  12  10   18.39    1.29
   1 -13 -10    4.38    1.25
   1 -13  -9   70.46    4.39
  -1  13   9   80.47    4.11
   1  13  -8  130.46    6.49
  -1  13   8  136.18    6.55
   1 -13  -8  113.88    6.78
   1  13  -7    1.94    2.08
  -1  13   7    1.78    2.18
   1 -13  -7    4.16    2.59
  -1  13   6   -2.68    2.23
   1 -13  -6    3.98    2.44
   1  13  -6    2.71    2.07
   1  13  -6    0.34    2.26
   1  13  -5   35.22    3.21
  -1  13   5   33.92    3.02
   1 -13  -5   36.51    3.09
   1  13  -5   32.97    2.89
  -1  13   4  129.55    7.02
   1  13  -4  125.85    7.09
  -1  13   3    1.89    2.05
   1  13  -3    2.42    2.17
   1  13  -3    1.74    2.07
  -1  13   2  477.82   21.89
   1  13  -2  468.29   21.90
   1  13  -1   45.40    3.15
   1  13  -1   39.32    3.12
  -1  13   1   44.21    3.06
  -1  13   1   40.73    2.80
   1  13   0   -0.37    2.00
   1  13   0    0.79    1.48
  -1  13   0    0.78    1.51
  -1  13   0    1.00    1.73
   1  13   0    3.34    1.96
  -1  13  -1    0.79    1.80
   1  13   1    0.77    1.99
   1  13   1    1.94    1.38
  -1  13  -1    0.38    1.51
   1  13   2    0.80    1.41
  -1  13  -2    4.38    1.51
  -1  13  -3   30.92    2.32
   1  13   3   27.85    2.20
  -1  13  -3   33.36    2.73
   1  13   4  110.76    6.13
  -1  13  -4  120.16    6.02
  -1  13  -4  113.64    5.73
   1  13   4  114.76    5.69
  -1 -13  -4  110.34    6.02
   1  13   5   26.08    3.05
  -1 -13  -5   34.92    2.96
  -1  13  -5   30.83    2.63
  -1  13  -6   33.33    2.48
  -1 -13  -6   32.37    2.98
  -1 -13  -7    0.73    2.20
   1  13   7    3.90    1.94
  -1  13  -7    1.64    1.46
  -1 -13  -8   -2.08    2.04
   1  13   8    1.22    1.56
  -1 -13  -9    2.32    1.60
   1  13   9    2.04    1.21
  -1  14   9    3.57    1.25
   1 -14  -9    2.30    1.45
  -1  14   8    1.70    1.59
   1 -14  -8    1.71    1.96
   1 -14  -7   32.48    3.01
   1  14  -7   34.08    2.75
  -1  14   7   37.32    2.85
   1 -14  -6    4.89    2.12
  -1  14   6    7.60    2.33
   1  14  -6    5.26    2.28
  -1  14   5   30.95    2.85
   1  14  -5   23.37    2.62
   1 -14  -5   25.34    2.54
   1  14  -5   32.43    2.98
   1  14  -4    2.57    2.13
  -1  14   4    0.16    2.10
   1  14  -4   -1.25    2.35
  -1  14   3   49.70    3.49
   1  14  -3   48.30    3.44
   1  14  -3   45.17    3.62
  -1  14   2    8.61    1.94
  -1  14   2    7.08    2.01
   1  14  -2    6.00    2.25
   1  14  -1    7.89    2.44
   1  14  -1    8.15    2.26
  -1  14   1    9.24    1.84
  -1  14   1   11.70    2.26
   1  14   0   31.51    2.54
  -1  14   0   31.46    2.86
   1  14   0   37.01    3.17
  -1  14   0   36.35    2.58
   1  14   0   38.03    3.04
   1  14   1  431.49   19.72
  -1  14  -1  408.65   19.66
   1  14   1  418.43   19.83
  -1  14  -1  448.93   19.83
  -1  14  -2  151.80    7.39
   1  14   2  148.95    7.40
   1  14   3  312.57   15.29
  -1  14  -3  352.62   15.53
  -1  14  -4  304.25   14.40
  -1 -14  -5   22.80    2.44
   1  14   5   19.00    2.75
  -1  14  -5   24.93    2.30
  -1 -14  -6    5.89    2.04
  -1  14  -6   10.32    1.81
   1  14   6    6.84    2.22
   1  14   7  114.95    5.68
  -1 -14  -7  104.52    5.83
  -1 -14  -8    4.72    1.73
   1  14   8    4.70    1.52
   1  14   9   23.92    1.52
  -1 -14  -9   17.93    1.62
  -1  15   9    6.55    1.00
   1 -15  -8   51.26    3.19
  -1  15   8   66.21    3.29
  -1  15   7    0.66    1.70
   1 -15  -7   -0.80    1.60
   1  15  -7   -1.71    1.68
  -1  15   6   44.39    3.23
   1  15  -6   47.04    3.33
  -1  15   5  111.05    6.08
   1  15  -5  120.08    6.17
   1  15  -5  110.58    5.93
  -1  15   4   41.54    3.48
   1  15  -4   51.26    3.66
   1  15  -4   48.45    3.34
  -1  15   3  131.81    7.05
  -1  15   3  128.17    6.84
   1  15  -3  142.80    7.11
   1  15  -3  144.25    7.22
  -1  15   2   40.86    3.20
  -1  15   2   38.89    2.84
   1  15  -2   37.48    3.16
  -1  15   1   55.92    3.77
   1  15  -1   51.39    3.74
   1  15  -1   54.45    3.83
  -1  15   1   51.50    3.35
  -1  15   0  142.00    6.91
  -1  15   0  128.71    6.58
   1  15   0  121.22    6.97
   1  15   0  134.89    6.92
   1  15   1    9.09    1.68
   1  15   1    8.60    2.32
  -1  15  -1    5.64    1.61
   1  15   2  188.09    9.09
   1  15   2  168.92    8.69
  -1  15  -2  190.99    8.99
   1  15   3   73.18    4.01
  -1  15  -3   75.54    4.36
  -1  15  -4  177.77    8.72
   1  15   5    5.84    2.27
  -1  15  -5    5.39    1.74
   1  15   6   64.27    3.84
  -1  15  -6   63.99    3.58
   1  15   7   -0.16    1.60
   1  15   8    3.04    1.22
  -1  16   8   28.73    1.78
  -1  16   8   34.31    1.98
  -1  16   7   31.15    2.32
   1  16  -7   33.32    2.28
  -1  16   6    0.25    1.79
   1  16  -6    5.36    1.75
   1  16  -5   56.18    3.47
   1  16  -5   61.97    3.78
  -1  16   5   57.93    3.67
   1  16  -4   24.60    2.38
  -1  16   4   21.77    2.64
   1  16  -4   22.11    2.79
  -1  16   4   25.74    2.30
  -1  16   3    2.29    2.18
  -1  16   3    2.87    1.68
   1  16  -3    5.04    2.14
   1  16  -3    2.28    2.46
   1  16  -2    0.80    2.50
  -1  16   2   -0.57    2.21
  -1  16   2    0.50    1.67
   1  16  -2    2.49    2.13
  -1  16   1   98.13    5.17
   1  16  -1   86.85    5.11
  -1  16   1   85.17    4.78
  -1  16   0   57.72    3.82
   1  16   0   53.12    3.89
   1  16   0   50.09    4.04
  -1  16   0   58.89    3.38
   1  16   1  111.90    6.36
   1  16   1  118.89    6.23
  -1  16  -2  317.81   14.86
   1  16   2  309.55   14.92
  -1  16  -3   64.74    3.91
   1  16   3   64.50    4.14
   1  16   4    9.58    2.24
  -1  16  -4   12.18    1.99
   1  16   5   14.57    2.24
  -1  16  -5   10.83    1.74
  -1  16  -6  228.93   11.20
   1  16   6  261.58   11.42
   1  16   7   -0.09    1.31
   1  16   7   -0.43    1.36
   1  16   8    1.19    0.84
   1  16   8    2.14    0.90
  -1  17   7   21.79    1.60
  -1  17   7   17.18    1.33
   1  17  -6   34.87    2.42
  -1  17   6   37.84    2.45
  -1  17   6   32.33    2.18
   1  17  -5    1.04    1.76
  -1  17   5    2.77    1.45
  -1  17   5    1.39    1.76
   1  17  -5    3.27    1.45
  -1  17   4   44.65    3.07
   1  17  -4   42.53    3.17
   1  17  -4   41.72    2.89
  -1  17   4   42.57    2.72
   1  17  -3   46.34    3.18
  -1  17   3   53.18    3.41
  -1  17   3   47.15    2.97
   1  17  -3   45.36    3.55
   1  17  -2  155.30    7.40
  -1  17   2  134.51    7.12
  -1  17   2  151.32    7.43
   1  17  -2  146.85    7.59
   1  17  -1    3.49    2.04
  -1  17   1    2.82    2.05
  -1  17   1    0.81    1.43
   1  17   0   71.82    4.75
   1  17   0   81.56    4.57
   1  17   1   37.98    3.55
  -1  17  -1   42.43    3.13
   1  17   1   44.96    3.23
   1  17   2  142.86    7.50
  -1  17  -2  153.15    7.47
  -1  17  -3    1.93    1.71
   1  17   3    3.71    2.02
   1  17   4   26.80    2.40
  -1  17  -4   25.12    2.20
   1  17   5   26.86    2.30
  -1  17  -5   24.06    1.91
   1  17   6   25.25    1.98
   1  17   6   22.72    1.96
   1  17   7   23.82    1.62
   1  17   7   23.08    1.61
   1  18  -6    0.08    1.12
  -1  18   6    1.65    1.20
   1  18  -5   29.67    2.22
  -1  18   5   31.09    2.23
   1  18  -4   93.89    4.84
   1  18  -4   99.10    5.08
  -1  18   4  106.83    5.03
  -1  18   4   88.52    4.72
  -1  18   3   84.92    4.39
   1  18  -3   79.78    4.25
  -1  18   3   70.85    4.02
   1  18  -3   86.34    4.58
  -1  18   2   88.27    4.89
   1  18  -2   86.64    4.84
   1  18  -2   95.72    5.09
  -1  18   1    1.94    1.86
   1  18  -1    3.34    2.20
   1  18  -1    2.01    1.83
   1  18   0    3.45    1.93
   1  18   1   33.78    2.72
  -1  18  -1   38.23    2.78
   1  18   1   35.15    2.96
   1  18   2  197.79    9.37
   1  18   2  192.79    9.45
  -1  18  -2  189.75    9.29
   1  18   3    2.19    1.77
  -1  18  -3    1.18    1.50
   1  18   4    5.17    1.62
  -1  18  -4    4.88    1.31
   1  18   5    5.06    1.44
   1  18   6    3.24    1.07
   1  18   6    3.42    1.12
   1  19  -5  116.66    5.73
  -1  19   5  122.82    5.75
   1  19  -4    6.74    1.47
  -1  19   4    7.56    1.44
  -1  19   3    1.65    1.42
   1  19  -3    1.86    1.68
   1  19  -3    3.20    1.23
   1  19  -2   76.26    4.08
   1  19  -2   80.45    4.37
   1  19  -1   15.35    1.86
   1  19  -1   13.54    2.07
   1  19   0   37.37    2.62
  -1  19   0   37.35    2.65
   1  19   0   40.23    2.89
   1  19   1  124.56    6.33
  -1  19  -1  131.32    6.35
  -1  19  -2   14.66    1.67
   1  19   2   15.17    2.04
   1  19   2   15.70    1.79
   1  19   3    1.15    1.38
  -1  19  -3    3.13    1.18
   1  19   4   41.12    2.44
   1  19   5    1.15    0.88
   1  20  -4   66.52    3.34
   1  20  -3    0.89    1.16
  -1  20   2    2.24    1.22
   1  20  -2    3.42    1.38
   1  20  -1   11.43    1.25
   1  20  -1   10.95    1.61
  -1  20   1   10.19    1.41
   1  20   0  100.70    4.73
   1  20   0   86.93    4.52
  -1  20   0   88.74    4.53
   1  20   1  144.71    6.81
  -1  20  -1  133.69    6.76
   1  20   1  155.83    6.96
   1  20   2   12.56    1.30
   1  20   3   21.98    1.47
   1  21  -2    3.01    0.84
   1  21  -1   64.07    3.25
   1  21   0   45.25    2.46
   1  21   1   74.20    3.68
   1  21   2   61.80    3.08
   2   0 -12   -0.51    1.43
   2   0 -11    0.57    1.86
   2   0 -10  252.12   13.17
   2   0 -10  301.58   13.31
   2   0  -9    3.59    2.21
   2   0  -9    0.11    2.63
   2   0  -8   24.67    2.69
   2   0  -8   20.92    2.42
   2   0  -7    0.49    1.79
   2   0  -7    0.52    1.41
   2   0  -6  603.72   27.57
   2   0  -5    0.66    1.12
   2   0  -5    2.26    2.23
  -2   0   4 1475.46   66.71
  -2   0   3   -0.91    1.86
  -2   0   3   -0.29    1.41
  -2   0   2 7588.92  329.96
   2   0  -2 7098.32  330.11
  -2   0   2 7277.33  330.11
   2   0  -1   -1.01    2.02
  -2   0   1   -0.21    1.66
  -2   0   1   -0.56    1.99
  -2   0   0 2672.55  120.30
   2   0   1    0.54    1.39
   2   0   2    2.07    1.47
   2   0   3   -0.56    1.46
  -2   0  -4  760.26   33.81
  -2   0  -4  753.51   34.16
  -2   0  -4  732.43   33.62
  -2   0  -4  717.98   34.31
  -2   0  -5   -1.10    1.77
  -2   0  -5    0.67    1.96
  -2   0  -5    3.03    1.59
  -2   0  -5   -0.78    1.35
  -2   0  -6    7.80    2.04
  -2   0  -6    8.40    1.70
  -2   0  -7   -0.31    2.13
  -2   0  -7    2.44    1.79
  -2   0  -8  897.82   43.21
  -2   0  -8  987.23   43.15
  -2   0  -9    1.08    2.05
  -2   0 -10  100.37    6.06
   2   0  11    0.97    0.90
  -2   0 -11    2.56    2.18
  -2   0 -12    2.64    1.05
   2   1 -12   67.60    3.59
   2  -1 -12   60.78    3.51
   2   1 -11    4.35    1.95
   2  -1 -11    4.90    1.81
   2  -1 -11    0.08    1.79
   2   1 -10    6.48    2.28
   2  -1 -10    3.99    2.18
   2  -1 -10    1.34    2.28
   2   1  -9  537.01   24.04
   2  -1  -9  509.92   23.94
   2   1  -9  501.35   24.15
   2   1  -8   21.23    2.71
   2  -1  -8   22.89    2.35
   2   1  -8   23.20    2.44
   2   1  -7  211.39   10.30
   2   1  -7  218.13   10.42
   2  -1  -7  213.91   10.24
   2   1  -6  664.70   34.39
   2   1  -6  731.99   33.06
   2  -1  -6  744.39   33.03
   2  -1  -6  696.59   33.07
   2   1  -6  744.69   33.09
   2  -1  -5 1262.97   56.77
   2   1  -5 1220.41   56.82
   2   1  -5 1227.40   56.80
   2   1  -5 1317.08   56.78
   2   1  -5 1271.44   57.99
   2  -1  -5 1255.16   56.82
   2  -1  -5 1240.55   57.97
  -2  -1   4  235.97   12.62
  -2  -1   4  253.12   11.96
  -2   1   4  265.15   12.10
   2   1  -4  261.54   12.81
  -2  -1   3   14.72    1.66
  -2   1   3   17.59    1.79
   2  -1  -3   13.44    2.28
  -2   1   2  348.66   16.32
   2  -1  -2  347.96   16.39
  -2  -1   2  333.34   16.28
  -2  -1   2  368.59   16.58
  -2   1   2  351.48   16.36
  -2   1   1 1436.77   63.62
   2  -1  -1 1413.57   63.67
  -2   1   1 1301.15   63.67
   2   1  -1 1480.45   63.84
  -2  -1   1 1428.06   63.83
  -2   1   0 4549.75  207.46
  -2   1   0 4577.15  207.65
  -2  -1   0 4521.61  207.67
   2  -1   0 4783.50  207.48
  -2   1  -1   63.56    3.64
   2   1   1   57.88    3.42
  -2   1  -1   62.52    3.20
   2  -1   1   60.45    3.57
   2  -1   2 2183.35  102.83
  -2   1  -2 2383.64  102.77
   2   1   2 2261.89  102.69
  -2   1  -3   63.74    3.59
  -2   1  -3   71.61    3.65
   2   1   3   64.67    3.81
   2  -1   3   59.74    4.00
  -2   1  -4  154.20    7.81
  -2  -1  -4  165.13    7.67
  -2   1  -4  151.68    7.42
  -2   1  -5  285.91   14.31
  -2   1  -5  266.41   13.83
  -2   1  -5  293.96   13.44
  -2  -1  -5  292.83   13.51
  -2  -1  -5  275.24   14.05
  -2   1  -5  287.83   13.28
  -2  -1  -5  279.72   14.04
  -2  -1  -6   26.87    2.69
  -2   1  -6   27.01    2.13
  -2   1  -6   24.28    2.46
  -2  -1  -7   26.26    2.87
  -2   1  -7   24.91    2.54
  -2   1  -7   33.51    2.66
  -2   1  -8   52.86    3.64
  -2  -1  -8   48.92    3.94
  -2   1  -8   50.10    3.52
  -2   1  -9  110.47    6.34
  -2  -1  -9  119.70    6.69
  -2  -1 -10    2.00    2.03
  -2   1 -10    0.19    2.09
  -2   1 -10    2.24    2.68
  -2  -1 -11    1.33    2.21
  -2   1 -11    0.43    2.09
   2   1  11    0.73    0.86
  -2   1 -11   -0.28    1.69
  -2  -1 -12   24.08    1.74
   2   2 -12   25.49    1.98
   2  -2 -12   18.69    1.70
   2   2 -11   -2.22    1.92
   2  -2 -11   -0.62    1.91
   2  -2 -10  577.59   26.36
   2  -2 -10  564.96   26.57
   2   2 -10  567.34   26.42
   2   2  -9   -0.65    2.12
   2  -2  -9    1.75    2.02
   2   2  -9   -2.50    2.40
   2   2  -8   11.30    2.18
   2  -2  -8   13.05    2.37
   2  -2  -8   10.41    1.96
   2   2  -8    9.89    2.20
   2   2  -7  120.64    6.13
   2   2  -7  106.24    6.00
   2  -2  -7  120.63    5.93
   2  -2  -7  117.02    6.09
   2  -2  -6  416.60   19.16
   2  -2  -6  413.49   19.25
   2   2  -6  418.51   19.26
   2   2  -5   67.60    3.70
   2  -2  -5   68.04    3.58
   2   2  -5   75.28    3.70
   2   2  -5   62.70    4.83
   2  -2  -5   69.01    3.68
   2  -2  -4 2034.80   89.22
   2  -2  -4 1959.16   88.59
  -2  -2   4 1930.30   89.09
   2   2  -4 1919.79   89.15
  -2  -2   3 1514.05   73.03
   2   2  -3 1565.01   73.53
   2  -2  -3 1713.76   73.21
   2  -2  -3 1675.07   73.50
  -2   2   3 1652.25   73.20
   2  -2  -2 1179.05   54.04
   2  -2  -2 1187.83   53.95
  -2   2   2 1200.54   54.00
   2  -2  -1 8029.87  360.39
  -2  -2   1 8490.86  360.63
   2   2  -1 7810.93  360.60
   2  -2  -1 7879.24  360.27
  -2  -2   0   67.01    4.11
   2  -2   0   69.71    3.30
  -2   2   0   56.64    3.17
   2  -2   0   67.12    3.70
   2  -2   1  384.50   18.06
   2   2   1  398.09   17.73
  -2   2  -1  373.00   17.94
   2  -2   2    0.56    1.85
   2   2   2    0.31    1.07
  -2   2  -3  113.06    5.79
   2  -2   3  115.08    6.45
  -2   2  -3  129.63    6.00
  -2   2  -4    1.51    0.96
  -2   2  -4    2.31    1.01
   2  -2   4   -0.43    1.93
  -2  -2  -4    0.63    1.16
  -2  -2  -4    0.20    1.67
  -2   2  -4    0.77    1.21
  -2   2  -5   72.70    3.96
  -2   2  -5   76.92    4.12
  -2  -2  -5   77.32    4.36
  -2  -2  -5   68.84    4.76
  -2  -2  -5   74.38    4.00
  -2  -2  -6  616.64   27.59
  -2   2  -6  601.91   27.33
  -2   2  -6  575.59   27.37
  -2  -2  -6  597.39   27.36
  -2   2  -7  138.74    7.57
  -2  -2  -7  159.43    8.01
  -2   2  -7  155.26    7.61
  -2  -2  -7  153.18    7.65
  -2  -2  -8   23.09    3.19
  -2   2  -8   27.84    2.80
  -2  -2  -8   28.38    2.84
  -2  -2  -9   48.51    3.80
  -2   2  -9   39.06    4.06
  -2   2  -9   40.75    3.72
  -2  -2  -9   52.50    3.74
  -2  -2 -10   29.85    2.99
  -2  -2 -10   33.71    3.01
  -2   2 -10   37.03    3.01
  -2   2 -10   41.47    3.55
  -2  -2 -11    0.27    1.65
  -2   2 -11    4.37    2.09
  -2  -2 -11    4.54    2.29
  -2   2 -11    7.13    1.76
  -2  -2 -12    0.56    1.14
   2  -3 -12   32.06    2.03
   2  -3 -11   15.67    1.90
   2  -3 -11   17.28    2.52
   2  -3 -10  325.61   16.25
   2  -3 -10  344.89   15.89
   2  -3  -9    3.03    1.90
   2   3  -9    6.80    2.47
   2  -3  -8    0.91    1.57
   2  -3  -8    2.19    2.18
   2   3  -8   -1.26    2.20
   2   3  -7   26.52    2.44
   2  -3  -7   27.45    2.24
   2  -3  -7   28.39    2.50
   2   3  -6  166.78    8.26
   2  -3  -6  169.41    8.26
   2  -3  -6  175.18    8.14
   2   3  -6  167.07    8.18
   2  -3  -5  114.19    5.55
   2  -3  -5  120.92    5.68
   2   3  -5  115.53    5.69
  -2  -3   5  103.75    6.67
   2   3  -5  116.12    5.64
   2   3  -5  112.64    5.63
   2   3  -5  124.34    6.91
   2   3  -5  103.34    6.75
   2  -3  -5  104.22    5.97
   2  -3  -5  124.82    7.12
  -2  -3   4  524.17   24.29
   2  -3  -4  515.08   24.33
   2  -3  -4  522.38   23.82
  -2  -3   4  501.66   23.41
   2   3  -4  510.56   24.36
   2  -3  -3  407.13   19.20
   2   3  -3  397.15   19.28
   2  -3  -3  428.85   18.99
  -2   3   3  386.64   18.90
  -2  -3   3  401.59   19.32
   2   3  -2    9.84    2.32
   2  -3  -2   10.03    1.72
   2  -3  -2    4.47    1.66
  -2   3   2   10.05    1.83
   2  -3  -1  910.41   42.17
   2  -3  -1  937.46   42.01
  -2  -3   0   59.74    4.10
   2  -3   0   55.21    3.45
   2  -3   0   58.58    2.97
  -2   3   0   56.46    3.58
  -2   3  -1    5.20    1.59
   2  -3   1    9.11    1.41
   2   3   1    6.13    0.89
  -2   3  -2 1781.50   78.60
   2  -3   2 1682.40   78.78
   2  -3   3 1968.71   83.72
  -2   3  -3 2002.67   83.26
  -2   3  -3 1758.64   82.85
  -2  -3  -4  140.83    6.36
   2  -3   4  130.21    7.31
  -2   3  -4  117.14    6.38
  -2  -3  -4  138.78    6.61
  -2   3  -4  127.21    6.26
  -2   3  -5   58.61    3.39
  -2  -3  -5   65.78    3.89
  -2  -3  -5   61.01    3.50
  -2  -3  -6    4.37    1.63
  -2   3  -6    4.48    1.58
  -2  -3  -6    2.01    2.08
  -2   3  -7   84.99    4.94
  -2  -3  -7   94.44    5.59
  -2  -3  -7   93.35    5.11
  -2   3  -8   44.24    3.20
  -2  -3  -8   38.53    3.80
  -2  -3  -8   33.08    3.37
  -2   3  -9  223.81   11.08
  -2  -3  -9  221.14   11.30
  -2   3  -9  220.62   11.23
  -2  -3  -9  224.43   11.04
  -2  -3 -10   54.11    3.77
  -2   3 -10   53.62    3.48
  -2   3 -10   51.04    3.90
  -2  -3 -10   54.80    3.59
   2   3  10   43.95    2.79
  -2   3 -11    3.18    1.59
  -2  -3 -11    2.07    1.55
  -2  -3 -11    3.53    1.65
   2  -4 -12    4.76    1.34
   2  -4 -11    3.04    2.16
   2  -4 -11    4.76    1.50
   2   4 -10  168.69    8.75
   2  -4 -10  179.82    9.12
   2  -4 -10  169.58    8.47
   2  -4  -9    5.07    1.84
   2   4  -9    6.02    2.32
   2   4  -9    3.43    2.41
   2  -4  -8  166.34    8.38
   2   4  -8  173.62    8.61
   2   4  -8  175.64    8.60
   2  -4  -8  165.03    8.67
   2   4  -7    6.01    1.90
   2  -4  -7    5.89    1.51
   2   4  -7    5.32    1.66
   2  -4  -7    4.48    1.68
   2  -4  -6  548.06   25.29
   2   4  -6  558.28   25.42
   2  -4  -6  560.31   25.44
   2   4  -6  550.87   25.43
   2   4  -5   20.28    1.85
   2  -4  -5   22.07    1.79
   2   4  -5   15.65    1.64
   2   4  -5   22.29    2.89
   2  -4  -5   23.02    2.12
   2  -4  -5   21.29    1.54
   2   4  -5   22.12    1.81
  -2  -4   5   17.49    2.56
   2  -4  -5   17.40    2.85
   2   4  -5   21.13    2.85
   2   4  -4    8.17    2.21
   2  -4  -4    2.16    1.59
  -2   4   4    5.81    1.57
   2  -4  -4    7.80    2.21
  -2  -4   4    5.30    1.91
   2   4  -4    4.71    1.24
   2   4  -4    3.20    1.22
   2   4  -4    3.90    2.27
   2   4  -3  509.81   24.14
   2  -4  -3  537.54   23.79
  -2  -4   3  493.94   24.07
   2  -4  -3  490.06   23.87
   2  -4  -2 2696.14  119.87
  -2  -4   2 2612.06  120.17
  -2   4   2 2560.20  119.88
   2  -4  -2 2745.30  119.92
   2  -4  -1  363.51   16.85
   2  -4   0 3339.98  143.71
  -2  -4   0 3266.19  143.97
  -2   4   0 3096.10  143.66
   2  -4   0 3147.05  143.23
   2  -4   1  100.51    5.17
  -2   4  -1  102.80    5.34
   2  -4   1   88.04    5.39
  -2   4  -2  498.51   23.07
  -2  -4  -3  611.96   27.82
   2  -4   3  601.60   28.48
  -2   4  -4   66.48    3.94
  -2  -4  -4   73.38    3.80
   2  -4   4   60.54    4.67
  -2   4  -4   72.53    3.63
  -2   4  -5    0.50    1.24
  -2  -4  -5    1.21    1.44
  -2  -4  -5    0.18    1.95
  -2  -4  -6   78.13    4.59
  -2  -4  -6   71.29    4.04
  -2   4  -6   68.88    3.96
  -2  -4  -7  253.18   11.84
  -2   4  -7  229.38   11.77
  -2   4  -7  255.38   12.11
  -2  -4  -7  251.60   12.34
  -2  -4  -8  290.77   14.26
  -2   4  -8  293.47   14.10
  -2  -4  -8  274.36   13.90
  -2   4  -8  293.96   13.78
  -2  -4  -9   38.17    3.19
  -2   4  -9   33.39    2.99
   2   4   9   35.01    2.33
  -2  -4  -9   34.30    3.67
  -2   4  -9   27.43    3.30
   2   4  10   21.40    1.69
  -2  -4 -10   24.54    2.61
  -2  -4 -10   19.95    2.96
  -2   4 -10   24.99    2.55
  -2   4 -10   22.80    2.88
  -2   4 -11    2.69    1.48
  -2  -4 -11    3.09    1.64
  -2  -4 -11    1.11    2.00
  -2   4 -11    1.20    1.52
   2   5 -12   95.95    4.46
   2  -5 -12   78.19    4.38
   2   5 -11  128.77    6.06
   2  -5 -11  113.37    6.23
   2  -5 -11  108.18    5.66
   2  -5 -10  146.13    7.46
   2   5 -10  161.37    7.89
   2  -5 -10  147.58    8.25
   2   5  -9  137.89    6.78
   2  -5  -9  120.72    6.35
   2   5  -9  116.28    6.66
   2  -5  -8   47.52    3.15
   2   5  -8   55.91    3.69
   2   5  -8   50.50    3.59
   2  -5  -7    3.58    1.79
   2   5  -7    2.38    1.80
   2   5  -7    3.48    1.82
   2  -5  -7    4.38    1.44
   2  -5  -6   73.72    4.12
   2  -5  -6   74.03    3.88
   2   5  -6   73.18    4.08
   2   5  -6   76.21    4.18
  -2  -5   5   45.78    4.01
   2  -5  -5   53.86    2.95
   2  -5  -5   50.89    4.25
   2   5  -5   46.39    4.18
   2   5  -5   56.78    4.20
   2   5  -5   51.32    3.00
   2  -5  -5   49.23    3.56
   2   5  -5   50.82    3.04
   2   5  -5   51.19    2.96
  -2   5   4  475.77   20.61
  -2  -5   4  429.57   21.48
   2  -5  -4  452.50   21.16
   2  -5  -4  444.83   21.53
   2   5  -4  442.72   21.59
   2   5  -4  423.85   20.37
   2   5  -4  472.22   21.31
   2   5  -3    4.45    2.38
   2  -5  -3    4.83    1.92
  -2  -5   3    4.59    2.30
   2   5  -3    5.51    1.95
   2  -5  -2 1413.47   60.52
  -2  -5   2 1310.72   60.83
   2   5  -2 1279.95   60.24
   2  -5  -1 1726.60   76.82
   2   5  -1 1694.24   76.66
  -2  -5   1 1663.38   77.35
   2  -5   0  148.21    7.30
   2  -5   0  167.99    7.94
  -2   5   0  161.77    7.93
   2  -5   1   10.06    2.06
  -2   5  -1    4.46    1.65
   2  -5   1    9.31    1.54
   2  -5   2  930.57   41.78
   2  -5   2  890.26   41.98
  -2  -5  -3  590.81   26.42
  -2  -5  -3  565.66   26.55
  -2   5  -4   15.83    1.42
  -2  -5  -4   14.70    2.16
  -2   5  -4   19.42    2.08
  -2  -5  -4   16.94    1.54
  -2   5  -5  108.70    5.41
  -2   5  -5  108.16    5.76
  -2   5  -5  105.79    5.27
  -2  -5  -5  112.53    5.57
  -2   5  -6   27.17    2.21
  -2  -5  -6   28.50    2.89
  -2   5  -6   25.68    2.78
  -2  -5  -6   28.66    2.35
  -2   5  -7   47.10    3.56
  -2  -5  -7   42.46    3.35
  -2   5  -7   44.04    3.08
  -2  -5  -7   40.93    4.07
  -2  -5  -8  395.39   19.75
   2   5   8  403.02   18.99
  -2   5  -8  414.89   19.26
  -2   5  -8  400.92   19.50
  -2  -5  -8  442.27   19.38
  -2   5  -9    2.83    2.06
  -2  -5  -9   -0.58    2.19
  -2   5  -9    2.85    2.44
   2   5   9    0.06    1.23
  -2  -5  -9    2.08    3.02
  -2   5 -10   12.38    1.99
  -2  -5 -10   15.03    2.79
  -2  -5 -10   13.51    2.09
  -2   5 -10   18.87    2.32
  -2   5 -11   19.64    1.70
  -2  -5 -11   18.35    2.03
  -2  -5 -11   15.59    2.18
   2  -6 -12   92.18    4.82
   2   6 -12  100.35    4.78
   2   6 -11  311.02   14.29
   2  -6 -11  295.28   14.50
   2   6 -10   33.60    2.95
   2  -6 -10   32.16    3.74
   2  -6  -9   14.87    1.87
   2   6  -9   18.12    2.70
   2   6  -8   67.02    3.99
   2   6  -8   69.18    4.11
   2  -6  -8   58.04    3.63
   2   6  -7   78.97    4.51
   2  -6  -7   80.54    4.46
   2   6  -7   74.10    4.35
   2   6  -6   96.50    5.00
   2   6  -6   93.83    5.04
   2   6  -6   97.28    5.08
   2  -6  -6   92.95    5.04
   2  -6  -5  150.87    8.33
  -2  -6   5  142.75    8.62
   2  -6  -5  163.24    7.51
   2   6  -5  162.76    7.57
   2   6  -5  147.22    7.51
   2   6  -5  153.92    8.92
   2   6  -5  153.44    7.48
  -2  -6   4  323.79   16.70
  -2   6   4  350.13   15.76
   2   6  -4  330.25   15.47
   2   6  -4  333.06   16.39
   2  -6  -4  332.83   16.73
   2   6  -4  338.81   15.54
   2  -6  -4  343.31   16.43
   2  -6  -3   91.07    5.14
  -2   6   3   80.96    4.25
   2   6  -3   74.74    4.01
  -2  -6   3   84.82    5.25
   2  -6  -3   84.40    5.16
   2   6  -3   80.50    4.77
   2   6  -3   81.29    4.09
   2  -6  -2   67.96    4.14
   2  -6  -2   63.70    4.40
   2   6  -2   62.84    3.84
  -2  -6   2   66.17    4.70
   2  -6  -1   69.69    4.20
  -2  -6   1   80.89    5.14
   2   6  -1   79.25    3.98
   2  -6   0    1.97    1.52
   2  -6   0    3.76    1.00
   2  -6   1    2.06    1.83
   2  -6   1   -0.76    1.49
   2   6   2   67.39    3.44
   2  -6   2   67.54    4.09
   2  -6   2   70.69    4.56
  -2   6  -3  874.06   40.12
  -2  -6  -3  912.64   40.23
   2   6   3  890.59   39.98
   2  -6   3  889.93   41.07
  -2  -6  -3  863.99   40.05
  -2  -6  -4  184.20    8.42
  -2   6  -4  169.89    8.23
   2   6   4  157.20    7.95
  -2  -6  -4  175.09    8.15
  -2   6  -5   22.09    2.39
   2   6   5   26.07    1.88
  -2  -6  -5   26.10    2.22
  -2  -6  -5   28.88    2.82
  -2   6  -5   26.56    1.93
  -2   6  -5   24.71    1.81
  -2   6  -6  201.65   10.22
   2   6   6  204.23    9.83
  -2  -6  -6  225.58   10.14
  -2   6  -6  202.86    9.93
  -2  -6  -7  201.67    9.48
  -2   6  -7  187.39    9.55
   2   6   7  192.28    9.09
  -2   6  -7  179.11    9.25
   2   6   8   52.35    3.01
  -2  -6  -8   52.15    3.62
  -2   6  -8   50.85    3.70
  -2   6  -8   48.85    3.43
   2   6   9  109.95    5.48
  -2  -6  -9  113.43    5.99
  -2  -6  -9  111.85    6.65
  -2   6  -9  101.68    5.96
  -2   6  -9  115.25    5.92
  -2   6 -10    1.46    1.57
  -2   6 -10    4.97    1.75
  -2  -6 -10   -0.41    2.42
  -2  -6 -11    1.47    1.58
  -2  -6 -11    2.02    1.60
  -2   6 -11   -1.32    1.05
   2   7 -12   72.66    3.50
   2  -7 -12   66.09    3.59
   2  -7 -11  344.96   16.48
   2   7 -11  353.00   16.24
   2  -7 -10    4.08    2.90
   2   7 -10    4.52    2.10
   2   7  -9  123.71    6.63
   2   7  -8  251.61   11.88
   2   7  -8  235.95   11.81
   2   7  -8  252.25   11.99
   2   7  -7    5.74    1.67
   2   7  -7    8.42    1.90
   2   7  -6  247.70   12.21
   2  -7  -6  261.72   12.20
   2   7  -6  248.58   12.13
   2   7  -6  276.55   12.31
   2   7  -5    0.73    1.15
   2  -7  -5   -0.84    1.59
   2   7  -5   -0.49    1.57
   2   7  -5    0.07    1.38
   2  -7  -5    1.66    1.17
   2  -7  -4  367.63   19.17
  -2   7   4  405.55   18.15
  -2  -7   4  386.49   19.27
   2   7  -4  408.72   18.00
   2   7  -4  368.90   17.95
   2   7  -4  388.89   18.84
  -2  -7   3  213.21   11.17
   2   7  -3  217.92   10.60
   2  -7  -3  216.01   10.96
   2   7  -3  210.00    9.92
   2  -7  -3  201.38   11.04
  -2   7   3  222.88   10.06
   2   7  -3  202.87    9.88
   2   7  -2    0.87    1.15
   2   7  -2    2.15    1.07
   2  -7  -2   -0.19    1.87
   2   7  -2    1.38    1.47
   2  -7  -2    4.28    1.80
  -2  -7   2    0.81    2.28
   2   7  -1    8.32    1.23
  -2  -7   1    5.49    2.30
   2   7   0 2591.28  117.38
  -2  -7   0 2663.81  118.71
   2  -7   0 2616.99  118.08
   2  -7   0 2643.41  118.39
   2  -7   1  223.27    7.00
   2   7   1  207.21    5.54
   2   7   1  199.89    5.47
   2  -7   1  224.96    7.04
   2  -7   2  539.53   23.68
  -2  -7  -2  487.30   22.92
   2  -7   2  505.36   23.79
   2   7   2  497.30   22.76
   2   7   2  500.74   22.77
  -2  -7  -3  442.87   20.10
   2   7   3  433.56   19.85
  -2   7  -3  419.86   19.97
   2  -7   3  446.53   21.09
   2  -7   3  445.84   20.61
  -2  -7  -4  855.17   37.89
   2   7   4  822.20   37.79
  -2  -7  -4  854.00   38.13
  -2   7  -4  798.40   37.72
  -2   7  -4  873.62   37.99
  -2   7  -5    9.38    1.31
   2   7   5   12.55    1.47
  -2  -7  -5   10.74    1.66
  -2  -7  -5    7.90    2.35
  -2   7  -5    8.01    1.92
  -2   7  -5    8.56    1.33
   2   7   6  254.08   11.65
  -2  -7  -6  250.35   12.30
  -2   7  -6  221.96   11.88
  -2  -7  -6  261.93   11.91
  -2   7  -6  248.85   11.72
   2   7   7   40.67    2.58
  -2   7  -7   36.99    3.11
  -2  -7  -7   40.00    3.09
  -2   7  -7   37.87    2.77
  -2   7  -8   76.07    4.38
  -2   7  -8   76.36    4.58
  -2  -7  -8   77.34    4.63
   2   7   8   78.48    4.12
  -2  -7  -9   25.16    3.54
  -2   7  -9   20.20    2.18
  -2   7  -9   18.54    2.26
  -2   7 -10    4.49    1.45
  -2  -7 -10    4.88    2.45
  -2  -7 -11    2.16    1.44
  -2  -7 -11    0.16    1.29
   2   8 -11   66.61    3.68
   2  -8 -11   70.12    4.16
   2   8 -10    5.32    1.86
   2  -8 -10    9.47    3.04
   2   8  -9   74.10    4.47
   2   8  -8   33.76    2.93
   2   8  -8   33.12    3.05
   2   8  -7    9.02    2.31
   2   8  -7    9.45    2.09
   2   8  -6  407.01   19.05
   2   8  -6  410.93   19.01
   2   8  -5  206.48    9.79
   2   8  -5  201.36    9.80
   2   8  -4   56.74    4.42
  -2  -8   4   71.56    4.93
   2   8  -4   64.09    3.66
   2  -8  -3  620.36   29.44
   2   8  -3  622.35   28.32
   2   8  -3  613.54   28.97
  -2  -8   3  623.90   29.76
  -2   8   3  614.96   28.43
   2   8  -3  615.87   28.34
   2   8  -3  631.89   28.35
   2  -8  -3  640.62   29.74
   2   8  -2  170.88    8.26
  -2   8   2  161.01    7.93
  -2  -8   2  176.44    9.34
   2   8  -2  155.89    7.85
   2  -8  -2  183.23    9.28
   2   8  -2  167.53    7.86
   2   8  -1   30.62    2.06
   2  -8  -1   28.22    2.68
   2  -8  -1   35.48    3.32
  -2  -8   1   32.06    3.47
   2   8   0   36.33    2.25
   2  -8   0   33.61    3.27
   2  -8   0   37.69    3.06
   2   8   0   38.19    2.24
  -2  -8   0   36.89    3.73
   2  -8   1  388.51   14.13
   2   8   1  364.03   12.96
   2   8   1  368.33   12.99
   2  -8   1  384.31   14.27
   2   8   2  365.62   16.62
  -2  -8  -2  359.91   16.79
   2   8   2  361.39   16.62
  -2   8  -2  368.16   16.71
   2  -8   2  357.38   17.69
   2  -8   2  341.49   17.53
  -2  -8  -3 2376.52  106.77
  -2   8  -3 2383.35  106.65
  -2   8  -3 2354.87  106.48
   2   8   3 2361.81  106.53
  -2   8  -4  101.58    4.99
  -2  -8  -4   94.88    5.27
   2   8   4   88.29    4.74
  -2   8  -4   94.45    4.72
  -2  -8  -5    6.23    2.35
  -2   8  -5    7.95    1.76
   2   8   5    8.84    1.35
  -2   8  -5    7.51    1.41
   2   8   6   70.34    3.73
  -2  -8  -6   65.68    4.63
  -2   8  -6   68.58    4.02
  -2   8  -6   65.04    3.67
  -2  -8  -7  590.46   26.89
   2   8   7  607.12   26.15
  -2   8  -7  548.46   26.35
  -2   8  -7  541.62   26.18
  -2   8  -8   28.52    2.33
   2   8   8   29.35    2.08
  -2   8  -8   26.71    2.51
  -2   8  -9  483.54   22.23
   2   8  10   50.63    2.80
  -2  -8 -10   49.66    3.60
  -2  -8 -11    5.83    1.35
   2   9 -11   80.70    4.18
   2  -9 -11   87.38    4.61
   2   9 -10    1.11    1.54
   2   9  -9   29.05    2.65
   2   9  -8  900.15   41.23
   2   9  -8  905.59   41.27
   2   9  -7   14.71    2.26
   2   9  -7   13.41    2.43
   2   9  -6  646.06   30.24
   2   9  -6  673.79   30.28
   2   9  -5   19.74    1.99
   2   9  -5   24.76    2.38
   2   9  -4  604.07   26.96
   2   9  -4  574.42   26.88
  -2  -9   3   59.02    4.84
   2   9  -3   67.56    3.63
   2  -9  -3   54.21    4.44
   2   9  -3   72.29    3.73
   2   9  -3   65.52    3.70
  -2   9   3   62.68    3.72
  -2   9   2   36.35    2.51
   2   9  -2   35.60    2.48
   2  -9  -2   38.52    3.60
  -2   9   2   40.19    2.37
   2   9  -2   37.00    2.55
  -2  -9   2   40.83    3.83
  -2  -9   1   77.29    5.52
  -2   9   1   74.76    3.90
   2   9  -1   79.16    4.04
  -2   9   1   77.19    4.03
   2  -9  -1   69.74    4.65
   2  -9  -1   71.76    5.21
   2   9  -1   78.86    4.03
   2   9   0   55.89    3.02
  -2   9   0   51.13    2.85
  -2   9   0   50.46    2.95
   2  -9   0   56.63    4.20
   2   9   0   52.38    3.01
   2  -9   0   50.92    3.74
  -2  -9   0   57.88    4.62
   2  -9   1  197.04   11.45
  -2   9  -1  228.19   10.46
   2   9   1  230.21   10.57
   2  -9   1  241.85   11.53
   2   9   1  219.88   10.53
  -2  -9  -2   31.31    2.35
   2   9   2   27.72    2.05
   2   9   2   31.39    2.15
   2  -9   2   31.06    3.29
   2  -9   2   26.69    2.79
  -2  -9  -3   19.99    2.28
   2   9   3   20.82    1.74
   2   9   3   22.44    1.99
  -2   9  -3   20.76    1.76
  -2  -9  -4  165.04    8.64
   2   9   4  174.10    8.21
  -2   9  -4  172.24    8.18
   2   9   5   20.92    1.82
  -2  -9  -5   19.55    2.73
  -2   9  -5   21.70    1.82
   2   9   6   39.21    2.48
  -2  -9  -6   38.50    3.68
  -2   9  -6   33.96    2.45
   2   9   7    3.39    1.31
  -2  -9  -7    0.78    2.96
  -2  -9  -8   49.22    4.25
   2   9   8   46.01    2.71
   2   9   9   31.91    2.28
   2   9  10    2.14    1.03
  -2  -9 -10    1.66    1.47
  -2  10  11   48.01    2.63
   2 -10 -10    3.79    2.42
   2  10 -10    1.14    1.34
   2  10  -9    0.15    1.64
   2 -10  -9   -2.31    2.93
   2  10  -8   65.61    4.38
   2  10  -8   68.87    4.10
   2  10  -7   11.82    2.72
   2  10  -7   13.34    2.05
   2  10  -6    5.67    1.70
   2  10  -6    3.81    2.11
   2  10  -5   96.39    5.11
   2  10  -5   98.58    5.35
   2  10  -4   65.80    3.85
   2  10  -4   61.85    3.53
  -2  10   3  116.09    5.90
  -2  10   3  115.91    5.80
   2  10  -3  113.99    5.91
   2  10  -2  758.54   33.29
  -2  10   2  697.11   33.24
   2  10  -2  747.78   33.30
  -2  10   2  724.15   33.19
   2  10  -1   14.59    1.85
   2  10  -1   16.18    1.70
   2  10  -1   14.42    1.74
  -2  10   1   10.37    1.53
  -2  10   1   15.46    1.59
   2  10   0  299.15   13.19
   2  10   0  285.16   13.16
  -2  10   0  272.44   13.05
   2 -10   0  265.31   13.91
   2 -10   1    1.48    1.80
   2  10   1    1.89    1.27
   2  10   1    0.87    1.42
  -2  10  -1    1.94    1.25
   2  10   2    3.77    1.33
  -2 -10  -2    4.81    1.58
   2  10   2    5.01    1.62
   2  10   3  453.99   21.30
  -2 -10  -3  461.70   21.58
   2  10   3  473.81   21.36
  -2  10  -3  467.46   21.28
   2  10   4  113.63    5.70
  -2 -10  -4  120.21    6.23
  -2  10  -4  112.35    5.71
   2  10   4  113.71    5.88
  -2 -10  -5   51.00    3.91
   2  10   5   60.61    3.51
  -2  10  -5   51.57    3.16
   2  10   5   54.01    3.16
   2  10   6  236.84   10.95
  -2 -10  -6  227.66   11.66
   2  10   6  235.45   11.12
  -2  10  -6  225.74   10.93
   2  10   7  122.00    6.01
   2  10   7  120.16    6.28
  -2 -10  -7  122.85    7.04
  -2 -10  -8   43.63    3.81
   2  10   8   42.13    2.86
  -2 -10  -9  169.48    8.18
   2  10   9  152.48    7.52
   2  10  10   22.42    1.47
   2 -11 -11    4.12    1.13
  -2  11  11    2.32    0.77
   2  11 -10    3.41    1.02
  -2  11  10    2.39    1.45
   2 -11 -10    3.42    2.02
   2  11  -9   23.69    2.09
   2 -11  -9   33.65    3.36
   2  11  -8  248.59   12.68
   2  11  -8  262.45   12.50
   2 -11  -8  288.13   13.14
   2  11  -7   40.47    2.85
   2  11  -7   39.21    3.49
   2  11  -6   64.90    3.71
   2  11  -6   66.64    4.05
   2  11  -5  138.39    6.88
   2  11  -5  137.72    7.15
  -2  11   4   25.22    2.25
   2  11  -4   26.58    2.01
   2  11  -4   25.21    2.62
   2  11  -3  915.67   42.57
  -2  11   3  953.23   42.50
  -2  11   2  563.29   28.70
  -2  11   2  649.00   28.73
   2  11  -2  638.89   28.80
   2  11  -2  649.34   28.84
   2  11  -2  665.70   28.86
   2  11  -1 1284.33   55.87
  -2  11   1 1209.35   55.73
   2  11  -1 1207.03   55.81
   2  11  -1 1240.60   55.84
  -2  11   0  168.65    8.36
   2  11   0  179.23    8.51
   2  11   0  190.47    8.54
   2  11   0  166.28    8.50
   2  11   1  716.70   33.09
  -2  11  -1  721.48   33.01
   2  11   1  740.95   33.10
   2  11   2   12.71    1.84
   2  11   2   12.03    1.60
   2  11   3  760.57   34.58
  -2 -11  -3  741.42   34.77
   2  11   3  793.06   34.65
  -2  11  -3  743.70   34.54
   2  11   4    1.47    1.36
   2  11   4    2.25    1.77
  -2  11  -4   -1.82    1.45
  -2 -11  -4    3.06    2.15
   2  11   5  110.97    5.60
  -2 -11  -5  107.84    6.13
   2  11   5  114.31    5.86
  -2  11  -5  109.31    5.59
  -2 -11  -6   41.57    3.72
   2  11   6   34.91    2.89
  -2  11  -6   38.78    2.54
   2  11   6   37.25    2.46
   2  11   7    1.31    1.17
  -2 -11  -7    1.81    2.81
   2  11   7   -0.53    1.77
  -2 -11  -8    1.53    2.58
   2  11   8    0.06    1.53
   2  11   9    2.56    1.27
  -2 -11  -9    2.77    2.14
  -2 -11 -10    1.07    1.33
   2 -12 -10   52.53    3.48
  -2  12  10   61.80    3.14
  -2  12   9    3.98    1.77
   2 -12  -9    7.15    2.36
   2  12  -8    2.78    1.33
  -2  12   8    4.08    1.99
   2 -12  -8    1.86    2.55
   2  12  -8    2.82    2.05
   2  12  -7    7.76    1.54
  -2  12   7    8.83    2.26
   2  12  -7   10.58    2.58
   2 -12  -7   10.52    2.89
   2  12  -6   14.47    2.77
   2  12  -6   16.53    1.78
  -2  12   6   12.00    2.30
   2  12  -6   10.89    2.43
  -2  12   5   20.72    2.47
   2  12  -5   15.73    2.59
  -2  12   4    5.90    1.96
   2  12  -4    7.02    2.34
  -2  12   3  162.88    8.19
   2  12  -3  172.85    8.40
  -2  12   2   22.25    2.15
   2  12  -2   17.94    2.36
   2  12  -1   10.37    2.08
   2  12  -1   12.98    1.92
  -2  12   1   11.45    1.72
   2  12  -1    9.39    2.07
   2  12   0  112.66    5.50
   2  12   0  100.87    5.48
   2  12   0  107.14    5.53
  -2  12   0   98.71    5.35
   2  12   1  115.28    5.90
  -2  12  -1  111.97    5.71
   2  12   1  111.27    5.80
   2  12   2    8.12    1.66
   2  12   2    9.73    2.01
  -2  12  -2    9.50    1.67
  -2 -12  -3   10.43    1.90
   2  12   3    7.22    2.18
   2  12   3    8.34    1.63
  -2  12  -3    8.68    1.69
   2  12   4  516.71   23.28
  -2  12  -4  495.07   23.25
  -2 -12  -4  500.46   23.59
   2  12   4  513.80   23.38
   2  12   5  103.22    5.17
   2  12   5  102.79    5.46
  -2  12  -5   97.16    5.17
  -2 -12  -5  100.03    5.80
   2  12   6   21.34    1.76
  -2 -12  -6   20.84    2.85
   2  12   6   14.88    2.27
  -2 -12  -7    6.51    2.47
   2  12   7    8.81    1.85
  -2 -12  -8    1.15    2.24
   2  12   8    0.20    1.42
  -2 -12  -9   11.44    1.98
   2  12   9   12.40    1.31
   2 -13 -10    4.44    1.20
  -2  13  10    5.24    0.95
  -2  13   9   34.66    2.33
   2 -13  -9   29.85    2.68
  -2  13   8   25.42    2.35
   2 -13  -8   19.99    2.85
   2  13  -8   26.45    2.41
   2 -13  -7  154.49    8.09
  -2  13   7  154.88    7.66
   2  13  -7  148.98    7.75
  -2  13   6    0.98    2.09
   2 -13  -6    2.42    2.34
   2  13  -6    0.35    2.48
   2  13  -6    1.06    2.21
  -2  13   5  281.42   13.30
   2  13  -5  272.45   13.40
   2  13  -5  287.54   13.49
  -2  13   4  198.40    9.86
   2  13  -4  209.07   10.12
  -2  13   3  352.30   16.84
   2  13  -3  371.80   17.01
  -2  13   2   42.31    2.99
   2  13  -2   40.36    3.23
  -2  13   2   43.33    2.72
   2  13  -1  240.48   11.65
   2  13  -1  239.27   11.65
   2  13  -1  246.10   11.62
  -2  13   1  239.39   11.48
   2  13   0    3.84    2.20
  -2  13   0    3.83    1.68
   2  13   0    3.66    1.83
   2  13   0    2.17    2.12
   2  13   1  160.53    7.72
  -2  13  -1  148.14    7.59
   2  13   1  159.23    7.84
   2  13   1  150.98    7.83
   2  13   2  368.09   17.22
   2  13   2  361.50   17.08
  -2  13  -2  372.30   17.09
   2  13   3  490.12   21.49
   2  13   3  450.69   21.31
  -2  13  -3  452.56   21.30
  -2 -13  -4  208.27   10.65
   2  13   4  217.72   10.42
   2  13   4  233.91   10.66
  -2  13  -4  216.28   10.40
  -2 -13  -5  334.16   16.56
   2  13   5  368.40   16.44
   2  13   5  365.32   16.22
  -2  13  -5  331.09   16.18
  -2 -13  -6    3.13    2.18
   2  13   6    3.33    1.94
   2  13   7   61.96    3.49
  -2 -13  -7   55.85    3.96
  -2 -13  -8   14.01    2.16
   2  13   8   16.98    1.63
  -2 -13  -9   37.50    2.46
   2  13   9   38.85    2.08
  -2  14   9   49.53    2.62
   2 -14  -9   39.79    2.76
   2 -14  -8   97.01    5.57
  -2  14   8  111.04    5.36
   2  14  -8  104.64    5.40
  -2  14   7    1.88    1.91
   2 -14  -7    0.29    2.07
   2  14  -7    1.30    1.97
  -2  14   6   23.97    2.46
   2 -14  -6   21.20    2.58
   2  14  -6   21.94    2.75
   2  14  -6   17.71    2.50
  -2  14   5    3.90    2.08
   2  14  -5    1.05    2.54
   2  14  -5    1.91    2.26
  -2  14   4   67.27    4.54
   2  14  -4   96.39    4.94
  -2  14   3  776.47   37.17
   2  14  -3  864.10   37.33
   2  14  -2  582.68   26.44
  -2  14   2  563.50   26.32
   2  14  -1  117.87    6.31
  -2  14   1  123.12    6.24
   2  14  -1  115.00    6.41
   2  14   0  119.53    6.33
   2  14   0  114.03    6.42
  -2  14   0  124.05    6.25
   2  14   0  123.11    6.52
   2  14   1    1.64    2.34
   2  14   1    0.78    2.40
   2  14   1    2.86    1.77
   2  14   2   60.15    3.49
   2  14   2   53.83    3.85
  -2  14  -2   54.80    3.48
   2  14   2   57.25    4.04
   2  14   3   64.68    3.74
   2  14   3   64.27    4.09
  -2  14  -3   64.85    3.78
   2  14   4  473.55   21.90
  -2  14  -4  479.43   21.72
   2  14   4  463.40   21.71
  -2 -14  -5   -0.63    1.75
   2  14   5   -0.17    1.21
   2  14   5    1.30    2.02
   2  14   6   -1.65    1.83
  -2 -14  -6   -0.53    1.87
   2  14   7   20.38    1.89
  -2 -14  -7   16.44    2.11
   2  14   8    4.49    1.14
  -2 -14  -8    4.79    1.44
   2  14   9    4.42    0.81
  -2  15   9    0.56    0.80
  -2  15   8    3.14    1.34
  -2  15   7   87.04    4.49
   2  15  -7   80.32    4.56
  -2  15   6    6.41    1.89
   2  15  -6    7.03    2.19
   2  15  -6    5.80    1.98
  -2  15   5   62.88    3.73
   2  15  -5   64.00    3.96
  -2  15   4    3.45    1.52
   2  15  -4    3.73    2.29
  -2  15   4    2.23    2.02
   2  15  -4    2.39    2.63
  -2  15   3   -0.46    2.02
   2  15  -3    0.71    2.44
  -2  15   2   95.38    5.31
   2  15  -2   99.49    5.65
  -2  15   1  238.88   11.57
   2  15  -1  244.31   11.74
   2  15   0   70.52    4.48
  -2  15   0   75.68    4.43
   2  15   0   84.01    4.80
   2  15   0   84.59    4.84
   2  15   1  216.50   10.48
   2  15   1  203.23   10.68
   2  15   1  231.17   10.72
   2  15   2  148.14    7.58
   2  15   2  149.63    7.86
  -2  15  -2  151.33    7.60
   2  15   2  166.66    7.97
   2  15   3   15.99    2.79
   2  15   3   13.58    1.76
  -2  15  -3   15.29    1.90
   2  15   3   16.95    2.60
   2  15   4  174.03    8.88
   2  15   4  183.78    8.65
   2  15   5    3.89    1.94
   2  15   6   11.35    1.81
   2  15   7   39.89    2.44
   2  15   8    1.71    0.84
  -2  16   8   17.68    1.40
  -2  16   7    4.39    1.40
   2  16  -7    5.25    1.52
  -2  16   6    0.23    1.56
   2  16  -6   -0.07    1.81
  -2  16   5    1.92    1.82
   2  16  -5    2.56    2.20
   2  16  -5    4.17    1.97
  -2  16   4    2.97    1.84
   2  16  -4    3.64    2.40
   2  16  -4    5.44    2.08
  -2  16   3   13.14    2.16
   2  16  -3   18.83    2.65
  -2  16   2  296.91   14.06
   2  16  -2  298.77   14.19
  -2  16   1   50.64    3.39
   2  16  -1   52.44    3.72
   2  16   0  213.74   10.57
   2  16   1    7.92    2.61
   2  16   1   11.30    2.73
   2  16   1   15.12    1.97
  -2  16  -1   15.10    2.03
   2  16   2   36.02    3.27
   2  16   2   39.15    2.60
   2  16   2   36.32    3.22
  -2  16  -2   36.03    2.68
   2  16   3    5.30    2.44
   2  16   3    9.56    1.51
  -2  16  -3    9.16    1.64
   2  16   3   12.28    2.35
   2  16   4   84.03    4.44
   2  16   4   87.47    4.85
   2  16   4   95.47    4.98
   2  16   5    6.00    1.96
   2  16   5    4.83    1.72
   2  16   6  202.62    9.64
   2  16   6  206.83    9.73
   2  16   7   31.99    1.95
  -2  17   7    3.42    1.08
   2  17  -7    1.39    1.12
  -2  17   6    2.51    1.37
   2  17  -6    2.91    1.60
  -2  17   5    4.17    1.60
   2  17  -5    1.68    1.84
   2  17  -5    5.81    1.66
   2  17  -4  229.37   10.48
  -2  17   4  200.81   10.35
   2  17  -4  228.32   10.56
  -2  17   3    4.85    1.83
   2  17  -3    0.64    2.26
   2  17  -3    5.79    2.04
  -2  17   2    4.23    1.86
   2  17  -2    3.93    2.17
  -2  17   1    1.98    1.75
   2  17  -1   -0.24    2.16
   2  17   0  248.86   12.00
   2  17   1   14.80    2.53
  -2  17  -1   16.22    1.88
   2  17   1    8.62    2.38
   2  17   2   46.32    3.35
  -2  17  -2   40.12    2.78
   2  17   2   49.48    3.36
   2  17   3   92.63    5.17
   2  17   3   97.23    5.21
   2  17   4   16.10    2.18
   2  17   4   17.45    2.15
   2  17   5    1.22    1.57
   2  17   5    1.56    1.48
   2  17   6   22.27    1.76
   2  17   6   19.82    1.64
   2  17   7    8.32    0.94
  -2  18   6   13.34    1.25
   2  18  -6   13.33    1.41
  -2  18   5    1.65    1.25
   2  18  -5    1.03    1.38
  -2  18   4    1.58    1.44
   2  18  -4    1.83    1.75
   2  18  -4    1.08    1.47
  -2  18   3   34.87    2.40
   2  18  -3   34.29    2.68
   2  18  -3   30.92    2.53
   2  18  -2    5.93    2.07
  -2  18   2    9.57    1.73
   2  18  -1    1.70    1.90
   2  18   0    1.21    2.04
  -2  18   0    0.63    1.43
   2  18   1  143.62    6.64
  -2  18  -1  120.80    6.31
   2  18   2   58.30    3.65
   2  18   2   58.43    3.65
   2  18   3  102.94    5.31
   2  18   3  100.98    5.28
   2  18   4   73.28    3.91
   2  18   4   71.95    3.94
   2  18   5    1.70    1.21
   2  18   5    0.66    1.14
   2  18   6    8.64    1.00
   2  18   6    9.04    0.91
   2  19  -5   45.55    2.55
  -2  19   4   12.53    1.30
   2  19  -4   14.00    1.62
   2  19  -4   15.69    1.42
   2  19  -3   13.54    1.76
   2  19  -3   10.38    1.56
   2  19  -2    2.46    1.51
   2  19  -2    0.06    1.68
  -2  19   1   22.73    1.79
   2  19  -1   23.23    2.14
   2  19   0    7.40    1.71
   2  19   1   83.22    4.41
   2  19   2    3.88    1.55
   2  19   3   75.71    3.97
   2  19   4   18.45    1.51
   2  19   4   15.34    1.48
   2  19   5    3.71    0.80
   2  20  -4   22.95    1.52
   2  20  -3   14.93    1.41
   2  20  -3   12.73    1.12
   2  20  -2    3.51    1.34
   2  20  -2    2.95    1.06
   2  20  -1   -1.68    1.19
   2  20   0   77.06    3.97
   2  20   1    3.40    1.17
   2  20   2   26.55    1.81
   2  20   2   27.66    1.90
   2  20   3  113.66    5.53
   2  20   3  120.97    5.58
   2  21  -1   57.77    2.92
   3   0 -12    1.23    1.29
   3   0 -11   14.43    2.09
   3   0 -10   -0.18    2.00
   3   0 -10   -1.32    2.00
   3   0 -10    3.41    2.63
   3   0  -9  741.73   34.04
   3   0  -8   -1.41    1.92
   3   0  -7   22.04    2.16
   3   0  -6    1.27    1.30
   3   0  -5 1322.55   59.63
  -3   0   5 1316.33   60.03
   3   0  -4    1.42    1.16
  -3   0   4    0.11    1.52
  -3   0   4   -0.53    2.13
   3   0  -4   -1.83    2.18
  -3   0   3  916.70   40.96
   3   0  -3  839.58   41.24
  -3   0   3  920.94   41.29
  -3   0   2    0.11    1.70
  -3   0   2    3.00    2.10
   3   0  -2    0.25    2.02
  -3   0   1 4980.72  219.07
  -3   0   1 4734.00  219.15
   3   0  -1 4874.43  219.09
  -3   0   0   -0.57    1.91
  -3   0   0    1.29    1.63
  -3   0  -1 1036.82   44.79
  -3   0  -1  940.05   44.42
   3   0   1  975.05   44.54
   3   0   2    1.10    1.72
  -3   0  -2    0.83    1.72
  -3   0  -3   57.20    2.97
  -3   0  -3   52.46    3.21
  -3   0  -3   50.83    3.46
   3   0   3   46.51    3.52
  -3   0  -4   -0.06    1.36
  -3   0  -4   -1.25    1.64
   3   0   4   -1.16    1.87
  -3   0  -4    2.91    1.33
  -3   0  -4   -1.77    1.38
  -3   0  -5  740.90   34.60
  -3   0  -5  767.43   34.45
  -3   0  -6    1.30    2.04
  -3   0  -6   -1.51    1.64
  -3   0  -7    1.93    2.19
  -3   0  -7    0.22    2.15
  -3   0  -8    0.30    2.24
  -3   0  -8   -1.37    2.23
  -3   0  -9  138.29    7.68
  -3   0  -9  164.70    8.41
  -3   0  -9  153.69    7.92
  -3   0 -10    0.64    2.56
  -3   0 -10    0.58    1.96
   3   0  11  163.14    7.95
  -3   0 -11  192.89    8.45
   3  -1 -12    4.33    1.21
   3   1 -12    6.17    1.37
   3   1 -11   34.64    2.69
   3  -1 -11   29.14    2.52
   3  -1 -10   24.72    2.52
   3   1 -10   24.16    2.69
   3   1 -10   18.64    3.02
   3  -1  -9    5.29    2.07
   3   1  -9    6.20    2.75
   3   1  -9    4.17    2.27
   3  -1  -8  390.01   17.98
   3   1  -8  392.40   18.17
   3   1  -8  371.96   18.00
   3  -1  -7  454.69   21.32
   3   1  -7  452.93   21.32
   3  -1  -7  462.81   21.21
   3   1  -7  463.79   21.26
   3  -1  -6  856.87   38.86
   3   1  -6  841.02   38.90
   3  -1  -6  846.46   38.94
   3   1  -6  878.86   38.96
   3   1  -5    1.33    1.33
   3   1  -5    0.43    1.22
   3  -1  -5   -0.35    1.05
   3  -1  -5    1.44    1.30
   3  -1  -5    0.47    2.13
  -3   1   5    0.12    1.24
  -3  -1   5    0.30    1.08
   3  -1  -4  749.29   34.89
  -3  -1   4  790.71   35.99
   3  -1  -4  761.36   35.96
  -3   1   4  811.29   35.52
  -3  -1   4  775.94   35.41
  -3  -1   3   51.33    3.42
   3  -1  -3   44.80    3.71
  -3  -1   3   47.42    3.79
  -3   1   3   52.96    3.73
   3   1  -3   49.28    3.90
  -3   1   3   57.95    3.56
  -3   1   2 1825.21   83.90
  -3  -1   2 1878.84   84.12
  -3   1   2 1796.78   83.89
  -3  -1   2 1932.91   84.01
   3  -1  -2 1874.14   84.00
   3   1  -2 1815.19   84.09
  -3  -1   1 2361.14  105.88
  -3   1   1 2315.33  105.65
   3  -1  -1 2335.46  105.72
   3   1  -1 2359.92  105.89
  -3   1   0   87.93    5.35
  -3  -1   0   98.49    5.36
  -3   1   0   98.83    5.00
  -3   1  -1  128.57    6.84
  -3   1  -1  133.78    6.39
  -3  -1  -1  140.12    6.85
   3  -1   1  127.67    6.80
   3   1   1  120.55    6.57
   3  -1   2 3316.69  153.59
  -3   1  -2 3607.90  153.62
   3   1   2 3405.01  153.42
  -3   1  -2 3347.55  153.20
  -3   1  -3  304.71   14.52
   3  -1   3  290.16   14.70
  -3  -1  -3  317.36   14.07
  -3   1  -3  302.92   14.02
  -3  -1  -3  298.53   14.20
   3   1   3  297.54   14.52
  -3   1  -4   79.01    4.62
  -3  -1  -4   89.11    4.48
  -3   1  -4   83.65    4.40
  -3  -1  -4   87.22    4.76
   3  -1   4   81.12    5.25
  -3  -1  -4   91.24    4.99
  -3   1  -5   16.94    1.87
  -3   1  -5   18.58    2.14
  -3  -1  -5   18.24    2.39
  -3  -1  -5   13.29    1.81
  -3  -1  -6  100.61    5.47
  -3   1  -6   97.15    5.10
  -3   1  -6   91.38    5.33
  -3  -1  -6   92.29    5.16
  -3  -1  -7   24.74    2.59
  -3   1  -7   23.63    2.56
  -3   1  -7   21.33    2.67
  -3  -1  -7   27.37    2.95
  -3  -1  -8   23.14    2.96
  -3   1  -8   24.88    2.78
  -3  -1  -8   22.23    2.95
  -3   1  -8   27.60    3.77
  -3   1  -8   22.92    2.62
  -3   1  -9    1.86    2.34
  -3  -1  -9    1.99    2.22
  -3   1  -9   -0.26    3.14
  -3   1 -10  204.83   10.21
  -3   1 -10  201.72    9.91
   3   1  11    4.95    0.85
   3  -1  11    4.24    0.93
   3  -2 -12   10.34    1.20
   3   2 -12   10.98    1.52
   3  -2 -11    5.17    1.64
   3   2 -11    4.46    1.97
   3  -2 -11    8.70    1.99
   3   2 -10  182.73    8.91
   3  -2 -10  168.62    8.53
   3   2 -10  167.88    8.73
   3   2  -9 1235.08   57.45
   3  -2  -9 1300.62   57.51
   3  -2  -9 1213.30   57.26
   3   2  -9 1308.72   57.40
   3  -2  -8  285.08   14.02
   3   2  -8  294.58   13.93
   3   2  -8  315.72   14.08
   3  -2  -8  275.70   13.79
   3   2  -7    8.26    1.84
   3   2  -7    8.37    1.85
   3  -2  -7   10.09    1.68
   3  -2  -7    7.19    2.07
   3  -2  -6    4.27    1.61
   3  -2  -6    3.35    1.25
   3   2  -6    3.02    1.65
   3   2  -6    2.10    1.53
   3   2  -5  190.20    8.76
   3   2  -5  171.27    8.76
   3  -2  -5  188.34   10.11
   3   2  -5  172.06   10.01
   3  -2  -5  188.76    8.66
  -3  -2   5  185.10   10.06
   3  -2  -5  180.49    8.76
   3   2  -5  192.64    8.70
  -3  -2   5  172.18    8.94
   3   2  -4   32.17    2.17
  -3  -2   4   32.46    2.44
  -3   2   4   33.83    2.44
   3   2  -4   32.75    2.06
  -3   2   4   35.41    2.69
   3  -2  -4   35.44    3.31
   3  -2  -4   33.31    2.13
  -3  -2   3 1086.58   48.18
   3  -2  -3 1049.80   47.93
   3   2  -3  945.23   48.00
  -3  -2   3 1081.05   47.72
  -3   2   3 1046.22   47.78
   3  -2  -2 1305.38   60.22
   3   2  -2 1339.30   60.54
  -3   2   2 1321.06   60.32
  -3  -2   2 1332.54   60.48
  -3   2   1 1277.95   60.77
   3  -2  -1 1394.41   60.95
  -3  -2   1 1388.80   61.24
  -3   2   0   44.34    3.20
  -3  -2   0   45.02    3.37
  -3   2   0   44.11    2.56
  -3   2  -1  195.73    9.29
  -3  -2  -1  212.64    9.44
   3  -2   1  193.40    9.35
   3   2   1  185.63    8.88
  -3   2  -1  175.12    8.47
  -3   2  -2   14.82    1.87
   3  -2   2   14.60    2.38
   3   2   2   15.73    1.76
  -3   2  -3  138.94    5.97
  -3  -2  -3  142.02    5.59
  -3   2  -3  144.56    5.59
   3  -2   3  139.17    6.37
   3   2   3  135.16    5.77
  -3   2  -4    1.11    1.22
  -3  -2  -4   -1.04    1.87
  -3   2  -4    0.74    1.46
   3  -2   4   -0.35    2.11
  -3   2  -4    0.70    1.10
  -3   2  -4   -1.18    1.77
  -3   2  -5    2.20    1.74
  -3   2  -5    1.96    1.45
  -3  -2  -5    6.68    2.14
  -3  -2  -6  237.44   11.18
  -3   2  -6  213.40   10.82
  -3   2  -6  225.03   10.77
  -3   2  -7    3.80    2.08
  -3   2  -7    4.45    1.89
  -3  -2  -7    7.65    2.82
  -3   2  -7    6.46    3.00
  -3  -2  -8   68.79    4.68
  -3   2  -8   67.53    4.95
  -3   2  -8   67.04    4.33
  -3   2  -9   10.04    2.43
  -3  -2  -9    8.79    2.56
  -3   2  -9    9.12    3.05
   3   2  10    1.26    1.25
  -3  -2 -10   -0.35    2.00
  -3   2 -10   -0.08    1.92
  -3   2 -10    3.89    2.54
  -3   2 -11   35.00    2.44
   3   2  11   27.85    1.64
   3   3 -12   32.71    2.26
   3  -3 -11   33.36    2.97
   3   3 -11   38.31    2.85
   3  -3 -11   36.46    2.47
   3   3 -10    8.30    2.39
   3  -3 -10    6.25    1.77
   3   3 -10    8.20    2.41
   3   3  -9  129.35    6.91
   3  -3  -9  124.73    6.96
   3  -3  -9  127.41    6.53
   3   3  -9  122.27    6.76
   3  -3  -8   -1.10    2.22
   3   3  -8   -1.08    2.30
   3  -3  -8    0.08    1.65
   3   3  -8   -0.76    2.20
   3  -3  -7  245.40   11.48
   3  -3  -7  244.29   11.67
   3   3  -7  235.71   11.61
   3  -3  -6  135.44    6.64
   3   3  -6  137.56    6.74
   3   3  -6  130.11    6.80
   3  -3  -6  140.07    6.83
  -3  -3   5   87.51    5.91
   3  -3  -5   90.61    4.53
   3  -3  -5   94.66    4.70
   3   3  -5   91.82    4.72
   3  -3  -5   93.66    6.09
   3   3  -5   88.83    4.62
   3   3  -5   89.23    4.64
   3   3  -5   89.83    6.07
   3   3  -4   15.71    1.50
   3   3  -4   13.03    2.52
  -3   3   4   11.10    1.80
  -3  -3   4   11.07    1.66
   3  -3  -4   14.97    1.38
   3   3  -4   14.68    1.42
   3  -3  -4   15.90    2.43
   3   3  -4   14.22    1.48
  -3   3   4   13.71    1.88
   3  -3  -3  624.04   29.94
   3  -3  -3  640.48   29.84
  -3   3   3  661.31   29.90
   3  -3  -2  670.57   30.70
  -3  -3   2  687.34   31.09
   3  -3  -2  673.48   30.77
   3   3  -2  659.50   31.09
  -3   3   2  632.46   30.80
   3  -3  -1  514.12   23.18
  -3  -3   1  479.97   23.60
  -3   3   0   40.31    3.03
  -3  -3   0   30.05    3.05
  -3  -3  -1 3596.12  158.15
   3  -3   1 3526.59  158.00
   3   3   1 3453.90  157.43
  -3   3  -1 3498.60  157.97
   3  -3   2  109.60    5.78
   3   3   2   95.59    4.97
  -3   3  -2   92.78    5.41
  -3   3  -3  985.95   43.97
   3  -3   3  974.30   44.70
  -3   3  -3  933.92   44.30
   3  -3   4    1.90    2.43
  -3   3  -4    2.60    1.20
  -3  -3  -4    3.99    1.90
  -3   3  -4    3.34    1.47
  -3   3  -4    3.69    2.02
  -3  -3  -4    4.45    1.56
  -3   3  -5   98.05    5.43
  -3   3  -5  104.48    5.84
  -3  -3  -5  104.88    5.47
  -3  -3  -5  111.52    5.86
  -3   3  -5  105.55    5.37
  -3   3  -6  281.25   12.69
  -3   3  -6  250.91   12.23
  -3  -3  -6  261.19   12.60
  -3  -3  -6  246.29   12.31
  -3  -3  -7   12.91    2.36
  -3   3  -7   10.37    2.12
  -3  -3  -7    9.79    2.89
  -3   3  -7    7.77    2.69
  -3   3  -8    9.69    2.35
  -3  -3  -8   13.50    3.19
  -3  -3  -8   11.90    2.62
  -3   3  -8   14.56    3.31
  -3  -3  -9    2.70    2.35
  -3   3  -9    5.17    2.16
  -3  -3  -9    0.71    2.65
   3   3   9    4.77    1.56
  -3   3  -9    4.34    2.89
  -3  -3 -10  115.93    6.24
  -3   3 -10  119.15    6.35
  -3  -3 -10  123.06    6.44
  -3   3 -10  120.01    6.05
   3   3  10  111.14    5.69
  -3   3 -11    1.67    1.45
  -3  -3 -11    0.20    1.64
   3  -4 -12   17.31    1.59
   3  -4 -11  277.36   13.18
   3  -4 -11  297.07   13.60
   3  -4 -10   38.41    2.71
   3  -4  -9  404.75   19.29
   3   4  -9  428.40   19.31
   3  -4  -9  398.35   19.00
   3  -4  -8  438.38   19.80
   3   4  -8  430.52   19.72
   3  -4  -8  401.26   19.48
   3  -4  -7   13.57    1.72
   3  -4  -7   15.22    2.17
   3   4  -7   14.44    2.09
   3  -4  -6    4.46    1.19
   3   4  -6    5.62    1.67
   3  -4  -6    2.16    1.53
   3   4  -6    6.00    1.69
   3  -4  -5   58.31    4.49
   3   4  -5   50.37    3.13
   3   4  -5   53.62    3.10
   3   4  -5   58.91    4.44
   3   4  -5   53.98    3.11
   3  -4  -5   53.00    3.07
   3   4  -4   19.81    2.90
   3   4  -4   19.64    1.72
   3   4  -4   22.28    1.75
   3  -4  -4   21.67    2.53
  -3  -4   4   19.40    2.03
   3   4  -4   23.81    1.75
  -3  -4   4   21.74    2.97
   3  -4  -4   22.85    2.75
   3  -4  -4   21.62    1.66
   3  -4  -3  705.98   32.04
   3  -4  -3  723.29   32.13
   3   4  -3  618.67   32.25
  -3   4   3  694.28   31.98
   3  -4  -2    3.57    1.76
   3  -4  -2    2.04    1.57
  -3  -4   2    2.78    2.40
  -3   4   2    3.09    1.96
  -3  -4   1    3.56    2.35
   3  -4  -1    5.13    1.58
   3  -4   0  444.79   20.87
  -3  -4   0  434.16   21.11
  -3   4   0  446.48   20.92
   3   4   1 1154.38   52.28
  -3   4  -1 1175.44   53.05
   3  -4   2    0.62    2.08
  -3  -4  -2    1.10    1.55
  -3   4  -2    1.88    1.43
  -3   4  -2    1.58    1.55
   3  -4   3  175.32    9.47
  -3   4  -3  168.91    8.60
  -3  -4  -3  174.08    8.67
  -3   4  -3  170.79    8.91
  -3  -4  -3  189.74    8.49
  -3  -4  -4   30.46    2.38
  -3   4  -4   32.02    2.69
  -3   4  -4   30.09    2.07
  -3  -4  -5    4.27    1.70
  -3   4  -5    2.12    1.39
  -3  -4  -5    4.97    2.26
  -3   4  -5    4.85    2.20
  -3   4  -6  220.95   10.49
  -3  -4  -6  208.20   10.54
  -3  -4  -6  214.66   10.19
  -3   4  -6  194.52    9.99
  -3  -4  -7  505.83   23.33
  -3  -4  -7  502.40   23.68
  -3   4  -7  498.61   23.23
  -3   4  -7  498.58   23.60
  -3  -4  -8  102.78    6.17
  -3   4  -8  110.95    6.24
  -3  -4  -8   98.02    5.90
  -3   4  -8   99.00    5.63
   3   4   9   92.96    4.80
  -3  -4  -9   99.44    5.71
  -3   4  -9   89.03    5.59
  -3  -4  -9   97.57    5.34
  -3   4  -9   83.98    5.13
   3   4  10    0.27    1.08
  -3  -4 -10    1.93    2.06
  -3   4 -10    1.26    1.64
  -3   4 -10   -0.71    2.08
  -3  -4 -10    1.33    2.42
  -3   4 -11    7.17    1.40
  -3  -4 -11    9.13    1.63
   3  -5 -12   35.72    2.27
   3   5 -11   60.46    3.69
   3  -5 -11   62.79    4.02
   3   5 -10  101.57    5.70
   3   5  -9   36.78    3.34
   3   5  -9   36.69    3.17
   3  -5  -9   34.65    2.54
   3  -5  -8  139.41    7.35
   3   5  -8  138.40    7.32
   3  -5  -8  135.47    6.96
   3   5  -8  152.28    7.42
   3  -5  -7   51.93    2.95
   3   5  -7   50.85    3.48
   3   5  -7   43.26    3.29
   3  -5  -7   50.75    3.38
   3   5  -7   46.87    3.31
   3   5  -6  294.95   13.53
   3   5  -6  280.54   13.44
   3   5  -6  273.76   13.42
   3  -5  -6  292.26   13.50
   3   5  -6  292.64   13.52
   3   5  -5   60.94    3.48
   3   5  -5   61.21    3.48
   3  -5  -5   56.49    4.20
   3   5  -5   65.17    3.49
   3  -5  -5   61.04    3.41
   3  -5  -4  409.61   19.58
   3  -5  -4  396.33   19.26
  -3   5   4  404.77   18.47
   3   5  -4  403.65   19.22
   3   5  -4  405.73   18.29
   3   5  -4  374.73   19.65
  -3  -5   4  399.51   19.71
   3   5  -4  395.19   18.27
   3   5  -4  382.96   18.30
   3  -5  -4  404.60   18.26
   3   5  -3   18.38    1.58
  -3   5   3   19.31    1.93
   3  -5  -3   20.21    2.40
   3  -5  -3   13.61    2.29
   3   5  -3   19.79    1.57
  -3  -5   3   18.92    2.82
   3   5  -3   19.83    1.43
  -3   5   2   24.20    2.03
   3  -5  -2   25.87    2.58
   3  -5  -2   24.93    2.31
  -3   5   2   22.50    2.60
   3  -5  -1 2273.73  101.87
  -3  -5   1 2219.65  102.63
   3  -5   0    1.87    0.59
  -3   5   0    1.87    1.82
   3  -5   0    2.74    1.67
  -3  -5   0    1.46    2.31
   3   5   1 1608.15   72.43
   3  -5   1 1675.05   73.31
  -3   5  -1 1570.01   73.22
   3  -5   1 1583.45   73.34
  -3  -5  -2   74.26    4.02
  -3   5  -2   71.12    3.97
  -3   5  -2   68.38    4.34
  -3  -5  -3   17.02    2.24
   3  -5   3   18.03    2.96
   3   5   3   16.26    1.44
  -3   5  -3   14.42    1.99
  -3   5  -3   14.41    1.88
  -3  -5  -4  428.08   20.11
  -3  -5  -4  457.24   19.95
  -3   5  -4  418.49   19.75
  -3   5  -4  424.73   20.08
  -3   5  -5   13.61    1.70
  -3  -5  -5   19.85    2.05
  -3   5  -5   13.53    2.43
  -3  -5  -6  752.38   34.25
  -3  -5  -6  759.91   33.94
  -3   5  -6  782.52   34.19
  -3   5  -6  693.37   33.78
  -3   5  -7    1.20    1.78
  -3  -5  -7    3.30    3.07
  -3  -5  -7    0.78    2.18
   3   5   7    3.62    1.59
  -3   5  -7    2.27    2.67
  -3  -5  -8    3.08    2.22
   3   5   8    1.65    1.56
  -3  -5  -8    7.07    3.22
  -3   5  -8    4.08    1.89
  -3   5  -8    0.60    2.65
  -3   5  -9   -0.41    1.76
   3   5   9    1.93    1.34
  -3  -5  -9   -0.12    2.75
  -3   5  -9    4.77    2.39
  -3   5 -10    7.90    1.60
   3   5  10    6.31    1.09
  -3  -5 -10    5.54    2.21
  -3   5 -10   10.13    2.02
  -3  -5 -10    8.65    2.23
  -3  -5 -11    0.47    1.30
   3   6 -12    7.13    1.10
   3  -6 -12    6.76    1.22
   3   6 -11    0.54    1.63
   3  -6 -11    0.18    2.15
   3   6 -10   23.56    2.70
   3   6  -9   20.01    2.71
   3   6  -9   20.47    2.46
   3   6  -8  247.33   11.69
   3  -6  -8  227.48   11.55
   3   6  -8  238.37   11.55
   3   6  -7   37.28    3.00
   3  -6  -7   43.91    3.00
   3   6  -7   39.79    2.97
   3   6  -7   43.10    3.07
   3   6  -6   42.00    2.88
   3   6  -6   39.52    2.85
   3   6  -6   39.11    2.73
   3  -6  -6   36.95    2.70
   3   6  -6   35.00    2.69
   3  -6  -5  262.27   15.20
   3   6  -5  311.77   14.31
   3   6  -5  301.25   14.27
   3  -6  -5  314.35   14.26
   3   6  -5  315.14   14.31
   3   6  -4  568.71   26.67
   3  -6  -4  574.25   27.97
   3   6  -4  594.18   27.60
   3  -6  -4  560.42   27.74
  -3  -6   4  557.91   28.13
  -3   6   4  612.80   26.90
   3   6  -4  612.70   26.73
   3   6  -4  588.67   26.67
   3  -6  -4  570.33   26.61
   3   6  -3 1147.15   52.09
   3   6  -3 1165.54   52.73
   3   6  -3 1120.45   52.04
   3  -6  -3 1173.88   53.06
   3  -6  -3 1142.95   53.13
  -3  -6   3 1166.98   53.51
  -3   6   3 1179.17   52.25
   3   6  -3 1171.59   52.09
   3   6  -3 1147.65   52.06
   3   6  -2  430.02   20.35
   3   6  -2  469.45   20.82
   3  -6  -2  470.68   21.10
   3  -6  -2  456.05   21.41
  -3  -6   2  444.35   21.73
  -3   6   2  444.24   20.52
   3   6  -1   30.46    2.06
   3  -6  -1   29.58    2.28
  -3   6   1   28.17    2.24
   3   6  -1   29.67    1.87
   3   6  -1   30.64    1.97
  -3   6   1   22.57    2.64
   3   6   0  126.31    6.09
   3  -6   0  128.14    7.05
  -3   6   0  126.02    6.28
  -3  -6   0  134.31    7.61
   3  -6   0  128.32    7.15
  -3   6   0  126.78    6.99
   3  -6   1  830.91   35.68
  -3   6  -1  740.29   35.47
  -3   6  -1  743.25   34.77
   3  -6   1  789.10   35.66
  -3  -6  -2   11.70    1.78
   3   6   2    8.63    1.25
   3   6   2   11.39    1.20
  -3   6  -2    8.77    1.66
   3  -6   2   14.00    2.53
   3   6   3    1.17    1.14
  -3  -6  -3   -1.87    1.69
  -3   6  -3   -0.07    1.69
  -3   6  -4  179.27    8.81
   3   6   4  171.77    8.44
  -3  -6  -4  185.18    8.95
   3   6   5   47.96    2.75
  -3   6  -5   39.79    3.28
  -3  -6  -5   44.52    3.59
  -3  -6  -5   44.24    3.01
  -3   6  -5   41.60    2.70
  -3  -6  -6  159.98    7.85
   3   6   6  141.67    7.53
  -3   6  -6  151.91    7.61
  -3   6  -7    3.68    1.70
   3   6   7    5.01    1.61
  -3  -6  -7    5.21    3.18
  -3   6  -7   10.01    2.66
  -3  -6  -7    7.71    2.30
  -3   6  -8    1.33    1.66
  -3   6  -8   -0.67    2.53
  -3  -6  -8    5.84    3.10
   3   6   8    1.89    1.52
  -3   6  -9   23.43    2.18
   3   6   9   23.02    1.90
  -3  -6  -9   24.16    3.24
  -3   6  -9   26.70    2.76
  -3  -6  -9   23.95    2.97
  -3   6 -10   11.01    1.50
  -3   6 -10   11.78    1.85
  -3  -6 -10   15.35    2.13
  -3  -6 -10   13.69    2.39
  -3  -6 -11   11.19    1.24
   3   7 -12   80.74    3.96
   3   7 -11   25.59    2.12
   3  -7 -11   21.90    2.56
   3   7 -10    9.41    2.17
   3  -7 -10    9.43    3.07
   3   7  -9   35.28    3.19
   3   7  -9   39.62    2.94
   3   7  -8  169.87    8.66
   3   7  -8  169.90    8.55
   3   7  -7    5.41    2.14
   3   7  -7    7.08    1.90
   3  -7  -7    6.64    1.88
   3   7  -7    5.10    2.19
   3   7  -6  964.79   42.55
   3   7  -6  910.56   42.42
   3  -7  -6  943.27   42.43
   3   7  -6  916.82   42.43
   3   7  -5  359.69   16.18
   3   7  -5  339.16   16.05
   3   7  -5  349.07   16.11
   3   7  -5  352.11   16.08
   3  -7  -5  333.67   16.00
  -3   7   4  369.31   17.33
   3  -7  -4  343.29   18.37
   3   7  -4  369.11   17.10
   3   7  -4  356.86   17.96
   3   7  -4  393.62   17.20
   3   7  -4  366.95   17.13
   3   7  -3  307.64   14.43
   3   7  -3  309.70   14.45
   3  -7  -3  309.96   15.45
  -3   7   3  323.01   14.66
   3  -7  -3  319.66   15.69
   3   7  -3  310.02   15.07
   3   7  -3  311.49   14.48
   3   7  -3  312.86   14.46
  -3  -7   3  316.11   16.07
   3  -7  -2  180.76    9.00
   3  -7  -2  159.22    8.38
   3   7  -2  159.56    7.70
   3   7  -2  152.62    7.66
  -3   7   2  164.94    7.90
  -3  -7   2  175.07    9.35
   3   7  -2  166.36    8.10
   3   7  -2  166.58    7.76
   3  -7  -1  574.25   28.14
   3  -7  -1  563.05   27.43
   3   7  -1  598.76   27.09
  -3   7   1  589.19   27.21
   3   7  -1  606.36   27.09
   3   7  -1  597.80   27.04
   3   7  -1  605.94   27.09
   3   7   0    1.29    1.07
   3   7   0    0.76    1.08
   3  -7   0   -2.66    2.21
   3  -7   0   -1.10    1.64
  -3   7   0    1.61    1.45
  -3  -7  -1   41.22    4.09
  -3  -7  -1   46.28    2.72
   3   7   1   43.18    2.46
   3  -7   1   42.96    3.42
  -3   7  -1   36.67    2.75
   3  -7   1   47.32    3.79
   3   7   2   39.40    2.37
   3   7   2   37.71    2.32
  -3   7  -2   36.63    2.72
   3  -7   2   36.46    3.68
  -3  -7  -2   40.10    2.71
   3   7   3    2.38    1.23
  -3  -7  -3    3.77    1.90
   3   7   3   -0.27    1.20
  -3   7  -3    0.93    1.65
  -3  -7  -4  123.96    6.62
   3   7   4  123.92    6.11
  -3   7  -4  121.84    6.46
  -3  -7  -5  760.81   33.43
   3   7   5  707.20   32.95
  -3   7  -5  717.39   33.26
  -3   7  -6    0.21    1.34
   3   7   6   -0.68    1.42
  -3  -7  -6    2.39    2.90
  -3   7  -6    0.75    2.22
  -3   7  -7  194.16   10.08
   3   7   7  227.67   10.14
  -3   7  -7  211.58   10.51
   3   7   8   54.53    3.26
  -3   7  -8   53.25    3.31
  -3   7  -8   56.46    3.82
  -3   7  -9    5.61    1.43
   3   7   9    4.65    1.18
  -3  -7  -9    5.14    2.66
  -3   7  -9    4.44    1.92
  -3  -7  -9    5.67    2.23
  -3  -7 -10   14.01    1.94
  -3  -7 -10   13.13    2.23
   3   8 -11   16.91    1.68
   3  -8 -11   13.29    2.18
   3  -8 -10  106.67    6.37
   3   8 -10  113.11    5.84
   3   8  -9   37.16    3.00
   3   8  -8  374.20   16.42
   3   8  -8  334.39   16.31
   3   8  -8  331.84   16.18
   3   8  -7    9.66    2.18
   3   8  -7   12.83    1.85
   3   8  -7    8.28    2.39
   3   8  -6  135.46    6.99
   3  -8  -6  128.06    6.76
   3   8  -6  135.63    6.81
   3   8  -6  150.02    7.04
   3   8  -5   58.77    3.49
   3   8  -5   57.12    3.29
   3   8  -5   54.29    3.53
  -3   8   4   77.26    4.52
   3   8  -4   82.93    4.40
   3   8  -4   76.40    4.26
   3   8  -4   78.08    4.09
   3   8  -3   92.94    4.63
  -3   8   3   91.18    4.89
   3   8  -3   90.81    4.70
   3   8  -3   90.72    4.66
   3  -8  -2  795.62   40.67
   3   8  -2  898.22   40.08
  -3   8   2  876.09   40.20
  -3  -8   2  913.16   41.86
   3   8  -2  908.62   40.09
   3   8  -1    8.36    1.51
   3   8  -1    8.04    1.40
   3  -8  -1    7.22    2.05
  -3   8   1    6.73    1.65
   3   8  -1    8.43    1.37
  -3  -8   1    9.27    2.72
   3   8   0    5.60    1.26
   3  -8   0    1.29    1.74
  -3   8   0    5.54    1.54
   3  -8   0    2.53    1.93
   3   8   1   23.12    1.88
   3   8   1   25.35    1.88
   3  -8   1   28.26    3.06
  -3  -8  -1   25.53    2.08
  -3   8  -1   26.17    2.19
   3  -8   1   27.74    2.80
  -3  -8  -2  552.90   25.36
   3   8   2  557.56   25.15
   3   8   2  545.71   25.10
   3  -8   2  561.96   26.40
  -3   8  -2  543.92   25.32
  -3  -8  -3  465.18   20.92
   3   8   3  440.89   20.62
  -3   8  -3  449.42   20.84
   3   8   3  446.85   20.57
  -3  -8  -4  474.00   21.08
   3   8   4  439.40   20.66
   3   8   4  446.39   20.62
  -3   8  -4  448.01   20.91
   3   8   5  200.24    9.68
  -3   8  -5  198.81   10.00
  -3  -8  -5  210.32   10.33
   3   8   6    1.93    1.59
  -3   8  -6    1.96    2.08
  -3  -8  -6    4.96    3.01
   3   8   7    9.93    1.78
  -3  -8  -7    8.03    3.42
  -3   8  -7    9.06    2.28
   3   8   8   55.36    3.13
   3   8   8   56.39    3.17
  -3   8  -8   50.12    3.56
   3   8   9   32.83    2.01
  -3  -8  -9   29.81    2.64
  -3  -8 -10   19.18    2.27
  -3  -8 -10   18.49    1.73
   3  -9 -11   40.03    2.79
   3   9 -11   40.74    2.37
   3   9 -10    4.64    1.69
   3   9  -9   68.67    4.18
   3   9  -8    2.96    2.12
   3   9  -7    0.85    2.34
   3   9  -7   -1.23    2.02
   3   9  -6    5.43    2.18
   3   9  -6    3.56    1.93
   3   9  -5  288.36   13.72
   3   9  -5  290.63   13.73
  -3   9   4  273.96   12.89
   3   9  -4  265.28   12.70
   3   9  -3    0.38    1.38
  -3   9   3   -1.11    1.68
   3   9  -3    0.06    1.58
   3   9  -3   -1.23    1.67
   3   9  -2   56.61    3.28
  -3   9   2   58.40    3.48
  -3   9   2   56.39    3.05
   3   9  -2   53.75    3.31
   3   9  -1   14.82    1.85
   3   9  -1   15.64    1.72
  -3   9   1   17.47    1.92
   3  -9  -1   12.54    2.15
   3   9   0   27.79    2.03
  -3   9   0   25.77    2.26
   3   9   0   28.41    2.19
   3  -9   0   26.09    2.70
  -3  -9  -1  183.29    9.22
   3   9   1  191.79    9.14
   3   9   1  198.74    9.11
  -3   9  -1  193.04    9.27
   3   9   2    6.91    1.46
  -3  -9  -2    9.11    1.80
   3   9   2    7.00    1.53
  -3   9  -2    7.67    1.79
  -3  -9  -3  275.86   13.06
  -3   9  -3  267.58   12.95
   3   9   3  267.81   12.73
   3   9   3  278.60   12.78
  -3  -9  -4  149.53    7.49
   3   9   4  144.54    7.01
   3   9   4  136.29    6.96
  -3   9  -4  139.67    7.25
  -3  -9  -5  708.92   31.18
  -3   9  -5  672.83   30.92
   3   9   5  689.50   30.67
   3   9   5  636.71   30.60
  -3  -9  -6   96.58    5.81
   3   9   6   95.51    4.86
   3   9   6   91.75    4.82
  -3   9  -6   82.68    5.11
   3   9   7  410.77   18.27
   3   9   7  386.50   18.20
  -3   9  -7  370.45   18.44
  -3  -9  -7  422.07   19.00
   3   9   8  146.99    7.24
  -3  -9  -8  142.01    7.56
  -3  -9  -8  171.10    8.26
   3   9   8  153.77    7.28
  -3  -9  -9   23.60    2.14
  -3  10  11    0.71    0.85
   3  10 -10   17.61    1.79
   3 -10 -10   16.13    2.57
   3  10  -9    1.55    1.78
   3 -10  -9    2.24    2.78
   3  10  -8   79.22    4.59
   3  10  -7  474.75   20.58
   3  10  -7  408.20   20.49
   3  10  -6   40.92    3.56
   3  10  -6   47.40    3.30
   3  10  -5    4.86    1.76
   3  10  -5    4.58    2.17
  -3  10   4  364.37   16.95
   3  10  -4  356.35   16.86
   3  10  -3    1.26    1.53
  -3  10   3    2.98    1.78
  -3  10   3    1.71    1.37
   3  10  -3    4.41    1.70
   3  10  -2    4.11    1.81
   3  10  -2    5.37    1.59
  -3  10   2    7.96    1.78
  -3  10   2    6.36    1.34
  -3  10   1  702.33   32.26
   3  10  -1  705.10   32.16
   3  10  -1  710.65   32.24
   3  10   0    9.55    1.77
   3  10   0    7.52    1.61
   3  10   0    7.84    1.68
  -3  10   0    5.82    1.63
   3  10   1  185.62    8.61
   3  10   1  174.75    8.54
  -3  10  -1  172.77    8.63
   3  10   2  240.77   11.18
  -3 -10  -2  234.22   11.35
   3  10   2  241.66   11.16
  -3  10  -2  225.15   11.23
   3  10   3   -0.66    1.46
  -3 -10  -3    2.51    1.98
   3  10   3    1.94    1.57
  -3  10  -3    0.81    1.59
  -3 -10  -4   85.10    5.01
   3  10   4   80.87    4.45
  -3  10  -4   83.57    4.61
   3  10   4   79.25    4.41
   3  10   5  309.44   14.40
  -3 -10  -5  314.91   14.96
   3  10   5  316.09   14.43
  -3  10  -5  291.19   14.54
  -3 -10  -6   70.64    4.84
   3  10   6   71.10    3.87
   3  10   6   65.15    3.87
   3  10   7    3.10    1.43
  -3 -10  -7    4.12    2.79
   3  10   7    4.04    1.50
  -3 -10  -8   -0.32    2.44
   3  10   8    0.87    1.11
   3  10   8   -0.38    1.27
  -3 -10  -9   -0.42    2.06
  -3  11  10   27.64    1.87
   3 -11 -10   23.39    2.45
   3  11 -10   20.62    1.64
   3  11  -9    4.18    1.50
  -3  11   9    2.62    1.71
   3 -11  -9    0.84    2.53
   3  11  -8   22.03    2.22
   3  11  -7  106.60    5.71
   3  11  -6   74.81    4.64
   3  11  -6   77.10    4.63
   3  11  -6   71.25    4.31
  -3  11   5  363.21   17.70
   3  11  -5  388.61   17.92
   3  11  -5  406.11   17.97
   3  11  -5  376.81   17.79
   3  11  -4   10.21    1.70
  -3  11   4   10.49    1.79
   3  11  -4   12.08    2.33
   3  11  -3   80.52    4.46
  -3  11   3   78.18    4.19
  -3  11   3   74.92    4.44
   3  11  -3   77.83    4.47
  -3  11   2   18.58    1.80
  -3  11   2   16.13    2.02
  -3  11   1    3.02    1.33
   3  11  -1    3.28    1.72
  -3  11   1    1.78    1.58
   3  11   0  159.55    7.69
  -3  11   0  148.19    7.67
   3  11   0  158.94    7.68
   3  11   0  156.82    7.73
   3  11   1  309.58   14.30
  -3  11  -1  286.65   14.28
   3  11   1  321.01   14.34
   3  11   2  368.48   17.07
   3  11   2  365.13   17.05
  -3 -11  -3    4.86    1.99
   3  11   3    0.41    1.57
   3  11   3    2.34    1.57
  -3 -11  -4 1595.61   73.16
   3  11   4 1642.87   72.86
   3  11   4 1591.89   72.85
  -3 -11  -5  520.33   24.04
   3  11   5  530.10   23.58
   3  11   5  490.94   23.55
  -3 -11  -6    2.01    2.44
   3  11   6   -0.50    1.62
   3  11   6    3.82    1.49
   3  11   7    6.66    1.40
  -3 -11  -7   11.37    2.68
   3  11   7   10.55    1.58
   3  11   8   29.77    2.03
  -3 -11  -8   32.97    3.06
  -3 -11  -9   17.37    2.11
  -3  12  10   26.94    1.68
   3 -12 -10   19.99    2.02
  -3  12   9   48.65    2.65
   3 -12  -9   42.34    3.24
   3  12  -8   10.16    1.67
  -3  12   8   14.08    1.98
   3 -12  -8   10.58    2.71
   3  12  -7   87.19    5.00
  -3  12   7  104.27    5.15
   3  12  -6    0.80    1.55
  -3  12   6   -0.22    1.89
   3  12  -6   -0.61    2.36
   3  12  -6   -0.09    2.30
  -3  12   5   23.84    2.29
   3  12  -5   21.01    2.87
   3  12  -5   18.25    2.75
   3  12  -5   22.30    2.11
   3  12  -4   13.89    1.77
  -3  12   4   14.94    1.98
   3  12  -4    9.28    2.42
   3  12  -4   10.24    2.64
  -3  12   3  179.62    8.79
  -3  12   3  179.06    8.99
   3  12  -3  189.39    9.09
  -3  12   2   67.55    3.97
  -3  12   2   70.40    3.85
   3  12  -1  120.72    5.98
   3  12  -1  114.09    5.89
  -3  12   1  109.75    5.58
  -3  12   1  104.28    5.70
   3  12   0   -1.33    1.79
   3  12   0   -0.51    1.93
   3  12   1   24.93    2.41
   3  12   1   24.32    2.45
   3  12   1   25.94    2.70
   3  12   2    0.45    1.74
   3  12   2    0.94    1.91
  -3 -12  -3   71.19    4.22
   3  12   3   66.04    4.04
   3  12   3   73.60    4.19
  -3 -12  -4  333.04   16.10
   3  12   4  355.71   15.86
   3  12   4  325.63   15.85
   3  12   5   20.09    2.28
  -3 -12  -5   18.76    2.68
   3  12   6    1.25    1.39
  -3 -12  -6    2.73    2.33
   3  12   6    0.31    1.59
   3  12   7    2.48    1.15
  -3 -12  -7    0.10    2.11
   3  12   7    1.27    1.37
  -3 -12  -8    1.06    1.87
   3  12   8    2.41    1.08
  -3  13   9   28.22    1.92
   3 -13  -9   24.50    2.36
  -3  13   8   16.58    1.84
   3 -13  -8   16.36    2.58
  -3  13   7   25.71    2.38
   3 -13  -7   24.36    2.99
  -3  13   6  262.19   12.53
   3  13  -6  269.32   12.75
  -3  13   5  139.68    7.23
   3  13  -5  151.19    7.58
   3  13  -5  147.26    7.61
  -3  13   4  197.06    9.88
   3  13  -4  225.64   10.33
   3  13  -4  202.79   10.26
  -3  13   3    4.80    1.72
   3  13  -3    7.08    2.42
   3  13  -3    6.33    2.46
  -3  13   2   32.23    2.45
  -3  13   2   30.93    2.44
   3  13  -1  500.70   22.37
  -3  13   1  461.68   22.13
   3  13  -1  493.85   22.41
   3  13   0   75.39    4.48
   3  13   0   75.96    4.51
   3  13   1   45.51    3.36
   3  13   1   46.10    3.23
   3  13   2  546.24   24.10
   3  13   2  524.25   24.10
   3  13   2  491.44   24.18
   3  13   3  141.85    7.32
   3  13   3  145.11    7.23
   3  13   4  969.93   42.74
  -3 -13  -4  874.50   42.86
   3  13   4  963.80   42.75
  -3 -13  -5    3.92    2.07
   3  13   5    0.40    1.73
   3  13   5    1.99    1.40
   3  13   6    7.58    1.42
  -3 -13  -6   11.76    2.23
   3  13   6    8.25    1.63
  -3 -13  -7    9.83    2.09
   3  13   7   15.00    1.54
   3  13   8    0.26    0.86
  -3  14   9   17.99    1.32
   3 -14  -9   14.11    1.46
  -3  14   8   -1.29    1.34
   3 -14  -8    0.96    1.69
  -3  14   7   25.88    2.17
   3 -14  -7   26.51    2.66
  -3  14   6   10.35    1.94
   3  14  -6   13.28    2.42
  -3  14   5   44.31    2.91
   3  14  -5   35.64    3.39
   3  14  -5   46.87    3.56
  -3  14   4   19.73    2.20
   3  14  -4   23.00    2.92
   3  14  -4   24.70    2.99
  -3  14   3   80.51    4.37
   3  14  -3   70.52    4.84
   3  14  -3   83.55    4.87
   3  14  -2   43.61    3.75
   3  14  -2   53.81    3.79
  -3  14   2   55.24    3.24
   3  14  -1  153.42    7.69
  -3  14   1  147.17    7.35
   3  14   0   11.94    2.18
   3  14   0    9.68    2.45
   3  14   1   10.58    2.06
   3  14   1   17.88    2.49
   3  14   2   31.46    2.71
   3  14   2   37.85    3.04
   3  14   3    2.44    2.55
   3  14   3    3.64    2.10
   3  14   3    1.57    1.69
   3  14   4    0.07    1.46
   3  14   4    3.58    1.91
   3  14   5  297.97   13.32
  -3 -14  -5  267.05   13.49
   3  14   5  286.18   13.37
   3  14   6   93.31    4.66
   3  14   6   93.62    4.81
   3  14   7   10.50    1.31
   3  14   8   11.72    1.23
  -3  15   8    3.15    1.04
  -3  15   7   36.30    2.38
  -3  15   6   27.06    2.22
   3  15  -6   23.49    2.46
  -3  15   5   80.07    4.25
   3  15  -5   75.02    4.65
  -3  15   4    3.36    1.68
   3  15  -4    5.28    2.40
   3  15  -4    2.30    2.47
  -3  15   3   35.33    2.63
   3  15  -3   41.23    3.42
   3  15  -3   33.66    3.44
   3  15  -2  116.27    6.02
  -3  15   2  106.30    5.48
  -3  15   1   59.71    3.51
   3  15  -1   58.34    3.99
   3  15  -1   66.70    4.29
   3  15   0   34.15    2.89
   3  15   0   32.28    3.15
   3  15   1  150.83    7.79
   3  15   1  153.09    7.75
   3  15   2    9.87    1.97
   3  15   2    9.47    2.37
   3  15   3   23.48    2.23
   3  15   3   21.90    2.54
   3  15   4  222.12   10.28
   3  15   4  227.33   10.36
   3  15   4  192.71   10.51
   3  15   5  161.73    7.84
   3  15   5  168.64    8.15
   3  15   6  136.49    6.74
   3  15   6  146.10    6.91
   3  15   7    0.78    1.18
   3  15   7    1.98    0.88
  -3  16   7    8.80    1.22
  -3  16   6   51.24    2.92
  -3  16   5    3.12    1.49
   3  16  -5    5.19    2.07
  -3  16   4   21.24    1.99
   3  16  -4   18.97    2.68
   3  16  -4   27.02    2.68
  -3  16   3  130.56    6.80
   3  16  -3  147.73    7.32
   3  16  -3  143.73    7.27
  -3  16   2   12.59    1.80
   3  16  -2   10.19    2.55
   3  16  -2   12.07    2.66
   3  16  -1    9.47    2.64
   3  16   0   76.95    4.55
   3  16   0   81.63    4.90
   3  16   1   52.23    3.27
   3  16   1   43.36    3.48
   3  16   2   44.38    2.91
   3  16   2   39.86    3.17
   3  16   3  116.08    5.70
   3  16   3  101.63    5.46
   3  16   4   38.76    2.45
   3  16   4   38.14    2.73
   3  16   5  103.90    5.07
   3  16   5   96.74    5.20
   3  16   6   98.01    4.86
   3  16   6  103.58    5.02
   3  16   7   32.61    1.87
  -3  17   6   87.56    4.28
  -3  17   5   15.74    1.55
   3  17  -5   18.14    1.92
  -3  17   4    1.48    1.31
   3  17  -4   -1.15    1.96
   3  17  -4   -1.05    1.82
  -3  17   3   51.91    3.15
   3  17  -3   63.48    3.74
   3  17  -3   57.11    3.71
   3  17  -2   -0.85    2.11
   3  17  -2    1.79    2.17
   3  17  -1    3.72    2.20
   3  17  -1    4.56    2.30
   3  17   0    7.37    2.40
   3  17   1   40.30    3.20
   3  17   2   20.85    2.05
   3  17   2   29.54    2.53
   3  17   3  109.61    5.57
   3  17   3  117.53    5.78
   3  17   4    8.02    1.54
   3  17   5   36.92    2.21
   3  17   6   10.89    1.17
   3  18  -4  114.72    5.73
   3  18  -3   48.37    3.04
   3  18  -3   44.28    3.07
   3  18  -2    7.34    1.95
   3  18  -2    7.91    2.08
   3  18  -1   22.96    2.39
   3  18  -1   20.28    2.29
   3  18   0    1.48    1.89
   3  18   0    2.77    1.93
   3  18   1  278.57   13.13
   3  18   2  128.59    6.47
   3  18   3   -0.11    1.52
   3  18   3   -1.41    1.35
   3  18   4    0.63    1.08
   3  19  -4    5.04    1.18
   3  19  -3    7.44    1.49
   3  19  -3    8.59    1.38
   3  19  -2   12.45    1.74
   3  19  -2   12.87    1.69
   3  19  -1   18.87    1.98
   3  19  -1   21.42    2.03
   3  19   0   -0.42    1.50
   3  19   0   -0.70    1.49
   3  19   1   11.13    1.67
   3  19   1   12.24    1.61
   3  19   2    2.83    1.29
   3  19   2    0.51    1.36
   3  19   3    2.48    1.14
   3  19   4    8.21    0.99
   3  20  -3    2.35    0.90
   3  20  -3   -0.06    0.75
   3  20  -2   -1.39    1.04
   3  20  -2   -0.44    0.97
   3  20  -1    0.31    1.12
   3  20  -1    2.18    1.08
   3  20   0   21.37    1.58
   3  20   0   16.09    1.49
   3  20   1   13.18    1.27
   3  20   1   13.53    1.30
   3  20   2    2.83    0.83
   3  20   2    2.65    0.88
   4   0 -12    3.00    1.03
   4   0 -11    0.40    1.52
   4   0 -10  233.55   11.28
   4   0  -9    0.37    1.85
   4   0  -8  586.29   27.04
   4   0  -7   -0.56    1.49
   4   0  -6  115.25    6.41
   4   0  -6  136.46    6.36
   4   0  -5   -0.73    1.48
   4   0  -4  465.00   22.22
  -4   0   4  491.05   22.27
   4   0  -4  474.33   23.47
  -4   0   4  517.84   23.17
  -4   0   4  514.47   23.53
   4   0  -3   -0.85    1.18
  -4   0   3   -0.15    1.49
  -4   0   3   -0.36    1.90
   4   0  -3    0.38    1.84
  -4   0   2  671.57   31.06
  -4   0   2  655.74   31.00
   4   0  -2  667.12   31.11
  -4   0   1   -0.47    1.73
  -4   0   1   -0.67    1.82
  -4   0   0   81.39    4.85
  -4   0   0   87.96    5.37
  -4   0  -1    2.30    1.83
   4   0   1    1.66    2.03
  -4   0  -1    1.45    1.54
   4   0   2   33.87    3.01
  -4   0  -2   31.25    2.40
  -4   0  -2   33.94    2.53
  -4   0  -2   28.52    2.84
  -4   0  -3   -0.12    1.40
   4   0   3    0.15    1.89
  -4   0  -3   -0.08    1.89
  -4   0  -3    1.01    1.55
  -4   0  -3    0.83    1.76
  -4   0  -4    5.98    1.60
   4   0   4    5.08    2.08
  -4   0  -4    4.60    2.14
  -4   0  -4    4.09    2.10
  -4   0  -5    0.32    1.72
  -4   0  -5   -0.10    2.14
  -4   0  -5   -0.11    2.20
  -4   0  -6   12.67    2.64
  -4   0  -6    8.97    2.03
  -4   0  -6    9.56    3.01
  -4   0  -7    1.58    2.28
  -4   0  -7    2.61    2.32
  -4   0  -8   48.74    3.68
  -4   0  -9    2.04    2.26
   4   0  10   60.44    3.30
  -4   0 -11    1.59    1.12
   4   1 -12   10.64    1.22
   4  -1 -12    7.32    1.01
   4  -1 -11    1.06    1.48
   4   1 -11    0.90    1.62
   4   1 -10    0.44    1.97
   4  -1 -10    3.16    2.50
   4   1 -10    2.95    2.38
   4  -1 -10    0.57    1.77
   4  -1  -9    4.07    1.94
   4   1  -9    9.18    2.23
   4   1  -9   11.63    2.72
   4  -1  -9    7.33    2.66
   4  -1  -8   19.07    2.31
   4  -1  -8   11.75    2.58
   4   1  -8   16.65    2.82
   4   1  -8   15.54    2.25
   4  -1  -7   65.62    4.30
   4  -1  -7   78.60    4.09
   4   1  -7   67.80    4.13
   4   1  -6  197.87    9.47
   4  -1  -6  196.10    9.57
   4  -1  -6  196.04    9.43
   4  -1  -5  240.54   11.09
  -4   1   5  233.27   11.28
  -4   1   5  234.02   11.88
   4  -1  -5  235.29   11.20
  -4  -1   4   86.14    5.60
   4  -1  -4   89.57    4.45
  -4  -1   4   78.78    4.36
  -4   1   4   88.50    4.53
   4   1  -4   83.19    5.60
   4  -1  -4   82.55    5.57
  -4   1   4   87.19    5.26
  -4   1   3   66.62    4.58
  -4  -1   3   65.53    4.67
  -4  -1   3   76.91    4.52
  -4   1   3   66.48    3.74
   4  -1  -3   67.80    4.67
  -4   1   3   69.98    4.57
   4   1  -3   74.03    4.85
   4   1  -2    3.54    2.13
  -4   1   2    1.37    1.82
  -4  -1   2   -1.29    1.73
  -4   1   2    0.98    1.71
  -4  -1   2    1.53    2.04
   4  -1  -2    0.62    2.09
  -4  -1   1  858.65   39.74
  -4  -1   1  889.99   39.91
  -4   1   1  840.34   39.44
  -4   1   0  164.90    8.62
  -4  -1   0  162.91    8.70
  -4   1   0  161.98    8.11
  -4  -1   0  157.58    8.42
  -4   1  -1  541.98   23.72
  -4   1  -1  495.82   23.01
  -4   1  -1  474.16   22.83
  -4  -1  -1  512.88   23.48
   4  -1   1  514.38   23.57
   4   1   1  502.36   23.33
   4  -1   2 1221.12   56.56
  -4   1  -2 1334.94   56.73
   4   1   2 1234.06   56.34
  -4   1  -2 1093.40   55.88
  -4  -1  -2 1285.06   55.98
  -4   1  -2 1248.23   55.92
  -4  -1  -2 1232.54   55.88
  -4  -1  -2 1241.98   56.46
  -4  -1  -2 1413.45   56.92
  -4   1  -3  136.91    7.21
  -4  -1  -3  137.42    7.39
  -4  -1  -3  136.56    6.80
  -4   1  -3  130.43    6.73
  -4  -1  -3  136.34    6.67
   4  -1   3  123.64    7.28
  -4  -1  -3  111.66    6.99
   4   1   3  122.10    7.01
  -4  -1  -3  139.37    6.55
  -4   1  -3  130.62    6.46
  -4   1  -4  239.67   11.52
  -4   1  -4  226.61   11.79
  -4  -1  -4  242.92   11.78
  -4  -1  -4  258.04   11.85
  -4  -1  -4  255.35   11.58
  -4   1  -4  236.73   11.74
  -4  -1  -5    1.72    1.88
  -4   1  -5    3.29    1.75
  -4   1  -5    2.40    2.14
  -4  -1  -5    1.61    2.29
  -4  -1  -5    1.36    2.24
  -4   1  -6  370.55   18.08
  -4  -1  -6  385.31   18.28
  -4  -1  -6  380.65   18.22
  -4   1  -6  390.26   17.96
  -4  -1  -6  384.22   18.00
  -4   1  -7  572.08   26.78
  -4  -1  -7  565.54   26.96
  -4  -1  -7  617.96   27.17
  -4  -1  -7  566.75   26.76
  -4  -1  -8    8.06    2.55
  -4   1  -8   11.81    2.31
  -4  -1  -8   12.91    2.75
  -4   1  -8    7.17    3.28
  -4  -1  -8    4.89    3.21
  -4   1  -9  188.88    9.51
  -4   1  -9  179.74    9.12
   4   1  10   23.96    1.84
  -4   1 -10   24.18    2.60
  -4   1 -11   36.98    2.27
   4   2 -12    1.98    1.17
   4  -2 -11   57.89    3.77
   4  -2 -11   62.73    3.50
   4   2 -11   70.74    3.80
   4  -2 -10   26.14    2.29
   4   2 -10   28.41    2.73
   4   2 -10   23.63    3.05
   4  -2 -10   26.33    3.05
   4  -2  -9  243.47   11.81
   4   2  -9  215.25   11.77
   4  -2  -9  241.74   11.44
   4   2  -9  246.77   11.63
   4  -2  -8  503.16   23.08
   4   2  -8  480.52   23.07
   4  -2  -8  489.75   22.84
   4   2  -8  502.89   22.97
   4   2  -7  539.98   25.08
   4  -2  -7  552.05   25.13
   4   2  -7  532.09   25.12
   4  -2  -7  546.44   24.96
   4   2  -6  233.41   11.40
   4   2  -6  238.20   11.47
   4  -2  -6  239.97   11.30
   4  -2  -6  246.51   11.47
   4  -2  -5   59.82    3.40
   4  -2  -5   58.25    3.17
  -4   2   5   56.37    3.56
   4   2  -5   55.53    3.34
   4   2  -5   56.37    3.18
  -4   2   5   57.81    3.95
   4  -2  -4  129.62    6.23
   4   2  -4  121.18    6.25
  -4  -2   4  122.08    6.88
  -4  -2   4  121.49    7.42
  -4   2   4  126.43    6.40
   4  -2  -4  117.89    7.38
   4   2  -4  127.93    6.13
   4   2  -4  119.32    7.48
   4   2  -4  132.03    6.10
  -4   2   4  135.17    7.21
   4  -2  -3  301.73   14.34
   4   2  -3  293.23   14.38
  -4  -2   3  298.61   15.53
  -4  -2   3  331.96   15.30
  -4   2   3  336.35   14.52
   4  -2  -3  317.57   15.44
   4   2  -3  307.17   15.62
  -4   2   3  327.69   15.45
  -4   2   2  605.67   29.95
  -4  -2   2  713.14   30.94
   4  -2  -2  695.90   30.77
  -4   2   2  695.39   30.99
  -4   2   2  681.83   30.57
  -4  -2   2  669.98   30.96
  -4   2   1  146.66    7.45
  -4  -2   1  142.01    7.99
   4  -2  -1  151.34    7.68
  -4   2   0   21.78    2.48
  -4   2   0   22.99    1.99
  -4   2   0   17.38    1.69
  -4  -2   0   17.39    2.61
  -4   2  -1  605.05   25.65
  -4   2  -1  568.55   24.86
  -4  -2  -1  576.45   25.62
   4  -2   1  610.66   25.75
   4   2   1  577.42   25.22
  -4   2  -2  433.56   19.43
   4   2   2  387.32   19.00
  -4  -2  -2  418.01   18.68
   4  -2   2  405.65   19.50
  -4  -2  -2  383.06   19.40
  -4   2  -2  397.73   18.74
   4   2   3  226.62   11.97
  -4  -2  -3  249.52   11.82
   4  -2   3  237.27   12.49
  -4  -2  -3  247.44   11.68
  -4  -2  -3  217.83   12.31
  -4  -2  -3  267.73   11.63
  -4   2  -3  251.17   11.51
  -4   2  -3  232.29   12.33
  -4  -2  -4   24.75    2.23
  -4   2  -4   26.54    2.16
  -4  -2  -4   27.37    2.66
  -4  -2  -4   25.21    2.55
  -4  -2  -5   13.65    2.51
  -4  -2  -5   13.48    2.54
  -4   2  -5   14.90    1.96
  -4  -2  -5   12.06    2.10
  -4  -2  -6    8.78    2.18
  -4   2  -6    7.52    2.02
  -4  -2  -6    6.69    2.62
  -4   2  -6    8.05    2.89
  -4  -2  -6   10.67    2.86
  -4  -2  -7  439.26   20.73
  -4   2  -7  454.82   20.88
  -4  -2  -7  456.76   20.81
  -4  -2  -7  420.02   20.49
  -4   2  -7  424.73   20.44
  -4  -2  -8  126.98    7.02
  -4   2  -8  142.55    7.42
  -4  -2  -8  121.75    7.23
  -4  -2  -8  116.62    6.77
  -4   2  -8  121.69    6.61
  -4   2  -9   12.93    2.14
   4   2   9   12.36    1.78
  -4   2  -9    8.68    2.95
  -4  -2  -9   11.35    2.86
   4   2  10   -0.18    1.16
  -4   2 -10   -1.25    2.00
  -4  -2 -10    0.08    2.01
  -4   2 -11   12.45    1.37
  -4  -2 -11   11.28    1.35
   4   3 -12   14.38    1.47
   4  -3 -11    2.97    1.21
   4   3 -11    3.46    1.74
   4  -3 -11    2.21    1.97
   4   3 -10   56.73    3.98
   4  -3 -10   56.11    3.39
   4   3 -10   59.74    3.89
   4  -3  -9    5.11    1.71
   4   3  -9    7.61    2.55
   4  -3  -9    6.83    2.50
   4   3  -9    7.47    2.58
   4  -3  -8  402.73   18.29
   4   3  -8  392.94   18.29
   4  -3  -8  366.70   17.97
   4   3  -8  394.49   18.24
   4   3  -7   99.58    5.58
   4  -3  -7  110.89    5.63
   4   3  -7  101.76    5.65
   4  -3  -7   99.57    5.28
   4   3  -6   26.45    2.46
   4   3  -6   29.42    2.48
   4  -3  -6   31.34    2.43
   4  -3  -6   29.43    2.10
   4  -3  -5    0.39    1.38
   4   3  -5    1.32    1.57
  -4   3   5    1.06    1.75
   4   3  -5   -0.26    1.33
   4   3  -5   -0.27    1.36
   4  -3  -5   -0.26    0.99
   4   3  -4   54.93    3.33
  -4  -3   4   56.60    3.81
  -4   3   4   57.87    3.52
   4  -3  -4   52.20    4.31
  -4  -3   4   55.55    4.43
   4   3  -4   55.47    3.17
   4   3  -4   57.68    4.63
   4   3  -4   61.49    3.12
  -4   3   4   60.03    4.09
   4  -3  -4   57.23    3.17
   4  -3  -3   81.30    4.15
   4   3  -3   83.03    4.28
  -4  -3   3   82.23    5.49
  -4   3   3   84.64    4.44
   4  -3  -3   80.94    5.20
  -4  -3   3   83.99    5.12
   4   3  -3   81.95    4.10
   4   3  -3   73.86    5.48
  -4   3   3   82.33    5.20
  -4  -3   2 2537.50  116.20
  -4   3   2 2525.94  115.16
   4  -3  -2 2609.47  115.87
  -4   3   2 2609.58  116.14
  -4  -3   1  158.53    8.93
  -4   3   1  159.73    7.98
   4  -3  -1  184.25    8.49
  -4   3   0  270.56   13.17
  -4  -3   0  294.13   14.16
  -4   3   0  305.07   14.17
   4   3   1  677.98   31.18
  -4  -3  -1  678.47   32.26
   4  -3   1  750.24   32.35
  -4   3  -1  695.30   32.29
   4   3   1  687.27   31.58
   4  -3   2  172.69    8.93
  -4  -3  -2  163.91    8.01
  -4  -3  -2  155.49    7.82
   4   3   2  156.72    8.02
  -4  -3  -2  175.99    8.92
  -4   3  -2  161.77    8.67
   4  -3   3  736.84   34.60
  -4   3  -3  719.91   33.68
  -4  -3  -3  747.48   33.59
  -4   3  -3  709.59   34.29
  -4   3  -3  744.65   33.42
  -4   3  -4   18.71    1.81
  -4  -3  -4   20.57    2.65
  -4   3  -4   13.61    2.49
  -4  -3  -4   17.10    2.26
  -4  -3  -5  192.48    9.48
  -4   3  -5  178.30    9.39
  -4   3  -5  184.17    8.98
  -4  -3  -6  312.37   14.47
  -4  -3  -6  316.08   14.56
  -4   3  -6  295.17   14.54
  -4   3  -6  277.50   14.03
  -4  -3  -7  279.85   13.72
  -4   3  -7  291.60   13.74
  -4  -3  -7  265.53   13.60
  -4   3  -7  271.93   13.21
  -4  -3  -8  166.76    8.36
  -4   3  -8  167.09    8.45
  -4  -3  -8  149.06    8.31
  -4   3  -8  139.80    7.77
  -4   3  -9    8.79    2.01
   4   3   9    9.26    1.63
  -4   3  -9   10.85    2.83
  -4  -3  -9   14.09    2.67
   4   3  10   16.40    1.46
  -4   3 -10   20.41    2.33
  -4  -3 -10   15.16    2.27
  -4  -3 -11    3.50    1.05
   4   4 -12   19.64    1.58
   4  -4 -11   40.10    3.12
   4   4 -11   42.76    2.93
   4   4 -10   38.38    3.08
   4   4 -10   36.34    3.15
   4  -4  -9  365.34   16.24
   4   4  -9  357.60   16.27
   4  -4  -9  325.41   15.85
   4   4  -9  324.97   16.17
   4  -4  -8  242.37   11.90
   4  -4  -8  259.10   12.25
   4   4  -8  258.21   12.27
   4  -4  -7  168.69    8.59
   4   4  -7  175.78    8.70
   4  -4  -7  173.25    8.35
   4   4  -6   63.75    3.59
   4  -4  -6   62.81    3.74
   4   4  -6   60.17    3.82
   4   4  -5  169.68    8.45
  -4   4   5  176.41    8.65
   4   4  -5  172.71    8.31
   4   4  -5  172.38    8.31
   4  -4  -5  176.04    8.41
   4   4  -4 1723.94   76.75
   4  -4  -4 1706.15   76.70
   4  -4  -4 1677.61   78.03
  -4   4   4 1649.42   76.85
   4   4  -4 1693.95   76.64
  -4  -4   4 1675.07   77.50
   4   4  -4 1726.09   76.63
  -4   4   4 1702.58   77.79
   4  -4  -3  317.01   14.42
   4   4  -3  305.79   14.51
   4   4  -3  285.26   14.29
  -4  -4   3  327.68   15.93
   4  -4  -3  339.02   15.57
  -4   4   3  315.08   14.62
   4   4  -3  327.26   14.43
   4   4  -3  321.62   14.35
  -4   4   3  328.65   15.62
  -4  -4   2   30.20    3.22
   4  -4  -2   26.80    2.66
  -4   4   2   25.68    2.89
  -4  -4   1   64.66    4.73
   4  -4  -1   65.43    3.91
   4   4   0   11.34    1.18
  -4  -4   0    8.60    2.45
   4   4   1 1041.56   48.21
   4   4   1 1061.08   48.01
  -4   4  -1 1062.26   48.24
  -4  -4  -1 1039.18   49.25
   4  -4   1 1104.61   49.20
  -4   4  -1 1116.09   49.16
  -4  -4  -2   20.62    3.16
   4   4   2   30.02    1.99
   4  -4   2   29.43    3.41
  -4  -4  -2   31.11    2.60
  -4   4  -2   32.00    2.48
  -4  -4  -2   29.79    2.13
  -4   4  -2   32.06    2.97
  -4  -4  -3   36.64    2.99
  -4   4  -3   36.20    2.95
  -4  -4  -3   37.83    2.59
  -4   4  -3   33.25    2.22
  -4   4  -4   78.57    4.71
  -4  -4  -4   81.77    4.46
  -4   4  -4   72.25    4.09
  -4   4  -5   -0.88    1.46
  -4  -4  -5    0.27    1.92
  -4  -4  -5    1.63    2.62
  -4   4  -5   -3.19    2.59
  -4  -4  -6   78.07    4.86
  -4  -4  -6   84.99    5.42
  -4   4  -6   83.11    5.33
  -4   4  -6   78.40    4.55
  -4   4  -7   26.45    2.54
   4   4   7   23.75    2.35
  -4  -4  -7   27.62    3.65
  -4   4  -7   26.62    3.57
  -4  -4  -7   27.76    3.29
  -4   4  -8   22.60    2.38
   4   4   8   21.55    2.15
  -4  -4  -8   19.21    3.29
  -4   4  -8   14.98    3.26
  -4  -4  -8   17.75    3.05
  -4   4  -9    1.02    1.64
   4   4   9    0.99    1.42
  -4  -4  -9   -1.58    2.47
  -4   4  -9    0.72    2.29
  -4  -4  -9   -2.71    2.50
   4   4  10   10.93    1.15
  -4   4 -10    8.57    1.97
  -4  -4 -10   10.21    2.00
   4  -5 -11   35.68    2.94
   4   5 -10   52.44    3.49
   4  -5  -9    1.18    2.25
   4   5  -9    1.88    2.08
   4  -5  -8   14.29    2.32
   4   5  -8   11.19    2.48
   4   5  -7   49.94    3.47
   4  -5  -7   55.75    3.62
   4   5  -7   52.91    3.66
   4  -5  -6    0.47    1.61
   4   5  -6   -2.82    1.68
   4   5  -6    0.80    1.52
   4  -5  -5   14.10    1.69
   4   5  -5   12.97    1.86
   4   5  -5   13.75    1.74
   4   5  -5   13.90    1.80
   4   5  -4  132.95    6.41
   4   5  -4  117.09    6.12
   4  -5  -4  134.29    7.66
  -4  -5   4  127.04    7.11
   4   5  -4  131.82    6.30
   4   5  -4  129.05    6.25
   4  -5  -4  134.18    6.29
   4   5  -3  274.42   12.61
   4   5  -3  256.81   12.45
  -4  -5   3  268.01   14.06
   4  -5  -3  294.65   13.70
   4   5  -3  275.03   12.53
  -4   5   3  263.94   13.66
   4   5  -3  273.56   12.48
   4  -5  -3  267.11   12.48
  -4  -5   2  116.14    6.90
   4   5  -2  108.26    5.28
  -4   5   2   98.47    5.62
   4  -5  -2  124.97    6.24
   4   5  -2  109.89    5.33
  -4   5   2  108.45    6.49
   4   5  -1  162.33    7.84
  -4   5   1  173.07    8.16
  -4  -5   1  171.56    9.37
   4  -5  -1  184.57    8.36
   4   5  -1  159.85    7.84
  -4   5   1  170.62    9.09
   4   5   0  373.60   17.41
  -4   5   0  382.45   17.66
  -4  -5   0  398.97   18.94
  -4   5   0  406.97   18.68
   4   5   0  378.06   17.39
   4   5   1  126.43    6.16
  -4   5  -1  128.14    6.51
  -4  -5  -1  134.39    7.67
  -4   5  -1  126.94    7.27
  -4  -5  -2   70.38    4.13
   4   5   2   74.30    3.72
  -4   5  -2   67.73    4.20
  -4  -5  -2   71.95    5.28
  -4   5  -2   63.61    4.58
  -4  -5  -3  215.06   10.29
  -4   5  -3  212.72   10.27
  -4  -5  -3  202.27   10.00
  -4  -5  -4   49.34    3.59
   4   5   4   43.24    2.82
  -4   5  -4   49.47    3.60
  -4  -5  -4   45.83    3.15
  -4   5  -4   46.46    2.77
   4   5   5   39.53    2.64
  -4   5  -5   45.03    3.59
  -4   5  -5   40.26    2.72
  -4  -5  -6  961.78   43.10
   4   5   6  904.89   42.51
  -4   5  -6 1018.54   43.09
  -4   5  -6  910.78   42.60
   4   5   7   42.80    2.91
  -4   5  -7   41.75    3.89
  -4  -5  -7   44.17    3.61
  -4   5  -7   38.24    2.90
  -4   5  -8   21.90    2.31
   4   5   8   24.96    2.25
  -4  -5  -8   25.11    3.35
  -4   5  -8   24.41    3.18
  -4  -5  -8   30.51    3.07
   4   5   9   29.45    2.10
  -4  -5  -9   27.11    2.98
  -4   5  -9   30.01    2.96
  -4  -5  -9   24.12    2.86
   4   5  10    3.66    0.89
  -4   5 -10    4.90    1.59
  -4  -5 -10    2.41    1.59
   4   6 -12   54.13    2.80
   4   6 -11   17.88    1.89
   4  -6 -11   20.24    2.37
   4   6 -10    7.79    1.96
   4   6 -10   12.15    2.22
   4   6  -9   39.50    3.29
   4   6  -9   33.51    3.05
   4   6  -8   10.84    2.40
   4   6  -8   14.13    2.25
   4  -6  -8   18.32    2.33
   4   6  -7  796.83   35.63
   4   6  -7  767.92   35.44
   4  -6  -7  753.34   35.50
   4   6  -7  791.01   35.57
   4   6  -6   13.89    2.19
   4  -6  -6   13.23    1.87
   4   6  -6   16.11    2.05
   4   6  -6   14.59    2.07
   4   6  -6   13.68    1.98
   4   6  -5  192.70    9.22
   4   6  -5  184.25    9.15
   4   6  -5  181.53    9.11
   4  -6  -5  202.49    9.14
   4   6  -4   91.10    4.65
   4   6  -4   81.75    4.41
   4  -6  -4   80.75    5.71
  -4   6   4   84.29    4.89
   4   6  -4   91.54    4.63
   4   6  -4   88.26    4.55
   4  -6  -4   90.40    4.47
   4   6  -3  110.55    5.72
   4   6  -3  108.87    5.57
   4  -6  -3  116.60    6.72
  -4   6   3  115.46    5.98
   4   6  -3  111.82    6.37
   4   6  -3  121.80    5.70
   4   6  -3  115.93    5.63
   4   6  -2  259.37   12.19
  -4  -6   2  277.11   13.97
   4  -6  -2  270.82   13.02
  -4   6   2  271.21   12.51
   4  -6  -2  255.58   13.46
   4   6  -2  263.83   12.23
  -4   6   2  257.10   13.44
   4   6  -2  260.09   12.17
   4   6  -1  725.61   33.74
  -4   6   1  766.30   33.98
  -4  -6   1  783.97   35.50
   4  -6  -1  735.86   34.98
  -4   6   1  762.41   35.04
   4   6  -1  740.62   33.74
   4   6   0   92.16    4.59
  -4   6   0   90.65    4.93
  -4  -6   0   97.37    6.24
   4  -6   0   92.19    6.00
  -4   6   0   91.85    5.75
   4   6   0   91.14    4.60
   4   6   1  340.10   15.33
  -4   6  -1  327.99   15.60
  -4  -6  -1  329.32   16.97
  -4   6  -1  315.87   16.38
   4   6   2   31.49    2.21
  -4  -6  -2   34.08    2.74
  -4   6  -2   31.11    2.75
  -4   6  -2   32.13    2.99
  -4  -6  -3   -0.19    2.15
  -4   6  -3    4.31    2.10
   4   6   4    5.88    1.53
  -4  -6  -4    3.73    2.34
  -4   6  -4    4.42    2.28
  -4  -6  -4    5.63    1.75
   4   6   5   72.14    4.10
  -4  -6  -5   78.77    5.07
  -4   6  -5   75.23    4.82
   4   6   6 1265.75   56.38
  -4   6  -6 1355.60   56.88
  -4  -6  -6 1277.57   56.68
  -4   6  -6 1146.55   56.37
  -4   6  -7    7.87    1.67
   4   6   7    7.91    1.84
  -4  -6  -7    8.63    3.42
  -4   6  -7    4.58    2.74
  -4  -6  -7   11.09    2.57
  -4  -6  -8  203.98    9.58
   4   6   8  186.45    8.69
  -4   6  -8  193.00    9.24
  -4  -6  -8  185.03    9.11
   4   6   9   10.29    1.38
  -4  -6  -9   11.00    2.51
  -4   6  -9    7.75    2.21
  -4  -6  -9    7.78    2.08
   4   6  10    3.80    0.73
  -4   6 -10    1.83    1.24
  -4  -6 -10    4.51    1.35
   4   7 -11   16.31    1.68
   4  -7 -11   15.98    2.16
   4   7 -10   10.49    2.03
   4   7  -9   25.80    2.88
   4   7  -9   26.36    2.46
   4   7  -8   -1.66    1.95
   4  -7  -8    0.99    1.86
   4   7  -8    2.79    2.28
   4   7  -7  128.36    6.64
   4  -7  -7  129.06    6.52
   4   7  -7  118.87    6.61
   4   7  -7  130.77    6.84
   4  -7  -6    6.48    1.62
   4   7  -6    5.16    2.12
   4   7  -6    5.88    1.78
   4   7  -6    6.08    1.92
   4   7  -6    5.93    2.02
   4   7  -5   33.09    2.58
  -4   7   5   38.06    3.13
   4   7  -5   37.08    2.79
   4   7  -5   39.10    2.67
   4   7  -4   66.58    3.70
   4   7  -4   59.68    3.53
  -4   7   4   66.03    4.05
   4   7  -4   70.49    3.79
   4   7  -4   66.97    3.67
   4   7  -3  339.32   15.83
  -4   7   3  358.08   16.08
   4   7  -3  344.29   15.82
   4   7  -3  340.47   15.77
   4   7  -3  330.98   15.77
   4   7  -2    7.62    1.30
  -4   7   2    8.27    1.90
   4   7  -2    5.83    1.31
   4   7  -2    6.57    1.50
   4   7  -1   -0.15    1.33
   4   7  -1    0.97    1.13
   4   7  -1    1.95    1.10
  -4   7   1   -1.15    1.73
   4   7   0  142.61    7.19
   4   7   0  153.04    7.09
  -4   7   0  146.60    7.49
   4   7   0  153.54    7.21
   4   7   1    5.12    1.34
   4   7   1    6.96    1.14
  -4   7  -1    3.69    1.89
  -4  -7  -2  151.37    7.82
  -4   7  -2  155.96    7.82
   4   7   3   -0.06    1.43
  -4  -7  -3    3.04    2.11
  -4   7  -3    0.98    2.08
  -4  -7  -4  774.95   34.18
   4   7   4  728.84   33.70
  -4   7  -4  789.75   34.14
  -4  -7  -4  699.30   33.77
  -4  -7  -5   74.83    5.25
   4   7   5   80.18    4.33
  -4   7  -5   83.07    5.05
  -4  -7  -5   76.28    4.55
  -4  -7  -6   79.76    5.39
   4   7   6   75.54    4.36
  -4   7  -6   79.66    4.99
  -4  -7  -6   77.67    4.62
   4   7   7    6.23    1.76
  -4   7  -7    5.25    2.55
  -4  -7  -7    5.24    2.06
   4   7   8    2.01    1.44
  -4  -7  -8   -0.48    2.85
  -4   7  -8   -3.38    2.29
  -4  -7  -8   -0.99    1.95
   4   7   9   99.84    4.89
  -4   7  -9  105.65    5.30
  -4  -7  -9   92.14    5.21
   4  -8 -11   32.16    2.47
   4   8 -11   29.81    2.03
   4   8 -10    4.45    1.79
   4   8  -9   28.87    2.70
   4   8  -9   27.27    2.32
   4   8  -8    8.03    2.39
   4   8  -8    5.98    1.81
   4   8  -7  141.27    7.31
   4  -8  -7  139.89    7.14
   4   8  -7  134.24    7.23
   4   8  -7  160.48    7.54
   4   8  -6  640.41   29.20
   4   8  -6  650.02   29.17
   4   8  -6  609.78   29.15
   4   8  -6  643.09   29.30
   4   8  -5  221.30   10.55
  -4   8   5  230.59   10.93
   4   8  -5  222.95   10.63
   4   8  -5  211.06   10.54
   4   8  -4   28.20    2.16
  -4   8   4   28.56    2.73
   4   8  -4   24.49    2.25
   4   8  -4   30.27    2.53
   4   8  -3   25.19    1.99
   4   8  -3   23.17    1.95
   4   8  -3   26.10    2.20
  -4   8   3   23.79    2.52
   4   8  -3   23.50    2.05
   4   8  -2    1.56    1.22
   4   8  -2    3.67    1.39
  -4   8   2    2.08    1.81
   4   8  -2    1.02    1.33
   4   8  -2    1.13    1.45
   4   8  -1   52.78    3.14
   4   8  -1   52.01    3.03
  -4   8   1   60.48    3.58
   4   8  -1   57.05    3.21
   4   8   0   86.57    4.54
   4   8   0   87.84    4.46
  -4   8   0   83.49    4.83
   4   8   0   90.87    4.59
   4   8   1  403.50   18.73
  -4   8  -1  418.67   19.10
   4   8   2    1.08    1.16
  -4   8  -2    1.93    1.97
  -4  -8  -2    0.56    1.85
  -4  -8  -3  287.37   13.17
   4   8   3  275.95   12.77
   4   8   3  259.07   12.60
  -4   8  -3  276.98   13.12
  -4  -8  -4  696.21   30.85
   4   8   4  661.56   30.40
  -4   8  -4  709.39   30.80
   4   8   4  636.50   30.24
   4   8   5   16.41    2.16
  -4  -8  -5   25.31    3.25
   4   8   5   20.21    1.75
  -4   8  -5   20.23    2.90
   4   8   6    0.07    1.73
  -4  -8  -6   -0.52    3.12
  -4   8  -6    2.16    2.44
  -4  -8  -6    3.93    1.84
  -4  -8  -7  376.88   17.75
   4   8   7  374.20   17.03
  -4   8  -7  388.49   17.43
  -4  -8  -7  336.49   17.15
   4   8   8    4.39    1.40
  -4   8  -8    8.93    2.05
  -4  -8  -8   10.15    1.90
   4   8   9    1.83    0.94
  -4   8  -9    1.80    1.35
  -4  -8  -9    0.54    1.26
   4  -9 -11   29.41    2.11
   4   9 -11   24.18    1.66
   4   9 -10   28.39    2.25
   4   9  -9    5.49    1.97
   4   9  -8    6.68    2.31
   4   9  -8    6.26    1.56
   4   9  -7   69.90    4.37
   4   9  -7   66.12    3.96
   4   9  -7   72.64    4.35
   4   9  -6  700.79   31.31
   4   9  -6  659.73   31.25
   4   9  -6  663.63   31.18
   4   9  -6  710.83   31.40
   4   9  -5  428.20   19.55
   4   9  -5  414.68   19.65
   4   9  -5  422.00   19.62
  -4   9   4  207.02   10.03
   4   9  -4  222.74    9.91
   4   9  -4  185.77    9.65
   4   9  -4  197.74    9.63
   4   9  -3   -0.38    1.23
   4   9  -3    1.22    1.44
  -4   9   3    1.67    2.05
   4   9  -3   -0.06    1.50
   4   9  -3   -1.12    1.78
   4   9  -2    1.23    1.18
   4   9  -2   -0.73    1.39
  -4   9   2    1.85    1.95
   4   9  -2    1.39    1.65
   4   9  -1   77.15    4.31
   4   9  -1   78.25    4.24
  -4   9   1   80.02    4.64
   4   9  -1   87.66    4.43
   4   9   0  867.98   39.72
   4   9   0  858.23   39.79
  -4   9   0  932.13   40.02
   4   9   0  862.34   39.80
   4   9   1   12.95    1.60
  -4   9  -1   14.59    2.14
  -4  -9  -2  295.30   13.85
   4   9   2  293.09   13.62
   4   9   2  283.01   13.49
  -4   9  -2  292.64   13.88
  -4  -9  -3  126.14    6.80
   4   9   3  126.34    6.33
   4   9   3  121.85    6.18
  -4   9  -3  129.25    6.72
   4   9   4   -0.07    1.68
  -4  -9  -4   -0.59    2.52
   4   9   4   -0.34    1.39
  -4   9  -4    3.22    2.27
  -4  -9  -5  506.55   23.66
   4   9   5  528.96   23.19
   4   9   5  472.12   22.99
  -4   9  -5  529.49   23.57
   4   9   6   35.33    2.67
   4   9   6   36.04    2.33
  -4  -9  -6   36.02    3.82
  -4   9  -6   37.19    3.26
   4   9   7    1.41    1.45
  -4  -9  -7    2.15    2.86
  -4   9  -7    4.14    1.96
   4   9   8   16.79    1.57
  -4  -9  -8   11.68    2.66
  -4   9  -8   14.61    1.90
   4   9   9    2.19    0.76
   4  10 -10    0.68    1.26
  -4  10  10   -1.81    1.15
   4 -10 -10    0.56    1.99
   4  10  -9    4.80    1.73
   4  10  -8   11.26    2.22
   4  10  -8   11.19    2.17
   4  10  -7    8.34    2.26
   4  10  -7    6.77    2.28
   4  10  -6    4.98    2.02
   4  10  -6    1.65    2.15
   4  10  -6    4.69    2.42
   4  10  -5  226.88   10.95
   4  10  -5  233.18   11.00
   4  10  -5  216.45   10.87
  -4  10   4   39.46    3.26
  -4  10   4   37.26    2.48
   4  10  -4   35.41    3.13
   4  10  -4   38.65    2.86
   4  10  -3  365.88   16.88
  -4  10   3  356.37   17.05
   4  10  -3  368.26   16.91
   4  10  -3  353.80   16.82
   4  10  -2   65.35    3.75
  -4  10   2   59.26    3.95
   4  10  -2   64.89    3.87
   4  10  -1  125.26    6.24
  -4  10   1  123.63    6.51
   4  10  -1  119.75    6.30
   4  10  -1  128.10    6.39
   4  10   0   27.96    2.48
   4  10   0   28.55    2.29
  -4  10   0   27.90    2.61
   4  10   1  238.32   11.21
  -4  10  -1  235.41   11.48
   4  10   1  236.79   11.34
   4  10   2  226.94   10.46
   4  10   2  214.29   10.34
  -4  10  -2  210.37   10.67
   4  10   3   10.11    1.88
  -4 -10  -3   10.33    2.43
   4  10   3    8.56    1.59
  -4  10  -3    9.12    2.21
  -4 -10  -4   76.12    4.87
   4  10   4   76.12    4.28
   4  10   4   72.96    4.05
  -4  10  -4   75.12    4.57
  -4 -10  -5  148.72    7.50
   4  10   5  134.93    6.75
   4  10   5  126.51    6.56
  -4  10  -5  135.34    7.01
   4  10   6   34.29    2.41
   4  10   6   28.09    2.09
  -4 -10  -6   29.07    3.42
  -4  10  -6   27.52    2.66
   4  10   7    6.53    1.48
  -4 -10  -7    2.21    2.51
  -4  10  -7    6.03    1.69
   4  10   8   66.38    3.45
   4  11 -10    0.08    0.89
  -4  11  10    0.23    0.83
   4 -11 -10    2.66    1.69
   4  11  -9    0.24    1.40
  -4  11   9    1.31    1.36
   4 -11  -9    0.10    2.34
  -4  11   8    1.34    1.63
   4  11  -8    2.10    1.76
   4  11  -8    0.70    1.93
  -4  11   7  572.75   26.23
   4  11  -7  569.50   26.39
   4  11  -7  576.79   26.43
   4  11  -6    0.91    1.84
  -4  11   6    0.83    1.60
   4  11  -6    2.41    2.35
   4  11  -5   56.28    3.54
  -4  11   5   52.66    3.18
   4  11  -5   46.76    3.79
   4  11  -5   56.09    3.74
  -4  11   4   48.40    3.50
  -4  11   4   40.21    2.67
   4  11  -4   40.51    3.46
   4  11  -4   42.37    3.24
   4  11  -3    2.40    1.92
  -4  11   3    4.91    2.34
   4  11  -3    3.32    1.91
   4  11  -3    3.54    2.21
   4  11  -2  258.13   12.13
  -4  11   2  237.47   12.21
   4  11  -2  258.14   12.21
   4  11  -2  259.81   12.09
   4  11  -1   69.31    3.96
   4  11  -1   61.02    3.78
  -4  11   1   60.39    4.01
   4  11  -1   66.93    4.01
   4  11   0  190.05    9.26
  -4  11   0  190.46    9.47
   4  11   0  193.23    9.37
   4  11   1   83.19    4.67
   4  11   1   82.40    4.54
  -4  11  -1   77.11    4.74
   4  11   1   90.46    4.80
   4  11   2   30.81    2.60
   4  11   2   30.52    2.45
  -4  11  -2   25.45    2.69
   4  11   3   17.39    2.16
  -4 -11  -3   14.89    2.54
   4  11   3   19.87    2.06
  -4  11  -3   18.65    2.31
   4  11   4    5.27    1.86
  -4 -11  -4    6.05    2.52
   4  11   4    6.29    1.60
  -4  11  -4    4.28    1.94
  -4 -11  -5   45.28    3.63
   4  11   5   46.13    2.96
   4  11   5   37.60    2.61
  -4  11  -5   37.14    2.91
   4  11   6    7.59    1.69
  -4 -11  -6    6.34    2.45
   4  11   6    6.39    1.33
   4  11   7   11.94    1.47
  -4 -11  -7   10.41    2.52
   4  11   8   20.06    1.41
   4 -12 -10   97.65    4.88
  -4  12   9   33.45    1.99
   4 -12  -9   31.07    2.73
   4  12  -9   29.07    2.01
   4  12  -8   -1.16    1.44
  -4  12   8   -0.10    1.36
   4  12  -7    2.16    1.62
  -4  12   7    3.55    1.46
   4  12  -7    2.64    2.10
  -4  12   6   50.71    3.10
   4  12  -6   56.02    3.36
   4  12  -5  257.43   12.12
  -4  12   5  240.34   11.87
   4  12  -5  269.79   12.25
   4  12  -4  157.35    7.69
   4  12  -4  151.54    8.04
   4  12  -4  150.07    7.84
   4  12  -3    0.25    2.02
  -4  12   3   -0.29    2.10
   4  12  -3    0.90    2.14
   4  12  -3    0.69    2.34
   4  12  -2    0.85    2.02
  -4  12   2    1.13    1.95
   4  12  -2    1.11    2.09
   4  12  -2    0.93    2.34
  -4  12   1  116.68    6.33
   4  12  -1  123.07    6.42
   4  12   0   39.25    3.15
   4  12   0   39.51    2.82
   4  12   1  294.08   13.79
   4  12   1  292.62   13.68
  -4  12  -1  273.04   13.75
   4  12   1  300.71   13.88
   4  12   2  175.15    8.33
   4  12   2  163.20    8.18
  -4  12  -2  156.51    8.25
   4  12   2  170.60    8.41
   4  12   3   27.03    2.42
   4  12   3   28.86    2.41
  -4  12  -3   26.86    2.51
   4  12   4   25.08    2.34
   4  12   4   22.14    2.15
   4  12   5   19.91    2.07
  -4 -12  -5   20.53    2.61
   4  12   5   17.85    1.86
   4  12   6   78.00    3.92
   4  12   6   66.90    3.73
   4  12   7    2.94    1.10
   4  12   8  127.18    6.02
   4 -13  -9   35.39    2.47
   4  13  -8    1.28    1.12
  -4  13   8   -0.78    1.18
   4 -13  -8    1.80    2.06
   4  13  -7   14.00    1.66
  -4  13   7   13.63    1.65
   4  13  -7   12.31    2.12
   4  13  -6   20.36    1.95
  -4  13   6   19.07    1.87
   4  13  -6   16.37    2.51
  -4  13   5  117.49    6.01
   4  13  -5  126.92    6.51
   4  13  -5  121.58    6.16
   4  13  -4  172.02    8.75
   4  13  -4  191.22    9.02
  -4  13   3  157.15    8.13
   4  13  -3  167.23    8.41
   4  13  -3  160.95    8.21
   4  13  -2   99.39    5.74
  -4  13   2  104.69    5.62
   4  13  -2  108.13    5.85
   4  13  -2  104.29    5.75
  -4  13   1  114.61    6.22
   4  13  -1  126.99    6.52
   4  13   0   77.67    4.58
   4  13   0   79.02    4.49
  -4  13   0   72.15    4.35
   4  13   0   79.39    4.76
   4  13   1    5.43    2.52
   4  13   1    1.52    1.98
   4  13   2   44.43    3.17
   4  13   2   47.80    3.14
   4  13   3   23.04    2.84
   4  13   3   31.18    2.55
   4  13   3   23.74    2.34
   4  13   4   30.40    2.56
   4  13   4   33.22    2.38
   4  13   5  125.89    6.02
   4  13   5  113.85    5.87
   4  13   6   -0.47    1.17
   4  13   6    1.49    1.12
   4  13   7    1.04    1.27
   4  13   7    3.70    0.86
   4 -14  -8   50.64    3.11
  -4  14   7    2.09    1.19
   4 -14  -7    3.81    1.79
   4  14  -7    5.97    1.79
  -4  14   6  213.56   10.27
   4  14  -6  229.74   10.60
   4  14  -5   27.65    2.76
   4  14  -4   13.82    2.50
   4  14  -3   74.99    4.62
  -4  14   2   43.60    3.06
   4  14  -2   51.05    3.69
   4  14  -2   46.96    3.49
   4  14  -1  129.94    7.02
   4  14   0  170.62    8.11
   4  14   0  142.27    8.16
   4  14   1    0.09    2.41
   4  14   1    0.08    2.02
   4  14   1    0.53    1.93
   4  14   2   13.25    2.70
   4  14   2   18.49    2.24
   4  14   2   14.27    2.07
   4  14   3   -1.21    2.26
   4  14   3    1.26    1.71
   4  14   3    1.99    1.74
   4  14   4   55.79    3.28
   4  14   4   55.01    3.30
   4  14   4   53.83    3.60
   4  14   5  226.28   10.10
   4  14   5  199.21    9.96
   4  14   5  219.64   10.21
   4  14   6   21.83    1.88
   4  14   6   19.48    1.56
   4  14   7    1.70    0.99
   4  15  -7   64.83    3.56
   4  15  -6   40.16    2.83
   4  15  -6   36.12    2.78
   4  15  -5   84.40    4.72
   4  15  -4   78.40    4.60
   4  15  -3   57.26    3.87
   4  15  -2   40.96    3.23
   4  15  -1   15.23    2.48
   4  15  -1   20.84    2.50
   4  15  -1   18.71    2.86
   4  15   0   68.24    4.18
   4  15   0   63.40    4.38
   4  15   1    2.80    2.48
   4  15   1    1.38    1.94
   4  15   1    5.70    2.03
   4  15   2    1.13    2.28
   4  15   2    1.37    1.75
   4  15   2    2.86    1.88
   4  15   3   40.33    2.75
   4  15   3   38.06    2.71
   4  15   3   37.29    3.09
   4  15   4   29.71    2.52
   4  15   4   30.07    2.21
   4  15   4   28.85    2.18
   4  15   5   25.80    1.81
   4  15   5   23.16    1.76
   4  15   5   26.66    2.15
   4  15   6    6.06    1.28
   4  16  -7   52.21    2.87
   4  16  -6  103.58    5.23
   4  16  -5    3.85    1.79
   4  16  -5    2.55    1.84
   4  16  -4   -0.61    1.85
   4  16  -3    2.57    2.08
   4  16  -2  206.59   10.05
   4  16  -1   25.08    2.59
   4  16   0   -0.46    1.85
   4  16   0   -0.96    2.35
   4  16   1   25.27    2.63
   4  16   1   20.33    2.30
   4  16   2   11.39    2.24
   4  16   2   11.34    1.75
   4  16   2    8.84    1.72
   4  16   3   68.03    3.61
   4  16   3   62.42    3.53
   4  16   3   61.45    3.80
   4  16   4    5.13    1.66
   4  16   4    3.22    1.16
   4  16   4    2.67    1.22
   4  16   5   39.91    2.09
   4  16   5   33.81    2.04
   4  16   5   40.94    2.38
   4  16   6    0.39    0.84
   4  17  -6    2.98    1.15
   4  17  -5   67.52    3.57
   4  17  -5   60.42    3.49
   4  17  -4   62.95    3.75
   4  17  -4   65.93    3.68
   4  17  -3   -0.69    1.77
   4  17  -2   12.19    1.96
   4  17  -1   41.77    2.93
   4  17   0  104.15    5.45
   4  17   1    6.08    1.59
   4  17   1    3.57    2.01
   4  17   2   32.78    2.29
   4  17   2   31.09    2.61
   4  17   3   11.52    1.77
   4  17   3   14.60    1.44
   4  17   4   17.21    1.70
   4  17   4   18.64    1.33
   4  17   5  157.65    7.37
   4  18  -5  105.08    5.08
   4  18  -4    2.31    1.28
   4  18  -4    4.10    1.36
   4  18  -3    6.26    1.53
   4  18  -3    0.99    1.46
   4  18  -2   -1.13    1.55
   4  18  -1    0.65    1.52
   4  18   0    7.46    1.59
   4  18   1    4.95    1.39
   4  18   2   14.89    1.46
   4  18   2   15.08    1.77
   4  18   3    0.95    1.20
   4  18   3    0.53    0.89
   4  18   4   87.39    4.24
   4  19  -4    1.55    0.84
   4  19  -4    0.87    0.85
   4  19  -3   15.34    1.40
   4  19  -3   17.12    1.45
   4  19  -2    5.20    1.18
   4  19  -2    5.09    1.24
   4  19  -1   15.47    1.51
   4  19  -1   17.18    1.67
   4  19   0   61.70    3.24
   4  19   1   12.41    1.22
   4  19   2    1.29    0.73
   4  19   3    0.44    0.72
   4  20  -1   70.32    3.44
   4  20   0    0.70    0.73
   5   0 -11   28.33    2.05
   5   0 -10    0.67    1.60
   5   0  -9   46.32    3.23
   5   0  -8   -0.27    1.90
   5   0  -8    0.32    2.33
   5   0  -7  105.20    5.49
   5   0  -7   97.77    5.79
   5   0  -6    0.75    1.46
   5   0  -6    0.26    1.83
   5   0  -5  445.08   19.96
  -5   0   5  415.60   19.93
   5   0  -4    1.87    1.54
  -5   0   4    1.46    1.53
  -5   0   4   -1.62    1.84
  -5   0   3 2739.90  118.62
  -5   0   3 2572.31  118.61
   5   0  -3 2541.30  117.45
  -5   0   3 2642.94  117.48
   5   0  -3 2620.60  118.82
  -5   0   2    1.51    1.96
  -5   0   2   -0.13    1.42
  -5   0   2   -0.37    1.81
  -5   0   1 1471.04   67.45
  -5   0   1 1552.95   68.32
  -5   0   0    3.47    1.92
  -5   0   0   -0.20    1.48
  -5   0   0    1.06    1.63
  -5   0  -1 2178.94   93.45
  -5   0  -1 2004.96   92.24
   5   0   1 2034.31   93.03
   5   0   2    1.40    2.14
  -5   0  -2   -0.96    1.80
  -5   0  -3  253.86   12.28
  -5   0  -4    0.96    2.20
  -5   0  -5    0.24    2.69
  -5   0  -6   -0.13    3.08
  -5   0  -7  252.46   12.82
  -5   0  -8   -0.58    2.90
   5   0   9    6.75    1.54
   5   0  10    0.04    0.95
   5  -1 -11   15.80    1.52
   5   1 -11   16.59    1.70
   5  -1 -10   38.23    3.16
   5  -1 -10   31.82    2.53
   5   1 -10   39.12    2.85
   5  -1  -9   24.86    2.22
   5   1  -9   17.42    2.39
   5  -1  -9   18.79    3.04
   5  -1  -8   85.74    5.05
   5   1  -8   86.18    4.75
   5  -1  -8   74.33    4.57
   5  -1  -7   29.05    2.40
   5  -1  -7   26.67    2.89
   5   1  -7   26.92    2.62
   5   1  -6  148.48    7.45
   5  -1  -6  144.27    7.54
   5  -1  -6  152.70    7.36
   5  -1  -5   20.56    2.12
  -5   1   5   16.70    2.11
   5  -1  -4    9.32    1.65
   5   1  -4    8.98    1.66
  -5  -1   4    6.55    1.47
  -5   1   4    8.12    1.70
   5  -1  -3  296.49   13.50
   5   1  -3  290.65   13.53
  -5  -1   3  296.53   14.74
  -5  -1   3  278.51   13.45
  -5   1   3  284.31   13.55
  -5  -1   3  297.45   14.64
   5  -1  -3  291.31   14.76
   5   1  -3  274.11   14.82
  -5   1   3  278.51   14.50
  -5   1   3  313.05   14.91
  -5   1   2  467.78   21.21
  -5  -1   2  471.78   21.50
  -5  -1   2  477.84   21.59
  -5  -1   2  430.97   20.26
  -5   1   2  421.37   20.33
  -5  -1   1   33.42    2.33
  -5   1   1   32.70    2.47
  -5  -1   1   38.89    3.43
  -5   1   1   29.17    2.71
  -5  -1   1   37.96    3.18
  -5   1   0   69.88    4.76
   5   1   0   65.40    3.39
  -5  -1   0   74.68    4.58
  -5  -1   0   74.45    4.92
  -5   1   0   65.14    3.87
  -5  -1   0   69.13    3.80
  -5   1  -1  387.97   18.36
  -5  -1  -1  406.12   18.56
  -5   1  -1  362.91   17.28
  -5  -1  -1  360.29   17.22
   5  -1   1  372.41   18.19
   5   1   1  373.50   17.92
   5  -1   2  792.80   36.80
  -5   1  -2  788.08   35.95
  -5  -1  -2  781.14   35.89
  -5   1  -3   52.23    3.61
  -5  -1  -3   49.27    3.45
  -5   1  -4  244.47   11.91
  -5  -1  -4  237.51   11.75
  -5   1  -5    2.09    2.88
  -5  -1  -5    7.17    2.59
  -5   1  -6   77.89    5.59
  -5  -1  -6   87.65    5.47
  -5  -1  -7    4.28    3.05
  -5  -1  -8  766.12   35.34
   5   1   9   16.73    1.74
  -5  -1  -9   11.68    2.58
   5   1  10   49.49    2.63
   5  -1  10   48.51    2.66
  -5   1 -10   47.91    3.04
  -5  -1 -10   51.46    3.01
   5   2 -12   55.11    2.80
   5  -2 -11  188.07   10.06
   5   2 -11  239.57   10.12
   5  -2 -10   11.46    1.59
   5   2 -10    9.35    2.00
   5  -2 -10    8.02    2.30
   5   2  -9  181.70    8.81
   5  -2  -9  167.11    8.88
   5   2  -9  180.37    8.97
   5  -2  -9  170.16    8.51
   5  -2  -8   21.20    2.16
   5   2  -8   21.91    2.66
   5  -2  -8   23.47    2.80
   5   2  -8   17.11    2.88
   5  -2  -7   21.75    2.09
   5   2  -7   21.45    2.45
   5  -2  -7   18.67    2.57
   5   2  -7   19.65    2.69
   5   2  -6   75.67    4.37
   5   2  -6   78.83    4.60
   5  -2  -6   80.81    4.45
   5  -2  -6   79.34    4.23
   5  -2  -5   54.47    3.17
  -5   2   5   56.65    3.65
   5  -2  -5   60.43    3.53
   5  -2  -4  764.69   34.40
  -5  -2   4  711.23   35.32
  -5   2   4  762.79   34.52
   5  -2  -3  377.82   17.45
  -5  -2   3  383.19   18.87
  -5  -2   3  396.63   18.67
  -5   2   3  361.72   17.57
   5  -2  -3  400.69   18.79
   5  -2  -2    3.72    2.03
  -5   2   2    4.62    2.24
  -5   2   2    3.13    1.68
  -5  -2   2    1.36    1.81
  -5  -2   2    4.09    2.09
  -5   2   1  107.58    5.54
   5   2  -1   93.78    4.77
  -5  -2   1  105.47    6.28
  -5  -2   1  114.93    6.49
  -5  -2   1  103.69    5.04
  -5   2   1   98.10    5.22
   5   2   0   36.44    2.13
  -5   2   0   39.54    2.78
  -5  -2   0   36.96    2.51
  -5  -2   0   44.19    3.70
  -5  -2   0   39.19    3.43
   5   2   1 1497.10   67.45
  -5  -2  -1 1451.26   68.60
  -5   2  -1 1485.24   67.73
  -5  -2  -1 1492.45   67.63
   5  -2   1 1549.30   68.75
   5   2   1 1515.46   68.21
  -5   2  -2    5.93    1.98
  -5  -2  -2    4.64    1.73
  -5   2  -3   70.86    4.50
  -5  -2  -3   72.31    4.28
  -5   2  -4  279.19   14.04
  -5  -2  -4  297.66   13.94
  -5  -2  -5   47.71    3.88
  -5  -2  -6  288.52   14.16
  -5  -2  -7  109.93    6.50
   5   2   8    3.24    1.82
  -5   2  -8   -0.12    2.92
  -5  -2  -8   -1.88    2.58
   5   2   9   21.33    1.89
  -5   2  -9   23.18    2.70
  -5  -2  -9   23.60    2.65
   5   2  10   72.73    3.79
   5  -2  10   86.49    3.91
  -5   2 -10   76.74    4.17
  -5  -2 -10   73.76    4.09
   5   3 -12    2.40    0.81
   5  -3 -11    4.34    1.63
   5   3 -11    4.96    1.56
   5   3 -10    0.32    1.86
   5  -3 -10    3.14    2.12
   5   3 -10    2.69    2.13
   5   3  -9   31.80    3.12
   5   3  -9   32.95    3.33
   5  -3  -9   38.19    3.21
   5  -3  -9   36.28    2.48
   5   3  -8  329.37   15.05
   5  -3  -8  325.45   15.07
   5   3  -8  322.27   15.16
   5  -3  -8  295.02   14.71
   5  -3  -7    7.05    1.54
   5   3  -7    3.18    2.09
   5  -3  -7    7.25    2.12
   5   3  -7    7.40    2.31
   5  -3  -6    4.13    1.31
   5   3  -6   -1.28    1.78
   5  -3  -6    0.60    1.85
   5   3  -6    0.72    1.76
   5   3  -5  259.85   12.47
  -5   3   5  250.38   12.57
   5  -3  -5  272.37   12.44
   5  -3  -4   10.15    1.61
   5   3  -4   14.76    1.81
  -5   3   4   11.11    1.98
   5   3  -4   12.99    1.45
   5  -3  -3  214.17   10.24
   5   3  -3  217.85   10.37
  -5  -3   3  208.18   11.39
  -5   3   3  217.43   10.46
   5  -3  -3  228.88   11.53
   5  -3  -2  141.31    6.88
  -5  -3   2  131.64    8.16
  -5   3   2  140.58    7.13
  -5  -3   2  150.78    8.32
   5  -3  -2  150.99    7.97
   5   3  -1  320.00   15.16
  -5  -3   1  355.28   16.77
  -5   3   1  348.78   15.54
   5   3   0  210.25    9.94
  -5  -3   0  212.07   11.29
  -5   3   0  218.69   10.32
  -5   3   0  221.39   11.52
   5   3   1  306.66   14.06
  -5   3  -1  309.64   14.43
  -5  -3  -1  300.03   14.21
  -5  -3  -1  297.50   15.40
   5   3   2  410.28   18.70
  -5  -3  -2  402.61   18.88
  -5  -3  -3   49.39    3.30
  -5  -3  -4   57.10    4.33
  -5  -3  -4   62.41    3.98
  -5  -3  -5   38.97    3.94
  -5  -3  -5   38.43    3.34
  -5   3  -6    7.16    3.25
  -5  -3  -6   12.02    2.82
   5   3   7  215.70   10.29
  -5   3  -7  196.60   11.03
  -5  -3  -7  226.05   10.86
   5   3   8  724.13   34.02
  -5   3  -8  798.90   34.54
  -5  -3  -8  741.50   34.38
   5   3   9    9.83    1.51
  -5   3  -9    8.30    2.37
  -5  -3  -9    9.41    2.08
   5   3  10   48.83    2.68
   5  -3  10   57.38    2.81
  -5   3 -10   54.82    3.06
  -5  -3 -10   52.59    2.99
   5  -4 -11   46.05    3.11
   5   4 -11   49.48    2.91
   5   4 -10    2.89    1.97
   5   4 -10    1.95    1.95
   5   4  -9  124.55    6.89
   5  -4  -9  134.62    6.96
   5   4  -9  136.01    7.04
   5   4  -8   11.58    2.56
   5  -4  -8   10.80    2.45
   5   4  -8    9.91    2.63
   5  -4  -7 1025.33   45.45
   5   4  -7  990.99   45.50
   5   4  -7  970.63   45.43
   5   4  -6   -1.16    1.95
   5  -4  -6    1.53    1.75
   5   4  -6   -0.82    1.97
   5   4  -5  161.63    8.09
  -5   4   5  157.28    8.22
   5   4  -5  160.24    7.85
   5   4  -5  164.03    7.81
   5  -4  -5  165.46    8.00
   5   4  -4  877.49   39.06
  -5   4   4  837.58   39.15
   5   4  -4  859.78   38.86
   5   4  -4  829.58   38.80
   5  -4  -4  890.89   38.98
   5  -4  -3   45.68    2.73
   5   4  -3   45.21    2.91
  -5   4   3   47.08    3.21
   5   4  -3   43.11    2.62
   5  -4  -2 1199.00   53.22
   5   4  -2 1126.80   53.10
  -5   4   2 1255.20   53.48
   5   4  -1    5.75    1.03
  -5   4   1    5.72    1.88
  -5  -4   1    5.34    2.30
   5   4   0   50.61    2.72
  -5  -4   0   43.68    4.05
   5   4   1   41.17    2.49
  -5  -4  -1   45.98    3.94
   5   4   2   25.32    1.95
  -5  -4  -2   24.57    2.11
   5   4   3   11.67    1.64
  -5   4  -3   13.51    2.64
  -5  -4  -3   13.19    1.99
   5   4   4   43.79    2.86
  -5  -4  -4   48.11    3.30
  -5   4  -4   41.06    3.75
  -5  -4  -5  108.42    6.43
  -5   4  -5  107.44    6.44
  -5  -4  -5  100.83    5.92
   5   4   6   31.17    2.59
  -5   4  -6   42.65    4.02
  -5  -4  -6   38.14    3.44
   5   4   7    7.51    1.94
  -5   4  -7    1.90    3.07
  -5  -4  -7    8.41    2.57
   5   4   8   19.43    2.05
  -5   4  -8   16.78    3.01
  -5  -4  -8   19.89    2.63
   5   4   9    1.49    1.24
  -5   4  -9    2.95    2.11
  -5  -4  -9    1.56    1.82
   5   4  10   55.27    2.74
  -5   4 -10   55.78    3.06
  -5  -4 -10   54.02    2.96
   5   5 -11    1.56    1.36
   5  -5 -11    2.22    1.72
   5   5 -10   11.07    2.15
   5   5 -10   15.01    2.13
   5  -5  -9    4.25    2.06
   5   5  -9    4.71    2.20
   5   5  -9    2.62    2.27
   5  -5  -8  460.85   20.57
   5   5  -8  416.85   20.61
   5  -5  -7  797.46   36.11
   5   5  -7  777.71   36.14
   5   5  -6   88.61    4.60
   5   5  -6   80.88    4.90
   5   5  -5   44.44    3.09
  -5   5   5   45.35    3.46
   5   5  -5   47.00    2.93
   5   5  -5   43.62    2.80
   5  -5  -5   46.42    2.93
   5   5  -4   61.73    3.78
  -5   5   4   64.46    4.06
   5   5  -4   61.78    3.56
   5   5  -4   61.61    3.45
   5  -5  -4   69.81    3.59
   5   5  -3   36.82    2.56
   5   5  -3   33.21    2.13
  -5   5   3   34.67    2.91
   5  -5  -3   37.09    2.28
   5   5  -3   34.88    2.33
   5  -5  -2  497.14   22.85
   5   5  -2  491.30   22.80
   5   5  -2  511.28   22.82
   5   5  -1  237.27   11.05
   5   5  -1  237.14   11.03
   5   5   0  213.24   10.01
   5   5   1  134.14    6.53
  -5   5  -1  133.08    6.95
   5   5   2   31.59    2.30
  -5   5  -2   39.49    3.14
   5   5   3    1.74    1.47
  -5   5  -3    0.22    2.45
  -5  -5  -3    0.95    1.59
  -5   5  -4   14.13    2.89
  -5  -5  -4   16.94    2.23
  -5   5  -5   17.13    3.18
  -5  -5  -5   21.27    2.55
  -5  -5  -6   58.41    4.65
   5   5   6   54.18    3.50
  -5  -5  -6   56.71    3.90
  -5   5  -6   52.12    4.61
   5   5   7   87.70    5.04
  -5  -5  -7   92.07    5.41
   5   5   8  221.54   10.21
  -5   5  -8  236.04   10.80
   5   5   9    7.94    1.28
  -5   5  -9    9.08    1.97
  -5  -5  -9    9.34    1.74
   5  -6 -11   28.29    2.35
   5   6 -10    6.74    1.69
   5   6  -9  141.42    7.28
   5  -6  -8    1.72    1.82
   5   6  -8    1.35    2.15
   5  -6  -7  817.28   37.91
   5   6  -7  842.60   38.01
   5  -6  -6   22.62    2.13
   5   6  -6   18.12    2.45
   5   6  -6   16.45    2.09
   5  -6  -5    5.83    1.50
   5   6  -5    9.73    1.98
   5   6  -5    6.64    1.55
   5   6  -5   10.21    1.78
   5   6  -4   29.69    2.09
   5   6  -4   31.66    2.59
   5   6  -4   36.49    2.41
   5   6  -4   31.19    2.24
   5  -6  -4   33.06    2.24
   5   6  -3   87.17    4.57
   5   6  -3   81.70    4.25
   5   6  -3   84.42    4.39
   5   6  -3   80.02    4.22
   5   6  -2   85.32    4.34
  -5   6   2   86.22    4.88
   5   6  -2   83.72    4.38
   5   6  -1    0.69    1.17
   5   6  -1    0.47    1.14
  -5   6   1    1.93    1.98
   5   6   0  914.30   42.13
  -5   6   0  948.63   42.44
   5   6   0  932.92   42.08
   5   6   1   59.67    3.28
  -5   6  -1   53.25    3.87
   5   6   1   58.77    3.21
   5   6   2  107.50    5.49
  -5   6  -2  110.56    6.07
   5   6   3    2.78    1.62
  -5   6  -3    5.17    2.56
  -5  -6  -4   80.81    5.54
  -5   6  -4   97.56    5.51
  -5  -6  -4   81.89    4.77
   5   6   5  340.07   16.28
  -5   6  -5  373.64   16.94
  -5  -6  -5  342.62   16.44
   5   6   6  176.66    8.49
  -5   6  -6  191.59    9.28
   5   6   7   58.48    3.66
  -5   6  -7   69.62    4.51
  -5  -6  -7   63.59    4.01
   5   6   8    2.81    1.40
  -5   6  -8    3.96    2.23
  -5  -6  -8    4.16    1.88
   5   6   9    8.95    1.16
  -5   6  -9    5.79    1.81
  -5  -6  -9    8.65    1.48
   5   7 -11    0.36    1.10
   5  -7 -11   -0.06    1.52
   5   7 -10   40.92    2.66
   5   7 -10   41.23    2.85
   5   7  -9   30.35    2.84
   5   7  -9   28.33    2.57
   5  -7  -8   45.32    3.10
   5   7  -8   45.59    3.28
   5   7  -8   46.98    3.62
   5  -7  -7    2.94    1.63
   5   7  -7    2.10    2.25
   5   7  -7    3.67    2.06
   5   7  -7    2.74    1.93
   5  -7  -6   24.56    2.15
   5   7  -6   21.52    2.69
   5   7  -6   26.74    2.47
   5   7  -6   23.46    2.37
   5   7  -6   23.41    2.53
   5   7  -5   30.18    2.49
   5   7  -5   33.15    2.55
   5   7  -4  218.28   10.06
   5   7  -4  195.27    9.80
  -5   7   4  207.85   10.30
   5   7  -4  215.95    9.94
   5   7  -4  205.54    9.86
   5   7  -3  108.72    5.54
   5   7  -3  104.29    5.32
  -5   7   3  104.89    5.89
   5   7  -3  113.89    5.48
   5   7  -3   99.03    5.29
   5   7  -2   30.92    2.17
  -5   7   2   31.80    2.91
   5   7  -2   30.63    2.33
   5   7  -2   31.39    2.11
   5   7  -1  105.68    5.24
  -5   7   1   93.20    5.64
   5   7  -1  106.66    5.26
   5   7   0    7.52    1.49
   5   7   0   10.37    1.50
  -5   7   0   10.16    2.27
   5   7   1   28.23    2.20
  -5   7  -1   26.35    2.87
   5   7   1   28.09    2.11
   5   7   2  148.13    7.37
  -5   7  -2  153.12    7.86
  -5   7  -3   93.96    5.71
  -5  -7  -4   -0.13    2.85
  -5   7  -4    0.25    2.68
   5   7   5   10.32    2.06
  -5  -7  -5    6.20    3.35
  -5  -7  -5    7.69    1.85
   5   7   6   35.63    2.68
  -5  -7  -6   33.54    3.85
  -5   7  -6   31.36    3.47
  -5  -7  -6   30.27    2.71
   5   7   7    5.02    1.66
  -5   7  -7    8.39    2.70
  -5  -7  -7    5.93    1.79
   5   7   8   44.53    2.57
  -5   7  -8   46.79    3.22
   5   7   9   52.08    2.64
  -5   7  -9   46.91    2.89
   5   8 -11    8.59    1.06
   5  -8 -11    9.58    1.42
   5   8 -10    1.49    1.46
   5   8  -9  121.91    6.43
   5   8  -9  137.90    6.67
   5   8  -8    2.16    2.08
   5   8  -8   -0.25    1.65
   5   8  -7   -2.28    2.23
   5   8  -7    0.98    1.79
   5   8  -7   -1.56    1.96
   5   8  -6  377.20   17.45
   5   8  -6  360.77   17.26
   5   8  -6  366.98   17.18
   5   8  -6  371.00   17.30
  -5   8   5  320.92   14.44
   5   8  -5  288.64   13.97
   5   8  -5  290.64   13.98
   5   8  -5  291.72   13.86
   5   8  -4  373.73   17.07
   5   8  -4  343.62   16.89
  -5   8   4  384.08   17.38
   5   8  -4  374.97   17.02
   5   8  -4  360.93   16.91
   5   8  -3    0.85    1.50
   5   8  -3    0.07    1.35
  -5   8   3    0.71    1.95
   5   8  -3   -0.24    1.36
   5   8  -3    0.07    1.61
   5   8  -2   18.85    1.83
  -5   8   2   21.63    2.59
   5   8  -2   20.12    1.81
   5   8  -2   21.42    2.06
   5   8  -1    1.32    1.49
   5   8  -1    1.68    1.42
  -5   8   1    1.58    2.07
   5   8   0   13.67    1.76
   5   8   0   12.03    1.67
  -5   8   0   17.08    2.49
   5   8   1   15.50    1.84
   5   8   1   15.01    1.81
  -5   8  -1   11.70    2.47
  -5   8  -2  327.22   15.58
   5   8   2  323.14   15.19
  -5   8  -3    2.36    2.36
   5   8   4    6.29    2.02
  -5   8  -4    9.38    2.64
   5   8   5   20.70    2.35
  -5  -8  -5   19.63    3.37
  -5   8  -5   26.76    3.30
   5   8   6   22.93    2.29
  -5   8  -6   22.94    3.08
   5   8   7   37.63    2.59
  -5   8  -7   39.90    3.24
   5   8   8   23.89    1.79
  -5   8  -8   26.06    2.30
   5   8   9   10.47    0.92
   5   9 -10   12.15    1.56
   5   9  -9   56.78    3.53
   5   9  -8   25.86    2.65
   5   9  -8   26.70    2.22
   5   9  -7    7.60    2.33
   5   9  -7   11.73    1.86
   5   9  -7    8.84    2.07
   5   9  -6  746.30   32.98
   5   9  -6  741.72   32.83
   5   9  -6  702.80   32.75
   5   9  -6  683.76   32.78
   5   9  -5    3.59    1.65
  -5   9   5    2.16    2.70
   5   9  -5    3.80    1.89
   5   9  -5    3.18    2.22
   5   9  -4  107.51    5.54
  -5   9   4  111.08    6.11
   5   9  -4  106.56    5.69
   5   9  -4   99.14    5.47
   5   9  -3   49.20    3.06
   5   9  -3   48.63    3.10
  -5   9   3   46.42    3.72
   5   9  -3   48.28    3.20
   5   9  -3   49.62    3.07
   5   9  -2   41.89    2.84
   5   9  -2   42.24    2.91
  -5   9   2   40.48    3.45
   5   9  -2   50.23    3.06
   5   9  -2   46.10    2.81
   5   9  -1   55.57    3.40
  -5   9   1   58.12    3.94
   5   9  -1   60.55    3.47
   5   9  -1   54.39    3.25
   5   9   0  249.64   12.03
  -5   9   0  259.76   12.39
   5   9   0  253.83   12.03
   5   9   1    1.69    1.62
   5   9   1    4.15    1.74
  -5   9  -1    4.62    2.20
   5   9   2    5.96    1.81
  -5   9  -2    4.37    2.49
  -5   9  -3  445.84   21.05
   5   9   4   35.85    2.84
  -5   9  -4   34.92    3.35
   5   9   5   83.27    4.74
  -5   9  -5   88.44    5.25
   5   9   6    4.08    1.68
  -5   9  -6    6.70    2.27
   5   9   7   33.96    2.36
  -5   9  -7   35.32    2.80
   5   9   8    7.50    1.17
  -5   9  -8    7.40    1.42
   5 -10 -10   47.73    3.09
   5  10 -10   49.15    2.71
   5  10  -9    0.71    1.47
   5  10  -8   93.18    5.08
   5  10  -7   72.22    4.32
   5  10  -7   79.89    4.58
   5  10  -6  214.76   10.10
   5  10  -6  210.47    9.99
   5  10  -6  197.98    9.84
   5  10  -6  199.47   10.22
   5  10  -5  680.68   30.54
   5  10  -5  685.08   30.45
   5  10  -5  632.90   30.38
  -5  10   4   47.15    3.88
   5  10  -4   49.69    3.52
   5  10  -4   47.36    3.21
   5  10  -4   47.29    3.04
   5  10  -3  221.86   11.32
   5  10  -3  244.10   11.45
  -5  10   3  244.80   11.83
   5  10  -3  255.53   11.56
   5  10  -3  235.64   11.37
   5  10  -2    7.33    1.53
   5  10  -2    7.86    1.89
  -5  10   2    7.04    2.52
   5  10  -2    8.39    1.75
   5  10  -2    8.33    2.07
   5  10  -1   38.42    2.92
  -5  10   1   42.11    3.38
   5  10  -1   37.30    2.88
   5  10  -1   37.95    2.66
   5  10   0    6.22    2.00
   5  10   0    4.88    1.89
  -5  10   0    6.69    2.50
   5  10   1   43.61    3.03
   5  10   1   38.38    2.62
  -5  10  -1   42.01    3.37
   5  10   1   44.09    3.08
   5  10   2    0.38    1.85
  -5  10  -2   -2.90    2.32
   5  10   3   51.94    3.44
  -5  10  -3   44.71    3.84
   5  10   3   53.26    3.33
   5  10   4  492.13   22.99
  -5  10  -4  505.69   23.29
   5  10   5    9.47    1.87
  -5  10  -5    9.65    2.35
   5  10   6    1.06    1.49
  -5  10  -6    0.69    1.87
   5  10   7    6.19    1.21
   5  10   7    5.52    1.31
  -5  10  -7    4.72    1.57
   5  10   8    2.80    0.87
   5 -11 -10   17.75    1.63
   5  11  -9    6.76    1.37
   5  11  -8   -0.49    1.61
   5  11  -7   86.95    4.87
   5  11  -7   88.12    4.80
   5  11  -6    9.67    2.13
   5  11  -6    8.71    2.11
   5  11  -6   11.74    2.39
   5  11  -5  263.12   12.56
   5  11  -5  262.83   12.57
   5  11  -5  256.69   12.42
  -5  11   4   34.67    3.30
   5  11  -4   36.51    2.92
   5  11  -4   40.77    3.21
   5  11  -3   13.50    2.19
  -5  11   3   21.42    2.83
   5  11  -3   17.18    2.19
   5  11  -3   18.98    2.62
   5  11  -2  286.47   13.47
  -5  11   2  290.42   13.72
   5  11  -2  283.66   13.48
   5  11  -2  273.97   13.31
   5  11  -1  184.31    8.93
  -5  11   1  179.77    9.20
   5  11  -1  178.19    8.93
   5  11  -1  178.51    8.75
   5  11   0  158.50    7.81
  -5  11   0  149.77    8.06
   5  11   0  153.47    7.81
   5  11   1  191.42    9.35
  -5  11  -1  202.63    9.88
   5  11   1  196.34    9.60
   5  11   2  207.61   10.16
  -5  11  -2  211.15   10.70
   5  11   2  228.06   10.43
   5  11   3   29.59    2.64
  -5  11  -3   27.01    2.86
   5  11   4   63.40    3.92
  -5  11  -4   66.28    4.20
   5  11   4   67.45    3.90
   5  11   5    1.71    1.66
   5  11   5    0.81    1.66
  -5  11  -5   -0.61    1.80
   5  11   6   -0.05    1.37
   5  11   6   -1.73    1.42
  -5  11  -6    0.07    1.50
   5  11   7    3.12    1.02
   5  11   7    3.18    1.08
   5  12  -9   -1.14    0.88
   5 -12  -9    0.64    1.54
   5  12  -8   20.10    1.81
   5  12  -7   62.54    3.72
   5  12  -7   65.53    3.73
   5  12  -6  229.12   10.87
   5  12  -6  221.62   10.76
   5  12  -6  222.90   10.82
   5  12  -5 1821.99   83.24
   5  12  -5 1892.76   83.26
   5  12  -5 1812.71   83.17
  -5  12   4    1.28    2.38
   5  12  -4    2.85    1.93
   5  12  -4    0.43    2.32
   5  12  -3  321.07   15.12
  -5  12   3  307.77   15.29
   5  12  -3  340.01   15.25
   5  12  -3  312.07   15.04
   5  12  -2   51.69    3.70
  -5  12   2   48.13    3.79
   5  12  -2   57.77    3.81
   5  12  -2   55.55    3.46
   5  12  -1   15.37    2.36
  -5  12   1   13.84    2.50
   5  12  -1   13.99    2.02
   5  12  -1   11.75    2.37
   5  12   0   25.72    2.71
  -5  12   0   20.73    2.78
   5  12   1   26.03    2.74
   5  12   1   23.39    2.15
  -5  12  -1   24.55    2.74
   5  12   2   64.22    3.90
   5  12   2   56.08    3.41
  -5  12  -2   56.05    3.94
   5  12   2   65.54    3.93
   5  12   3   29.84    2.66
   5  12   3   29.91    2.72
  -5  12  -3   28.79    2.66
   5  12   4   23.54    2.30
   5  12   4   23.99    2.30
  -5  12  -4   21.64    2.35
   5  12   5   97.13    4.91
   5  12   5   89.93    4.87
   5  12   6    3.43    1.31
   5  12   6    1.99    1.25
   5  12   7    3.12    0.90
   5  13  -8   26.31    1.80
   5 -13  -8   30.79    2.43
   5  13  -7   24.54    1.92
   5  13  -7   22.39    2.12
   5  13  -6   28.34    2.22
   5  13  -6   26.73    2.40
   5  13  -6   30.88    2.71
   5  13  -5   11.65    1.83
   5  13  -5   11.99    2.10
   5  13  -5   10.59    2.43
   5  13  -4   72.86    4.32
   5  13  -4   82.40    4.75
   5  13  -4   81.76    4.49
  -5  13   3  145.63    7.06
   5  13  -3  123.10    7.00
   5  13  -3  128.40    6.78
   5  13  -2   22.37    2.67
  -5  13   2   21.62    2.59
   5  13  -2   20.73    2.32
   5  13  -2   21.68    2.79
   5  13  -1   22.45    2.60
  -5  13   1   21.66    2.49
   5  13  -1   15.74    2.19
   5  13  -1   16.38    2.58
   5  13   0   23.92    2.71
  -5  13   0   20.55    2.41
   5  13   1   31.84    2.88
  -5  13  -1   29.19    2.62
   5  13   2   98.87    5.43
   5  13   2   98.68    5.06
  -5  13  -2   93.58    5.29
   5  13   2  103.49    5.46
   5  13   3  216.93   10.59
   5  13   3  223.03   10.60
   5  13   4   11.35    1.93
   5  13   4   12.43    1.89
   5  13   5    6.41    1.56
   5  13   5    8.54    1.52
   5  13   6   44.62    2.48
   5  13   6   42.22    2.48
   5  14  -7  155.36    7.44
   5  14  -6   94.71    4.68
   5  14  -6   89.11    4.55
   5  14  -5  519.39   22.15
   5  14  -5  528.15   22.09
   5  14  -4   28.99    2.51
   5  14  -4   32.17    2.79
   5  14  -3   49.32    3.18
   5  14  -3   56.48    3.52
   5  14  -2    5.85    2.14
  -5  14   2    4.06    1.84
   5  14  -2    4.08    1.91
   5  14  -2    2.60    2.31
   5  14  -1   35.24    2.91
  -5  14   1   28.93    2.58
   5  14  -1   34.30    2.69
   5  14  -1   33.63    3.04
   5  14   0   22.98    2.10
   5  14   0   19.13    2.56
   5  14   1    0.56    2.19
   5  14   1    0.08    1.94
   5  14   2   -3.53    2.08
   5  14   2    1.35    1.88
   5  14   3   53.67    3.38
   5  14   3   55.46    3.41
   5  14   4   36.40    2.40
   5  14   4   31.71    2.46
   5  14   5   -0.36    1.28
   5  14   5    0.75    1.15
   5  14   6    1.72    0.88
   5  14   6    0.83    0.76
   5  15  -6   58.41    3.25
   5  15  -5    2.63    1.59
   5  15  -5   -0.12    1.78
   5  15  -4    1.01    1.74
   5  15  -4   -0.28    1.91
   5  15  -3   25.27    2.34
   5  15  -3   27.87    2.73
   5  15  -2   24.29    2.34
   5  15  -2   31.78    2.86
   5  15  -1   88.17    5.01
   5  15  -1   88.54    4.76
   5  15   0  114.87    5.63
   5  15   0   94.54    5.26
   5  15   1   -0.37    1.83
   5  15   1    2.33    1.50
   5  15   1    1.83    2.01
   5  15   2   14.72    2.11
   5  15   2   12.67    1.86
   5  15   3   30.85    2.25
   5  15   3   28.37    2.35
   5  15   4    5.26    1.41
   5  15   4    3.18    1.25
   5  15   5    2.13    1.00
   5  15   5   -0.66    0.88
   5  16  -6   72.37    3.67
   5  16  -5  108.51    5.50
   5  16  -5  110.60    5.43
   5  16  -4   51.38    3.23
   5  16  -4   51.02    3.06
   5  16  -3    4.18    1.60
   5  16  -3    5.83    1.87
   5  16  -2  188.14    8.66
   5  16  -2  165.71    8.41
   5  16  -1    2.18    1.59
   5  16  -1   -3.98    2.05
   5  16   0    3.16    1.73
   5  16   0    3.47    1.51
   5  16   0    4.09    1.98
   5  16   1   77.36    4.16
   5  16   1   77.55    4.23
   5  16   1   70.69    3.91
   5  16   2   12.00    1.64
   5  16   2    9.92    1.36
   5  16   2   13.25    1.85
   5  16   3    2.38    1.38
   5  16   3    6.92    1.35
   5  16   4    0.98    0.94
   5  16   4    2.30    1.09
   5  17  -5    1.59    0.99
   5  17  -4   23.20    1.74
   5  17  -4   22.49    1.92
   5  17  -3   19.33    1.81
   5  17  -3   24.93    2.04
   5  17  -2   25.69    1.98
   5  17  -2   25.41    2.24
   5  17  -1   35.91    2.63
   5  17  -1   33.47    2.29
   5  17   0   46.40    2.89
   5  17   0   42.69    2.58
   5  17   1   11.84    1.35
   5  17   1   15.63    1.76
   5  17   2   37.30    2.31
   5  17   2   39.66    2.43
   5  17   3   31.13    1.87
   5  17   3   31.97    1.97
   5  17   4    1.61    0.74
   5  18  -4   23.75    1.61
   5  18  -4   22.17    1.42
   5  18  -3    4.27    0.95
   5  18  -3    2.35    1.16
   5  18  -2    3.13    1.01
   5  18  -2    3.83    1.30
   5  18  -1    5.51    1.03
   5  18  -1    7.63    1.43
   5  18   0   17.03    1.29
   5  18   0   19.36    1.73
   5  18   1    0.99    1.18
   5  18   2   74.40    3.70
   5  19  -2   77.86    3.79
   5  19  -1    0.15    0.78
   5  19   0    0.80    0.76
   6   0 -11    0.42    0.83
   6   0 -10   19.20    1.78
   6   0 -10   18.98    2.43
   6   0  -9    0.07    1.55
   6   0  -9    0.77    2.33
   6   0  -8  281.83   13.51
   6   0  -8  274.21   13.18
   6   0  -7    1.94    1.72
   6   0  -7   -0.52    2.38
   6   0  -6  216.82   10.53
   6   0  -6  220.68   10.73
   6   0  -5   -1.98    1.83
  -6   0   5    0.76    1.68
   6   0  -4   -0.17    1.68
  -6   0   4    2.21    1.68
   6   0  -3    0.31    1.58
  -6   0   3   -0.40    1.75
  -6   0   2   90.30    4.92
  -6   0   1    0.08    1.73
  -6   0   0   87.78    4.91
   6   0   1    1.87    0.99
  -6   0  -1    0.45    1.96
  -6   0  -2   15.37    2.42
  -6   0  -3    0.66    2.28
  -6   0  -4  285.91   14.01
  -6   0  -5   -0.63    2.85
  -6   0  -6   76.08    5.14
  -6   0  -7    4.43    2.72
   6   0   8    9.50    1.67
  -6   0  -8   12.28    2.45
  -6   0  -9    2.80    1.65
   6   1 -11   25.44    1.70
   6  -1 -10    5.31    1.30
   6   1 -10    5.19    1.54
   6  -1 -10    6.57    1.99
   6  -1  -9   63.55    4.08
   6  -1  -9   58.13    3.55
   6   1  -9   65.93    3.80
   6  -1  -8   55.19    3.93
   6  -1  -8   53.25    3.32
   6   1  -8   52.13    3.51
   6  -1  -7  613.15   29.29
   6  -1  -7  669.22   29.60
   6   1  -7  647.10   29.41
   6  -1  -6    7.88    1.59
   6   1  -6    5.90    1.94
   6  -1  -6    7.44    2.21
   6   1  -6    4.32    2.18
   6  -1  -5   27.11    2.65
   6   1  -5   31.41    2.81
  -6  -1   5   26.41    2.30
  -6   1   5   29.78    2.67
   6  -1  -4   38.55    2.65
   6   1  -4   33.07    2.80
  -6  -1   4   31.13    2.49
  -6   1   4   32.32    2.77
   6  -1  -3  124.88    6.31
  -6  -1   3  117.85    6.26
  -6   1   3  135.49    6.48
   6   1  -3  120.04    6.35
  -6  -1   2    2.97    1.58
  -6   1   2    1.09    1.77
  -6  -1   1  121.27    6.15
  -6   1   1  117.35    6.25
   6   1   0   90.25    4.38
  -6   1   0   81.68    4.92
  -6  -1   0   89.67    4.84
   6   1   1   16.63    1.48
   6  -1   1   13.76    1.32
  -6   1  -1   16.59    2.30
  -6  -1  -1   13.96    2.10
   6   1   2   68.56    3.67
  -6   1  -2   67.11    4.40
  -6  -1  -2   67.29    4.22
  -6   1  -3  214.32   10.62
  -6  -1  -3  209.45   10.54
  -6   1  -4  120.14    6.73
  -6  -1  -4  113.11    6.51
  -6   1  -5    6.24    3.16
  -6  -1  -5    3.90    2.80
  -6   1  -6   24.80    3.61
  -6  -1  -6   18.95    3.12
   6   1   7   24.62    2.25
  -6   1  -7   24.99    3.24
  -6  -1  -7   21.76    3.07
   6  -1   8    3.11    1.40
  -6   1  -8    2.27    2.25
  -6  -1  -8    4.58    2.27
   6   1   9  301.75   13.99
  -6  -1  -9  307.75   14.20
   6   2 -11   24.91    1.73
   6  -2 -10  135.67    7.01
   6   2 -10  137.32    7.06
   6   2 -10  140.24    6.85
   6  -2  -9  201.36    9.55
   6   2  -9  197.71    9.62
   6  -2  -9  179.62    9.10
   6   2  -9  195.94    9.37
   6  -2  -8   49.18    3.74
   6  -2  -8   49.76    3.11
   6   2  -8   52.35    3.47
   6  -2  -7    3.11    1.45
   6   2  -7    2.12    1.98
   6  -2  -7    5.08    2.32
   6  -2  -6    1.43    1.39
   6   2  -6    4.15    1.93
   6  -2  -6    2.16    2.08
   6  -2  -5  127.76    6.46
  -6   2   5  135.61    6.91
   6  -2  -5  131.94    6.76
   6  -2  -4  412.61   18.97
  -6   2   4  402.00   19.09
   6  -2  -3  508.31   24.12
  -6   2   3  545.42   24.31
   6  -2  -2    0.35    1.38
  -6   2   2    3.35    1.90
  -6  -2   1  105.14    5.61
  -6   2   1  116.58    5.93
   6   2   0 1175.28   53.60
  -6   2   0 1190.94   53.98
  -6  -2   0 1203.81   53.86
   6   2   1   94.85    4.64
  -6   2  -1   87.55    5.22
  -6  -2  -1   88.36    5.00
   6   2   2    4.73    1.38
  -6   2  -2    7.93    2.54
  -6  -2  -2    3.15    1.92
   6   2   3   15.90    1.81
  -6   2  -3   21.90    3.11
  -6  -2  -3   15.95    2.46
   6   2   4   18.63    2.11
  -6   2  -4   25.25    3.41
  -6  -2  -4   22.21    2.90
   6   2   5    7.53    1.84
  -6   2  -5    6.77    2.99
  -6  -2  -5    7.48    2.75
   6   2   6    5.08    1.85
  -6   2  -6    8.56    3.35
  -6  -2  -6    2.07    2.52
  -6  -2  -7   38.32    3.36
  -6  -2  -8   23.24    2.57
   6   2   9  198.66    9.09
   6  -2   9  212.22    9.15
   6   3 -11    1.49    1.11
   6  -3 -11    1.43    1.28
   6  -3 -10  153.80    7.86
   6   3 -10  173.89    8.01
   6   3 -10  154.10    7.79
   6  -3  -9  197.64    9.51
   6   3  -9  197.23    9.58
   6   3  -9  181.29    9.38
   6   3  -8    0.19    1.95
   6  -3  -8    2.60    2.03
   6   3  -8    2.79    2.44
   6   3  -7  335.42   15.88
   6  -3  -7  335.37   15.90
   6   3  -7  333.94   16.04
   6   3  -6   51.68    3.60
   6   3  -6   43.38    3.59
   6   3  -5  173.80    8.87
  -6   3   5  180.06    8.99
   6  -3  -5  175.30    8.72
   6  -3  -4  417.62   19.52
   6   3  -4  433.52   19.66
  -6   3   4  410.72   19.71
   6  -3  -3   30.41    2.38
  -6   3   3   32.08    2.87
   6  -3  -2    4.46    1.44
  -6   3   2    4.70    2.02
   6   3  -1  107.06    5.22
  -6   3   1  107.46    5.83
   6   3   0   94.77    4.80
  -6  -3   0   96.51    5.04
  -6   3   0   98.90    5.41
   6   3   1  249.36   11.27
  -6   3  -1  231.09   11.73
  -6  -3  -1  233.24   11.47
   6   3   2 1033.32   47.51
  -6   3  -2 1050.42   47.93
  -6  -3  -2 1068.29   47.75
   6   3   3  267.26   12.56
  -6   3  -3  266.61   13.25
  -6  -3  -3  265.07   12.85
   6   3   4    1.92    1.61
  -6  -3  -4   -0.11    2.28
   6   3   5  308.29   14.42
  -6  -3  -5  304.31   14.78
   6   3   6    0.42    1.79
  -6  -3  -6    2.83    2.41
  -6  -3  -7   16.05    2.53
   6   3   8   10.00    1.51
  -6   3  -8    5.90    2.43
  -6  -3  -8    9.37    2.01
   6   3   9   72.29    3.60
   6  -3   9   77.33    3.69
  -6   3  -9   69.84    3.94
  -6  -3  -9   65.93    3.77
   6   4 -11    0.95    1.01
   6  -4 -11    1.43    1.27
   6   4 -10  318.07   14.54
   6   4 -10  301.24   14.45
   6   4  -9   -1.10    1.90
   6  -4  -9   -0.59    1.80
   6   4  -9   -0.99    2.16
   6  -4  -8   62.52    3.85
   6   4  -8   61.09    4.09
   6   4  -8   50.99    3.92
   6  -4  -7   40.99    3.15
   6   4  -7   41.22    3.43
   6   4  -7   42.15    3.31
   6  -4  -6    8.30    2.03
   6   4  -6    4.19    2.19
   6   4  -5  154.03    7.55
   6  -4  -5  155.07    7.35
   6   4  -4   37.80    2.83
  -6   4   4   31.60    3.05
   6  -4  -4   33.83    2.49
   6  -4  -3  286.32   13.72
   6   4  -3  297.20   13.89
  -6   4   3  296.41   14.04
   6  -4  -2  128.48    6.25
   6   4  -2  121.21    6.01
  -6   4   2  126.65    6.63
   6   4  -1    1.38    1.03
  -6   4   1    2.58    2.06
   6   4   0    5.03    1.18
  -6   4   0    2.54    2.20
   6   4   1   15.95    1.70
  -6   4  -1   17.79    2.67
   6   4   2    2.94    1.47
  -6  -4  -2    1.10    1.61
   6   4   3    9.99    1.76
  -6  -4  -3   10.05    2.06
   6   4   4   18.58    2.25
  -6  -4  -4   27.01    2.68
   6   4   5    6.07    1.89
  -6  -4  -5    1.35    2.18
  -6   4  -6    5.95    3.22
  -6  -4  -6    7.37    2.30
  -6   4  -7    0.11    2.71
  -6  -4  -7    3.04    2.09
   6   4   8   27.75    2.08
  -6   4  -8   29.60    2.85
  -6  -4  -8   29.26    2.43
   6   4   9  190.93    8.59
   6  -4   9  214.07    8.69
  -6   4  -9  195.21    8.83
   6   5 -11    1.56    0.97
   6  -5 -11   -0.50    1.17
   6   5 -10   -0.71    1.46
   6   5 -10    0.99    1.62
   6  -5  -9  159.16    8.34
   6   5  -9  176.66    8.50
   6   5  -9  176.56    8.49
   6   5  -8   27.82    3.07
   6   5  -8   36.08    3.04
   6  -5  -8   35.60    2.85
   6  -5  -7  111.18    5.82
   6   5  -7  111.50    6.09
   6   5  -7  100.48    6.08
   6  -5  -6   21.23    2.25
   6   5  -6   22.52    2.68
   6  -5  -5   13.23    1.90
   6   5  -5   13.60    2.21
  -6   5   5   15.93    2.69
   6   5  -4  315.15   14.97
  -6   5   4  312.77   15.15
   6   5  -4  309.24   14.63
   6  -5  -4  324.54   14.79
   6  -5  -3  291.59   13.83
   6   5  -3  306.01   14.05
  -6   5   3  288.42   14.19
   6  -5  -2   61.31    3.40
   6   5  -2   59.68    3.26
  -6   5   2   57.15    4.04
   6   5  -1  119.02    5.79
  -6   5   1  113.30    6.35
   6   5   0  104.28    5.25
   6   5   1  203.90    9.73
   6   5   2   25.59    2.22
   6   5   3  295.47   13.26
  -6   5  -3  291.95   13.92
  -6  -5  -3  259.02   13.29
   6   5   4    1.55    1.69
  -6   5  -4    2.04    3.21
  -6  -5  -4    1.68    1.81
   6   5   5  216.94   10.57
  -6   5  -5  240.65   11.47
  -6  -5  -5  211.08   10.70
  -6   5  -6   12.99    3.35
  -6  -5  -6    9.52    2.05
   6   5   7   49.92    3.13
  -6  -5  -7   50.31    3.37
   6   5   8   22.41    1.72
  -6   5  -8   24.47    2.49
  -6  -5  -8   17.22    1.89
   6   5   9  167.98    7.95
  -6   5  -9  156.15    8.11
   6   6 -11    3.43    0.94
   6  -6 -11    4.65    1.16
   6   6 -10   98.72    5.17
   6   6 -10  105.68    5.23
   6  -6  -9  158.30    7.92
   6   6  -9  172.02    8.12
   6   6  -9  159.07    8.09
   6  -6  -8   12.28    1.91
   6   6  -8   11.77    2.29
   6  -6  -7   68.12    4.08
   6   6  -7   74.00    4.44
   6  -6  -6   -0.17    1.59
   6   6  -6   -2.44    2.16
   6   6  -5  118.58    6.23
  -6   6   5  119.02    6.59
   6   6  -5  106.39    5.84
   6  -6  -5  121.37    5.96
   6   6  -4   93.46    5.23
  -6   6   4   96.82    5.57
   6   6  -4   87.71    4.85
   6  -6  -4   98.50    4.92
   6   6  -3  265.95   12.17
   6   6  -3  239.95   11.77
   6   6  -3  256.83   11.83
   6   6  -2   57.35    3.22
   6   6  -2   58.56    3.28
   6   6  -1  150.74    7.32
   6   6   0   11.04    1.59
   6   6   1   54.43    3.21
  -6   6  -1   48.91    3.88
   6   6   2   71.45    4.03
  -6   6  -2   70.67    4.97
   6   6   3  315.67   15.22
  -6   6  -3  344.09   15.94
   6   6   4  110.18    6.12
  -6   6  -4  136.41    7.11
  -6   6  -5    1.99    3.13
  -6  -6  -5    3.50    1.68
  -6   6  -6  230.73   10.70
  -6  -6  -6  196.72   10.01
   6   6   7    4.80    1.57
  -6   6  -7    8.65    2.51
  -6  -6  -7    6.64    1.58
   6   6   8  124.90    5.87
  -6   6  -8  115.79    6.19
   6   7 -10  164.72    7.81
   6   7  -9   12.33    1.81
   6  -7  -8   20.28    1.94
   6   7  -8   17.19    2.26
   6  -7  -7  289.63   13.96
   6   7  -7  307.05   14.18
   6   7  -6  324.32   15.40
   6   7  -5   24.70    2.66
   6   7  -5   24.69    1.99
   6   7  -5   24.72    2.27
   6   7  -4  240.27   11.82
   6   7  -4  246.84   11.56
   6   7  -3  120.13    6.33
   6   7  -3  121.05    6.00
   6   7  -3  119.25    6.06
   6   7  -2   36.21    2.36
  -6   7   2   31.59    3.19
   6   7  -2   37.18    2.53
   6   7  -1   10.23    1.58
  -6   7   1   10.10    2.74
   6   7  -1    8.66    1.52
   6   7   0   49.53    3.04
  -6   7   0   47.77    3.94
   6   7   1  233.35   11.55
  -6   7  -1  266.99   12.21
   6   7   2  150.42    7.50
  -6   7  -2  148.78    8.07
   6   7   3  217.55   10.58
  -6   7  -3  224.16   11.28
   6   7   4   19.78    2.35
  -6   7  -4   26.29    3.64
  -6   7  -5  331.72   16.10
   6   7   6   34.13    2.57
  -6   7  -6   40.49    3.66
   6   7   7    2.27    1.42
  -6   7  -7    3.28    2.14
   6   7   8   18.51    1.45
  -6   7  -8   16.56    1.92
   6   8 -10    0.97    1.15
   6   8  -9   37.13    2.50
   6   8  -9   44.13    2.84
   6   8  -8    3.80    2.06
   6   8  -8    1.48    1.62
   6   8  -7   16.44    2.54
   6   8  -7   19.67    2.25
   6   8  -6   85.25    4.86
   6   8  -6   72.82    4.16
   6   8  -6   76.69    4.53
   6   8  -5   54.06    3.38
   6   8  -5   52.49    3.09
   6   8  -5   48.75    3.49
   6   8  -4  274.11   12.95
  -6   8   4  266.39   13.26
   6   8  -4  269.58   12.77
   6   8  -3   -2.12    1.90
   6   8  -3    0.07    1.38
  -6   8   3    2.16    2.57
   6   8  -3    1.26    1.54
   6   8  -2   58.52    3.79
   6   8  -2   59.18    3.57
  -6   8   2   65.69    4.45
   6   8  -2   64.88    3.63
   6   8  -1  209.15   10.27
  -6   8   1  225.18   10.85
   6   8  -1  214.57   10.23
   6   8   0    8.78    1.84
  -6   8   0    9.93    2.78
   6   8   0    7.16    1.56
   6   8   1  239.95   11.17
  -6   8  -1  254.44   11.78
   6   8   1  219.92   10.99
   6   8   2   80.54    4.61
  -6   8  -2   86.21    5.42
   6   8   3  223.58   10.79
  -6   8  -3  223.85   11.40
  -6   8  -4   36.98    3.81
  -6   8  -5    2.22    2.77
   6   8   6    4.70    1.57
  -6   8  -6    8.38    2.46
   6   8   7    5.50    1.34
  -6   8  -7    7.30    1.89
   6   8   8   36.53    2.03
  -6   8  -8   34.60    2.23
   6   9 -10  106.62    5.16
   6   9  -9    7.41    1.59
   6   9  -8    2.64    1.86
   6   9  -8    3.55    1.42
   6   9  -7    1.16    2.05
   6   9  -7    2.25    1.54
   6   9  -6   27.87    2.70
   6   9  -6   27.76    2.41
   6   9  -6   21.63    2.08
   6   9  -5   32.53    2.57
  -6   9   5   28.19    3.60
   6   9  -5   28.96    2.31
   6   9  -5   34.05    2.67
   6   9  -4  688.55   31.49
  -6   9   4  740.16   31.87
   6   9  -4  705.33   31.41
   6   9  -4  648.13   31.24
   6   9  -3    0.94    1.74
   6   9  -3    1.79    1.49
  -6   9   3    0.93    2.63
   6   9  -3    1.20    1.80
   6   9  -2    1.80    1.74
   6   9  -2    3.91    1.56
  -6   9   2    1.27    2.65
   6   9  -2    2.67    1.72
   6   9  -1   56.33    3.44
  -6   9   1   54.38    4.14
   6   9  -1   52.14    3.35
   6   9   0    4.64    1.79
  -6   9   0    5.35    2.74
   6   9   0    3.49    1.63
   6   9   1  107.03    5.75
  -6   9  -1  114.99    6.40
   6   9   1  105.32    5.54
   6   9   2  113.42    5.82
  -6   9  -2   99.86    6.33
   6   9   2  107.77    5.52
   6   9   3   92.71    4.90
  -6   9  -3   97.13    5.59
   6   9   3   81.52    4.55
  -6   9  -4  242.29   12.04
   6   9   5   22.81    2.19
  -6   9  -5   27.15    2.97
   6   9   6   15.89    1.75
  -6   9  -6   16.91    2.34
   6   9   7   -0.94    1.08
  -6   9  -7    1.35    1.47
   6   9   8   12.40    0.96
   6 -10 -10    9.21    1.21
   6  10  -9   28.24    2.05
   6  10  -8   89.55    4.82
   6  10  -7   25.79    2.49
   6  10  -6   93.73    4.89
   6  10  -6   91.40    4.92
   6  10  -6   96.67    5.33
   6  10  -5   34.88    2.89
   6  10  -5   38.55    2.61
   6  10  -5   39.89    2.69
   6  10  -4  101.32    5.44
  -6  10   4  104.95    6.14
   6  10  -4  105.36    5.54
   6  10  -4  103.06    5.30
   6  10  -3    7.34    1.75
   6  10  -3    8.48    1.76
  -6  10   3    6.87    2.72
   6  10  -3    7.53    1.48
   6  10  -3    4.56    2.03
   6  10  -2  333.58   15.95
   6  10  -2  332.72   15.96
  -6  10   2  357.12   16.39
   6  10  -2  343.66   15.95
   6  10  -1   56.94    3.63
   6  10  -1   60.18    3.72
  -6  10   1   64.75    4.42
   6  10  -1   61.46    3.67
   6  10   0  378.35   17.74
  -6  10   0  391.40   18.15
   6  10   0  374.01   17.65
   6  10   1  144.36    7.53
  -6  10  -1  164.12    8.09
   6  10   1  145.35    7.38
   6  10   2   42.08    3.13
  -6  10  -2   42.06    3.75
   6  10   2   39.98    2.83
   6  10   3    2.45    1.45
  -6  10  -3    2.32    2.61
  -6  10  -4  105.78    5.71
   6  10   4   95.80    4.99
   6  10   5  498.22   22.29
  -6  10  -5  466.55   22.50
   6  10   6  168.11    7.80
  -6  10  -6  155.46    7.98
   6  10   7  101.51    4.42
  -6  10  -7   77.81    4.41
   6  11  -9    0.32    0.99
   6  11  -8   15.39    1.74
   6  11  -7    2.02    1.75
   6  11  -6  142.70    7.32
   6  11  -6  163.76    7.63
   6  11  -5  420.16   18.50
   6  11  -5  393.44   18.33
   6  11  -5  378.06   18.18
  -6  11   4  464.66   20.79
   6  11  -4  457.82   20.41
   6  11  -4  414.63   20.23
   6  11  -3   18.09    1.82
   6  11  -3   15.31    2.09
  -6  11   3   22.63    2.93
   6  11  -3   16.39    1.83
   6  11  -3   22.38    2.52
   6  11  -2   68.49    4.04
   6  11  -2   76.01    4.28
  -6  11   2   78.38    4.85
   6  11  -1    4.51    1.51
   6  11  -1    4.17    1.94
  -6  11   1    1.49    2.50
   6  11  -1    0.08    1.87
   6  11   0   15.76    2.30
  -6  11   0   13.60    2.85
   6  11   0   15.60    2.13
   6  11   1   28.03    2.55
   6  11   1   34.23    2.85
  -6  11  -1   33.10    3.28
   6  11   2   39.79    3.22
   6  11   2   45.47    3.01
  -6  11  -3   37.39    3.18
   6  11   3   32.33    2.44
   6  11   4   69.21    3.98
  -6  11  -4   68.07    4.26
   6  11   4   70.05    3.73
   6  11   5    7.81    1.52
  -6  11  -5    9.07    1.86
   6  11   6   45.42    2.52
  -6  11  -6   40.32    2.58
   6  11   7    4.58    0.80
   6  12  -8   15.63    1.43
   6  12  -7  199.93    9.52
   6  12  -6  203.96    9.93
   6  12  -6  219.76   10.12
   6  12  -5   10.88    1.91
   6  12  -5    9.61    1.65
   6  12  -5    9.32    2.02
  -6  12   4   74.03    4.47
   6  12  -4   67.34    4.08
   6  12  -4   64.14    3.73
  -6  12   3    0.11    2.38
   6  12  -3    2.76    1.44
   6  12  -3    1.89    2.00
   6  12  -2  531.39   23.93
  -6  12   2  530.95   24.21
   6  12  -2  558.51   23.97
   6  12  -2  478.68   23.68
   6  12  -1  440.69   20.21
  -6  12   1  447.84   20.47
   6  12  -1  418.93   20.14
   6  12   0  119.87    6.19
  -6  12   0  114.07    6.45
   6  12   0  115.76    6.07
   6  12   1   75.81    4.58
  -6  12  -1   84.35    4.90
   6  12   1   79.57    4.43
  -6  12  -2  148.56    7.62
   6  12   2  145.64    7.26
   6  12   3   -0.23    1.47
  -6  12  -3   -2.48    1.94
   6  12   4    3.05    1.31
   6  12   4    2.19    1.55
  -6  12  -4    1.63    1.66
   6  12   5   -0.15    1.24
   6  12   6   50.70    2.71
   6  13  -7   27.41    1.87
   6  13  -6   11.13    1.47
   6  13  -6    5.66    1.35
   6  13  -5  135.68    6.64
   6  13  -5  127.98    6.41
   6  13  -5  131.39    6.52
   6  13  -4    2.89    1.57
   6  13  -4    5.74    1.51
   6  13  -4    3.70    1.97
  -6  13   3    9.71    2.43
   6  13  -3    8.41    1.58
   6  13  -3    8.18    2.12
   6  13  -2   26.52    2.40
  -6  13   2   30.32    2.93
   6  13  -2   21.07    2.00
   6  13  -2   29.44    2.72
   6  13  -1   -0.08    1.94
  -6  13   1    1.17    2.17
   6  13  -1    2.41    1.95
   6  13   0    9.61    2.08
  -6  13   0   10.28    2.31
   6  13   0   13.74    2.02
   6  13   1    8.89    2.03
  -6  13  -1    9.82    2.14
   6  13   1   10.25    1.87
  -6  13  -2   40.44    3.00
   6  13   2   42.63    2.78
   6  13   3  171.10    7.87
  -6  13  -3  158.35    7.85
   6  13   3  154.86    7.71
   6  13   4    3.58    1.17
   6  13   4    1.81    1.36
   6  13   5    0.63    1.06
   6  13   6   17.61    1.20
   6  14  -6    5.48    1.05
   6  14  -5  159.45    7.41
   6  14  -5  158.23    7.25
   6  14  -5  139.59    7.25
   6  14  -4   68.17    3.74
   6  14  -4   60.61    3.41
   6  14  -4   61.30    3.44
   6  14  -3    1.28    1.27
   6  14  -3    1.81    1.32
   6  14  -3    1.82    1.75
  -6  14   2   26.50    2.59
   6  14  -2   27.07    2.05
   6  14  -2   33.94    2.72
   6  14  -1    2.97    1.88
  -6  14   1    6.62    1.90
   6  14  -1    3.45    1.96
   6  14   0   85.00    4.68
  -6  14   0   76.59    4.60
   6  14   0   90.62    4.61
  -6  14  -1  115.23    5.98
   6  14   1  119.95    5.98
   6  14   2   44.23    2.78
   6  14   3   -0.77    1.43
   6  14   3   -0.54    1.23
   6  14   4    3.28    1.16
   6  14   4    1.78    0.90
   6  14   5   19.66    1.36
   6  15  -5  199.65    8.44
   6  15  -5  163.92    8.22
   6  15  -4   61.92    3.33
   6  15  -4   54.49    3.05
   6  15  -3   30.63    2.32
   6  15  -3   26.24    1.90
   6  15  -2  106.05    5.48
   6  15  -1    5.67    1.68
   6  15  -1    4.10    1.76
   6  15   0    2.97    1.67
   6  15   0    1.30    1.62
   6  15   1   18.43    1.86
   6  15   2   23.37    1.98
   6  15   2   22.94    1.88
   6  15   3    2.10    1.17
   6  15   3    5.33    1.09
   6  15   4   22.06    1.50
   6  16  -4  160.19    7.61
   6  16  -3    2.82    1.42
   6  16  -2    3.29    1.48
   6  16  -1  120.44    5.97
   6  16   0   18.12    1.77
   6  16   1    2.34    1.24
   6  16   2   46.94    2.59
   6  16   2   44.09    2.49
   6  16   3   52.29    2.73
   6  17  -3    1.28    1.00
   6  17  -2   40.92    2.36
   6  17  -1    4.92    1.21
   6  17   0    8.11    1.22
   6  17   1    6.76    1.04
   7   0 -10   -0.06    1.53
   7   0  -9   70.71    4.10
   7   0  -9   63.11    3.55
   7   0  -8    0.71    1.48
   7   0  -8    0.09    2.18
   7   0  -7   34.78    3.13
   7   0  -7   32.02    2.51
   7   0  -6    0.08    1.55
   7   0  -6   -2.71    2.29
   7   0  -5  146.34    7.23
  -7   0   5  126.46    6.90
   7   0  -4    1.60    2.14
  -7   0   4    2.18    1.84
   7   0  -3   13.51    2.31
  -7   0   3   17.65    2.25
   7   0  -2    0.09    1.84
  -7   0   2   -0.75    1.97
  -7   0   1    1.54    2.00
  -7   0   0   -0.49    2.04
   7   0   1  118.27    5.82
  -7   0  -1  118.72    6.44
   7   0   2    0.61    1.30
  -7   0  -2    1.69    2.49
   7   0   3    1.38    1.37
  -7   0  -3    0.60    2.61
   7   0   4    1.55    1.56
  -7   0  -4   -6.52    2.64
   7   0   5   56.15    3.40
  -7   0  -5   58.04    4.34
   7   0   6   -0.06    1.53
  -7   0  -6    0.85    2.45
   7   0   7    1.17    1.36
  -7   0  -7   -0.09    2.01
   7   0   8    0.40    1.03
  -7   0  -8   -1.31    1.52
   7   1 -10    3.45    1.07
   7  -1 -10    5.66    1.62
   7   1  -9    5.45    1.45
   7  -1  -9    5.74    1.95
   7  -1  -8  417.48   18.27
   7   1  -8  400.28   18.28
   7  -1  -8  358.59   17.89
   7   1  -8  395.09   18.04
   7  -1  -7   38.21    3.17
   7   1  -7   36.33    3.28
   7  -1  -7   31.12    2.39
   7   1  -7   32.43    2.67
   7   1  -6  116.07    5.84
   7  -1  -6  113.40    6.13
   7   1  -6  107.47    6.17
   7  -1  -6  103.42    5.61
   7  -1  -5    3.60    1.46
   7  -1  -5    4.11    2.03
   7   1  -5    1.40    2.17
  -7   1   5    2.54    2.04
   7  -1  -4    1.10    1.98
   7   1  -4    2.41    1.99
  -7  -1   4    2.20    1.60
  -7   1   4    1.27    1.90
   7  -1  -3   -0.09    1.88
   7   1  -3    0.09    2.06
  -7  -1   3   -0.17    1.57
  -7   1   3    0.29    1.99
   7  -1  -2  485.74   22.26
  -7  -1   2  468.39   22.22
  -7   1   2  486.22   22.37
  -7  -1   1    1.82    1.79
  -7   1   1    0.60    2.02
  -7  -1   0  222.27   10.50
  -7   1   0  205.12   10.59
   7   1   1  104.94    5.35
  -7   1  -1  110.73    6.09
  -7  -1  -1  108.49    5.91
   7   1   2  201.54    9.40
   7  -1   2  186.67    9.31
  -7   1  -2  199.62   10.05
  -7  -1  -2  205.20    9.94
   7   1   3   -1.29    1.42
   7  -1   3    0.38    1.31
  -7   1  -3    0.75    2.85
  -7  -1  -3    3.23    2.52
   7   1   4   51.57    3.14
   7  -1   4   46.87    3.04
  -7   1  -4   43.03    4.30
   7   1   5    5.11    1.66
   7  -1   5    5.92    1.59
  -7   1  -5    6.26    2.93
  -7  -1  -5    1.59    2.55
   7   1   6    0.81    1.55
   7  -1   6   -0.18    1.51
  -7   1  -6   -2.08    2.47
  -7  -1  -6   -0.51    2.22
   7   1   7   47.19    2.90
   7  -1   7   50.44    2.95
  -7   1  -7   52.52    3.59
  -7  -1  -7   52.38    3.43
   7   1   8   -0.39    0.98
   7  -1   8    3.31    1.04
  -7   1  -8    1.53    1.55
  -7  -1  -8    0.06    1.34
   7   2 -10    1.70    1.09
   7  -2 -10   -0.52    1.39
   7   2  -9   27.86    2.23
   7  -2  -9   25.26    2.47
   7  -2  -8  238.42   11.41
   7   2  -8  232.00   11.25
   7  -2  -7   55.99    3.77
   7   2  -7   53.00    3.54
   7   2  -6   25.30    2.62
   7  -2  -6   29.51    2.93
   7  -2  -5  227.22   11.19
  -7   2   5  237.75   11.65
   7  -2  -5  253.63   11.56
   7  -2  -4    5.37    2.00
  -7   2   4    4.36    2.09
   7  -2  -3  339.86   16.21
   7   2  -3  350.88   16.33
  -7   2   3  341.68   16.37
   7  -2  -2  150.04    7.50
  -7   2   2  147.99    7.76
  -7  -2   1   18.82    2.11
  -7   2   1   16.00    2.60
   7   2   0  667.49   30.82
  -7  -2   0  683.78   31.15
  -7   2   0  695.71   31.36
   7   2   1   16.26    1.67
  -7   2  -1   14.87    2.79
  -7  -2  -1   16.63    2.24
   7   2   2   37.83    2.58
   7  -2   2   39.05    2.43
  -7  -2  -2   41.75    3.19
  -7   2  -2   39.70    3.76
   7   2   3   38.84    2.68
   7  -2   3   36.10    2.45
  -7   2  -3   45.95    3.93
  -7  -2  -3   38.09    3.25
   7   2   4   20.99    2.09
  -7   2  -4   19.60    3.62
  -7  -2  -4   21.77    2.85
   7   2   5   30.22    2.44
  -7   2  -5   33.68    3.69
  -7  -2  -5   30.18    3.02
   7   2   6   58.81    3.44
   7  -2   6   57.94    3.37
  -7   2  -6   61.16    4.43
  -7  -2  -6   58.31    3.92
   7   2   7    0.77    1.32
   7  -2   7    0.31    1.26
  -7   2  -7   -1.51    2.10
  -7  -2  -7    1.81    1.82
   7   2   8    1.13    1.00
   7  -2   8    1.42    0.98
  -7   2  -8    0.61    1.52
  -7  -2  -8    1.44    1.24
   7   3 -10    2.76    1.16
   7  -3 -10    6.89    1.46
   7   3 -10    6.45    1.58
   7   3  -9    1.28    1.55
   7  -3  -9    1.44    1.74
   7   3  -9    0.63    1.82
   7  -3  -8  136.70    7.14
   7   3  -8  138.56    7.26
   7   3  -8  141.39    7.09
   7  -3  -7  153.88    7.65
   7   3  -7  151.13    7.89
   7   3  -7  143.58    7.59
   7   3  -6   60.08    3.80
   7  -3  -6   60.84    3.91
   7   3  -6   53.30    4.07
  -7   3   5  213.39   10.76
   7  -3  -5  216.43   10.50
   7  -3  -4  205.29   10.09
  -7   3   4  208.93   10.37
   7  -3  -3  159.82    8.11
  -7   3   3  166.43    8.43
   7  -3  -2  277.65   13.23
  -7   3   2  281.20   13.53
   7  -3  -1    2.74    1.61
  -7   3   1    1.63    2.40
   7   3   0  196.16    9.46
  -7   3   0  209.51   10.15
   7   3   1   28.74    2.16
  -7  -3  -1   28.01    2.49
  -7   3  -1   27.92    3.31
   7   3   2  345.79   16.16
  -7   3  -2  367.90   16.79
  -7  -3  -2  335.37   16.38
   7   3   3   25.16    2.24
  -7   3  -3   26.79    3.56
  -7  -3  -3   20.51    2.70
   7   3   4   96.01    5.11
  -7   3  -4   98.38    6.26
  -7  -3  -4   93.52    5.45
   7   3   5   68.79    3.95
  -7   3  -5   75.53    5.08
  -7  -3  -5   70.44    4.33
   7   3   6   20.25    1.97
  -7   3  -6   19.69    3.04
  -7  -3  -6   16.74    2.30
   7   3   7   15.06    1.58
   7  -3   7   14.52    1.53
  -7  -3  -7   14.19    1.91
   7   3   8   19.28    1.40
   7  -3   8   18.48    1.34
   7   4 -10    7.25    1.26
   7   4 -10   10.56    1.56
   7   4  -9   20.73    2.06
   7  -4  -9   19.04    2.00
   7   4  -9   21.03    2.28
   7  -4  -8  272.83   13.34
   7   4  -8  294.63   13.56
   7   4  -8  282.01   13.42
   7  -4  -7  274.52   13.10
   7   4  -7  280.47   13.27
   7   4  -7  268.53   13.12
   7   4  -6   57.59    3.94
   7  -4  -6   58.96    3.72
   7   4  -6   61.82    4.10
   7  -4  -5   -1.74    1.78
   7   4  -5    1.13    2.23
  -7   4   5    0.45    2.54
   7   4  -4  515.08   23.88
  -7   4   4  515.30   23.97
   7  -4  -4  508.03   23.67
   7  -4  -3   48.44    3.08
   7   4  -3   47.10    3.55
  -7   4   3   45.87    3.81
   7  -4  -2  115.96    6.13
  -7   4   2  126.90    6.65
   7  -4  -1  167.59    7.96
   7   4  -1  151.75    7.68
  -7   4   1  175.37    8.47
   7   4   0  161.32    7.99
  -7   4   0  178.13    8.72
   7   4   1   80.29    4.31
  -7   4  -1   80.58    5.33
   7   4   2   92.53    4.92
  -7   4  -2   92.32    5.89
   7   4   3   96.80    5.13
  -7   4  -3  108.45    6.19
  -7  -4  -3   90.75    5.29
   7   4   4  196.62    8.88
  -7  -4  -4  164.94    8.99
   7   4   5  184.54    8.66
  -7  -4  -5  170.98    8.81
   7   4   6   23.54    2.01
  -7  -4  -6   24.16    2.34
   7   4   7   71.75    3.53
   7  -4   7   66.88    3.48
   7  -4   8   12.25    1.10
  -7   4  -8   13.41    1.61
   7   5 -10   63.82    3.45
   7   5 -10   64.81    3.42
   7  -5  -9  327.16   15.41
   7   5  -9  340.79   15.54
   7   5  -9  331.98   15.51
   7   5  -8   15.94    2.18
   7  -5  -8   12.55    1.81
   7   5  -8   13.76    2.34
   7  -5  -7    2.10    1.65
   7   5  -7    2.20    2.13
   7   5  -6    0.29    2.22
   7  -5  -6    0.42    1.63
   7   5  -6    0.10    2.30
   7   5  -5   59.45    4.09
  -7   5   5   65.82    4.51
   7  -5  -5   62.05    3.71
   7   5  -4   25.93    2.91
  -7   5   4   30.46    3.45
   7  -5  -4   35.81    2.51
   7  -5  -3  154.05    7.85
   7   5  -3  167.33    8.22
  -7   5   3  160.91    8.39
   7  -5  -2  412.42   19.30
  -7   5   2  424.27   19.75
   7  -5  -1   94.24    4.93
   7   5  -1   87.69    4.77
   7   5   0  143.84    7.20
  -7   5   0  156.83    8.01
   7   5   1  388.95   17.81
  -7   5  -1  373.21   18.36
   7   5   2   94.23    5.03
   7   5   3  149.72    7.45
   7   5   4    6.93    1.78
   7   5   5  115.35    5.49
  -7   5  -5  108.93    6.30
  -7  -5  -5   94.41    5.47
   7   5   6   39.66    2.52
  -7  -5  -6   33.59    2.51
  -7   5  -6   41.49    3.50
   7   5   7    9.05    1.33
   7  -5   7   10.01    1.25
  -7   5  -7    8.40    2.09
  -7   5  -8   22.05    1.71
   7   6 -10    4.12    1.08
   7   6 -10    1.58    0.99
   7   6  -9    2.91    1.55
   7   6  -9    0.06    1.48
   7  -6  -8   20.75    1.88
   7   6  -8   15.30    2.29
   7   6  -7    3.33    2.02
   7  -6  -7    0.79    1.45
   7   6  -7    2.81    2.14
   7   6  -6  124.82    6.45
   7  -6  -6  116.47    6.07
   7   6  -6  116.45    6.38
   7   6  -5   66.90    4.34
  -7   6   5   72.55    4.79
   7  -6  -5   67.43    3.85
   7   6  -4   17.26    2.34
  -7   6   4   16.48    2.95
   7   6  -3   11.71    2.53
  -7   6   3   12.26    2.98
   7   6  -2  152.87    7.75
   7   6  -2  146.16    7.21
  -7   6   2  150.33    8.05
   7   6  -1    0.70    1.26
   7   6   0   76.72    4.17
   7   6   1  132.33    6.66
   7   6   2   52.40    3.31
   7   6   3   16.12    2.07
  -7   6  -3   16.90    3.45
   7   6   4  106.29    5.63
  -7   6  -4  113.55    6.65
   7   6   5    8.96    1.71
  -7   6  -5   12.84    2.89
   7   6   6    5.69    1.41
  -7   6  -6   10.01    2.45
   7  -6   7    0.43    0.89
  -7   6  -7   -1.11    1.72
   7   6   8   58.22    2.86
   7   7 -10   17.70    1.36
   7   7  -9   62.17    3.42
   7   7  -9   62.48    3.50
   7   7  -8    0.35    1.64
   7   7  -7   21.33    2.28
   7   7  -6   30.73    2.81
   7   7  -5   10.88    2.33
  -7   7   5    6.43    2.94
   7   7  -4   18.81    2.55
  -7   7   4   17.96    3.13
   7   7  -3  508.99   21.80
   7   7  -3  444.57   21.36
   7   7  -2   23.36    2.66
   7   7  -2   21.70    1.91
   7   7  -1   32.62    2.35
   7   7   0  157.55    7.74
   7   7   1   20.84    2.11
  -7   7  -1   15.03    3.28
   7   7   2  160.01    7.74
  -7   7  -2  146.88    8.48
   7   7   3   66.66    3.90
  -7   7  -3   65.06    4.96
   7   7   4    0.07    1.64
  -7   7  -4    0.12    2.85
   7   7   5   -0.06    1.42
  -7   7  -5    0.96    2.69
  -7   7  -6    3.49    2.03
   7  -7   7    3.31    0.74
  -7   7  -7    3.38    1.55
   7   8  -9    2.19    0.96
   7   8  -8   28.28    2.19
   7   8  -7   15.59    2.03
   7   8  -6  135.82    6.94
   7   8  -5   86.18    4.90
   7   8  -4    3.03    2.04
   7   8  -4    2.06    1.48
   7   8  -3  479.03   21.67
   7   8  -3  455.54   21.33
   7   8  -2   10.21    2.23
   7   8  -2   12.82    1.69
  -7   8   2   11.44    3.09
   7   8  -1    7.64    1.62
  -7   8   1    5.11    2.98
   7   8   0  123.33    6.30
  -7   8   0  122.94    7.12
   7   8   1    0.23    1.72
  -7   8  -1    1.15    2.91
   7   8   2   22.97    2.27
  -7   8  -2   18.23    3.29
   7   8   3  224.98   10.93
  -7   8  -3  237.03   11.60
   7   8   4    0.19    1.55
  -7   8  -4    0.79    2.61
   7   8   5   19.40    1.94
  -7   8  -5   26.63    2.86
  -7   8  -6    5.62    1.91
   7   8   7   48.84    2.44
  -7   8  -7   41.10    2.62
   7   9  -9    6.73    1.20
   7   9  -8  118.44    6.19
   7   9  -8  147.05    6.46
   7   9  -7  109.26    5.61
   7   9  -7  113.22    5.83
   7   9  -6   10.05    2.14
   7   9  -6    9.24    1.73
   7   9  -5  231.43   11.11
   7   9  -4   -1.79    1.81
  -7   9   4    1.81    2.91
   7   9  -4   -0.31    1.47
   7   9  -3  143.86    7.14
   7   9  -3  133.25    6.83
  -7   9   3  151.34    7.73
   7   9  -3  137.07    6.83
   7   9  -2   86.13    4.82
   7   9  -2   88.22    4.55
  -7   9   2   81.52    5.46
   7   9  -2   81.07    4.43
   7   9  -1   61.82    3.84
   7   9  -1   56.56    3.49
  -7   9   1   57.52    4.42
   7   9   0  101.65    5.49
  -7   9   0  110.36    6.31
   7   9   1   22.16    2.26
  -7   9  -1   15.21    3.30
   7   9   2   73.20    4.21
  -7   9  -2   70.41    5.09
   7   9   3   37.79    2.75
  -7   9  -3   40.59    3.62
   7   9   4   -0.12    1.53
  -7   9  -4    0.10    2.46
  -7   9  -5   58.13    3.76
  -7   9  -6    7.74    1.64
   7   9   7   26.85    1.53
   7  10  -9    8.47    0.99
   7  10  -8   18.73    1.70
   7  10  -7   17.56    1.97
   7  10  -6   90.09    4.89
   7  10  -6  104.71    5.24
   7  10  -5  367.44   17.08
   7  10  -4  127.28    6.45
   7  10  -4  124.52    6.52
   7  10  -3  212.27   10.46
   7  10  -3  216.39   10.35
  -7  10   3  242.43   11.05
   7  10  -3  212.23   10.32
   7  10  -2   74.67    4.31
   7  10  -2   74.40    4.22
  -7  10   2   80.90    5.14
   7  10  -2   76.57    4.13
   7  10  -1    0.08    1.67
   7  10  -1    1.93    1.65
  -7  10   1    3.98    2.79
   7  10  -1    0.63    1.48
   7  10   0   71.86    4.03
  -7  10   0   63.70    4.71
   7  10   1    6.70    1.86
  -7  10  -1    8.24    2.96
   7  10   2   10.12    1.94
  -7  10  -2   10.76    2.84
   7  10   3    4.59    1.65
  -7  10  -3    7.10    2.42
   7  10   4  105.23    5.40
  -7  10  -4  108.75    5.82
  -7  10  -5   61.74    3.66
   7  10   6   12.83    1.16
  -7  10  -6   11.99    1.35
   7  11  -8   39.47    2.32
   7  11  -7   25.17    1.98
   7  11  -6   30.51    2.44
   7  11  -5   21.43    2.22
  -7  11   4  161.08    7.78
   7  11  -4  153.57    7.21
   7  11  -4  134.78    7.14
   7  11  -3  176.03    8.90
   7  11  -3  183.63    8.89
   7  11  -2   64.42    3.75
   7  11  -2   67.68    3.77
  -7  11   2   71.18    4.58
   7  11  -2   63.94    3.70
   7  11  -1   72.16    4.22
   7  11  -1   80.62    4.35
  -7  11   1   75.51    4.91
   7  11  -1   78.81    4.21
   7  11   0    8.33    1.65
   7  11   0   11.41    1.98
  -7  11   0   10.54    2.78
   7  11   1   10.62    1.89
  -7  11  -1   12.11    2.61
   7  11   2  101.88    5.51
  -7  11  -2  114.90    5.96
   7  11   3    2.35    1.58
  -7  11  -3   -0.09    2.05
  -7  11  -4    1.66    1.76
  -7  11  -5    0.25    1.22
   7  11   6    1.55    0.66
   7  12  -7   21.79    1.68
   7  12  -6    0.28    1.32
   7  12  -5   20.95    2.02
   7  12  -4   95.89    4.93
  -7  12   3    2.59    2.19
   7  12  -3    5.63    1.54
   7  12  -2    1.18    1.55
   7  12  -2    3.20    1.48
   7  12  -1   26.05    2.22
  -7  12   1   28.00    2.98
   7  12  -1   25.00    2.12
   7  12   0   67.00    3.69
  -7  12   0   69.61    4.21
   7  12   0   63.29    3.43
   7  12   1    9.79    1.45
   7  12   1   14.11    1.89
  -7  12  -1   13.98    2.33
   7  12   2   12.62    1.81
  -7  12  -2   21.66    2.33
   7  12   3  240.78   10.98
  -7  12  -3  224.42   11.11
  -7  12  -4    9.69    1.41
   7  12   5    0.85    0.85
   7  13  -6  147.01    6.98
   7  13  -4   48.24    2.81
   7  13  -4   41.80    2.69
  -7  13   3   22.01    2.41
   7  13  -3   19.32    1.82
  -7  13   2   16.00    2.27
   7  13  -2   18.92    1.81
   7  13  -1    1.19    1.45
  -7  13   1    3.30    2.02
   7  13  -1    3.04    1.40
   7  13   0   11.82    1.78
  -7  13   0    8.56    2.01
   7  13   0    8.49    1.46
   7  13   1   11.85    1.71
  -7  13  -1   12.03    1.99
   7  13   2   51.36    3.02
  -7  13  -2   51.14    3.14
  -7  13  -3   39.00    2.38
   7  14  -5   16.31    1.28
   7  14  -4   25.03    1.76
   7  14  -4   21.97    1.66
   7  14  -3   53.72    3.04
   7  14  -3   58.76    3.09
  -7  14   2   15.80    1.93
   7  14  -2   14.64    1.56
   7  14  -1    3.96    1.44
  -7  14   1    6.20    1.66
   7  14  -1    5.53    1.27
   7  14   0    1.52    1.36
   7  14   0    1.78    1.09
   7  14   1    1.13    1.27
  -7  14  -1    0.89    1.28
   7  14   2   80.86    4.14
   7  14   4   77.71    3.75
   7  15  -3    4.59    1.03
   7  15  -2    2.99    1.04
   7  15  -1    4.15    0.99
   7  15   1   12.53    1.30
   7  15   3   22.17    1.34
   8   0 -10   46.65    2.57
   8   0  -9    0.42    1.45
   8   0  -8   62.72    3.85
   8   0  -7    1.91    1.27
   8   0  -7   -0.70    2.01
   8   0  -6   18.41    1.82
   8   0  -6   19.52    2.49
   8   0  -5    0.15    1.39
   8   0  -5   -0.10    2.08
   8   0  -4  169.83    8.03
  -8   0   4  144.08    7.77
   8   0  -3   -0.49    2.18
  -8   0   3    0.09    1.80
   8   0  -2  318.37   15.04
  -8   0   2  312.72   15.00
  -8   0   1    4.67    2.13
  -8   0   0   65.70    4.29
  -8   0  -1    0.97    2.25
  -8   0  -2   35.06    3.38
   8   0   3   -1.25    1.20
  -8   0  -3   -2.38    2.42
   8   0   4   61.12    3.39
  -8   0  -4   63.08    4.08
   8   0   5   -0.30    1.15
  -8   0  -5    1.94    2.11
   8   0   6   43.31    2.47
  -8   0  -6   44.68    2.99
   8   0   7   -0.12    0.71
  -8   0  -7    0.91    1.10
   8  -1 -10  218.81   10.17
   8   1 -10  220.48   10.21
   8  -1  -9   27.98    2.20
   8   1  -9   27.33    2.19
   8  -1  -8   35.53    2.74
   8   1  -8   36.39    2.78
   8   1  -8   36.05    2.33
   8  -1  -7  139.07    6.87
   8   1  -7  131.50    6.88
   8   1  -7  127.56    6.54
   8  -1  -6   92.74    5.19
   8   1  -6   87.30    5.25
   8   1  -6   91.94    4.87
   8   1  -5   59.41    4.04
   8  -1  -5   57.25    3.37
  -8   1   5   58.29    3.81
   8  -1  -5   64.96    3.89
   8  -1  -4    0.57    1.92
   8   1  -4    1.00    2.24
  -8   1   4    0.10    1.95
   8  -1  -3  630.84   29.00
   8   1  -3  646.63   29.09
  -8   1   3  610.70   29.03
   8  -1  -2    3.88    2.02
   8   1  -2    2.21    2.26
  -8  -1   2    3.82    1.75
  -8   1   2    4.65    2.22
   8  -1  -1 2677.66  117.01
  -8  -1   1 2541.21  116.95
  -8   1   1 2557.56  117.08
  -8  -1   0    5.45    2.06
  -8   1   0    5.52    2.57
  -8  -1  -1   12.47    2.34
  -8   1  -1   16.00    2.79
   8   1   2   33.68    2.22
  -8  -1  -2   33.15    3.01
  -8   1  -2   32.22    3.35
   8   1   3   16.54    1.63
   8  -1   3   13.95    1.51
  -8   1  -3   15.61    2.83
  -8  -1  -3   15.64    2.47
   8   1   4    5.79    1.40
   8  -1   4    4.93    1.27
  -8   1  -4    3.81    2.34
  -8  -1  -4    7.42    2.25
   8   1   5  142.05    6.90
   8  -1   5  138.11    6.86
  -8   1  -5  158.57    7.50
  -8  -1  -5  142.77    7.28
   8   1   6   10.77    1.25
   8  -1   6    7.88    1.10
  -8   1  -6    9.12    1.92
  -8  -1  -6    6.57    1.66
   8   1   7    5.09    0.82
   8  -1   7    3.87    0.73
  -8  -1  -7    5.61    1.03
  -8   1  -7    5.36    1.25
   8   2  -9    1.70    1.01
   8  -2  -9    1.41    1.29
   8  -2  -8   39.71    2.70
   8   2  -8   34.80    2.42
   8  -2  -7   38.34    2.83
   8   2  -7   35.44    2.63
   8   2  -6   33.68    3.20
   8  -2  -6   37.21    2.94
   8   2  -6   36.44    2.73
   8  -2  -5    4.44    2.01
   8   2  -5    0.20    2.38
  -8   2   5    4.18    2.11
   8  -2  -4   33.62    2.73
  -8   2   4   30.05    2.92
   8  -2  -3  125.85    6.72
   8   2  -3  138.02    7.05
  -8   2   3  122.89    6.87
   8  -2  -2  143.75    7.69
   8   2  -2  155.26    7.95
  -8   2   2  160.72    8.02
   8  -2  -1   46.03    3.23
  -8   2   1   40.33    3.48
  -8  -2   0   21.88    2.39
  -8   2   0   31.96    3.19
  -8  -2  -1   26.07    2.53
  -8   2  -1   27.75    3.41
   8   2   2    2.83    1.32
  -8  -2  -2    3.80    1.95
  -8   2  -2    4.97    2.76
   8   2   3   -0.24    1.29
  -8  -2  -3    1.87    1.96
  -8   2  -3   -0.93    2.58
   8   2   4    8.55    1.47
   8  -2   4    7.40    1.27
  -8   2  -4   11.76    2.87
  -8  -2  -4    9.88    2.08
   8   2   5   58.43    3.15
   8  -2   5   53.51    3.05
  -8   2  -5   64.25    3.89
  -8  -2  -5   54.33    3.46
   8   2   6   48.24    2.66
   8  -2   6   46.89    2.60
  -8   2  -6   53.00    3.23
  -8  -2  -6   45.35    2.84
   8   2   7   64.84    3.15
  -8   2  -7   60.85    3.42
   8   3 -10   87.79    4.30
   8  -3  -9   77.99    4.13
   8   3  -9   85.18    4.30
   8   3  -9   79.10    4.05
   8   3  -8    2.20    1.40
   8  -3  -8    1.55    1.51
   8   3  -7   13.08    1.95
   8  -3  -7   15.02    1.98
   8   3  -6   16.96    2.09
   8  -3  -6   12.59    2.08
  -8   3   5   45.56    3.54
   8  -3  -5   47.04    3.25
   8  -3  -4   16.30    2.10
  -8   3   4   10.95    2.63
   8  -3  -3  148.47    7.38
  -8   3   3  139.80    7.64
   8  -3  -2  271.95   12.77
  -8   3   2  259.97   13.10
   8  -3  -1  237.39   11.84
  -8   3   1  261.24   12.23
   8  -3   0  974.10   44.79
  -8   3   0  995.56   45.07
   8   3   1   94.64    4.86
  -8   3  -1   97.91    5.81
   8   3   2  148.29    7.11
  -8  -3  -2  135.46    7.29
  -8   3  -2  158.25    8.00
   8   3   3  256.90   12.38
  -8  -3  -3  256.83   12.56
  -8   3  -3  295.43   13.15
   8   3   4   39.45    2.48
  -8  -3  -4   36.34    2.77
  -8   3  -4   42.36    3.66
   8   3   5   44.68    2.56
   8  -3   5   38.55    2.37
  -8   3  -5   46.31    3.37
  -8  -3  -5   43.22    2.73
   8   3   6    0.16    1.02
   8  -3   6    0.37    0.81
  -8  -3  -6    1.69    1.11
  -8   3  -6    1.24    1.81
   8   3   7   -0.20    0.67
  -8   3  -7   -0.05    1.05
   8   4  -9   19.18    1.80
   8  -4  -9   19.66    1.51
   8   4  -9   20.04    1.55
   8  -4  -8   23.94    2.00
   8   4  -8   22.16    2.31
   8   4  -8   25.66    2.03
   8   4  -7    1.58    1.72
   8  -4  -7    0.07    1.56
   8   4  -7    2.39    2.00
   8   4  -6    5.94    1.91
   8  -4  -6    3.27    1.70
   8   4  -6    6.64    2.34
   8   4  -5  302.64   14.13
  -8   4   5  293.93   14.14
   8  -4  -5  286.86   13.86
   8  -4  -4    5.07    1.66
   8   4  -4    4.67    2.52
  -8   4   4    3.91    2.53
   8  -4  -3  117.71    6.05
  -8   4   3  115.74    6.61
   8  -4  -2   32.49    2.54
  -8   4   2   38.72    3.53
   8  -4  -1  264.06   12.69
  -8   4   1  273.12   13.17
   8  -4   0   31.23    2.40
   8   4   0   28.58    2.07
  -8   4   0   34.93    3.51
   8   4   1  172.64    8.38
  -8   4  -1  180.26    9.25
   8   4   2  320.22   15.07
  -8   4  -2  332.43   15.72
   8   4   3    6.72    1.56
  -8   4  -3    6.67    2.85
   8   4   4    2.28    1.34
  -8   4  -4    2.84    2.58
   8   4   5   16.51    1.60
  -8   4  -5   18.40    2.64
   8   4   6    0.04    1.00
  -8   4  -6    2.12    1.76
   8   4   7    0.50    0.61
   8   5  -9   31.37    2.12
   8   5  -9   29.96    1.99
   8  -5  -8    4.34    1.18
   8   5  -8    4.69    1.54
   8   5  -8    4.93    1.68
   8   5  -7   26.46    2.46
   8  -5  -7   23.75    2.01
   8   5  -6  206.06    9.88
   8  -5  -6  194.34    9.69
   8   5  -6  209.64    9.97
   8   5  -5   81.82    4.69
  -8   5   5   81.45    4.88
   8  -5  -5   71.04    4.19
   8  -5  -4    0.45    1.36
   8   5  -4   -0.10    2.33
  -8   5   4    1.53    2.48
   8  -5  -3    6.43    1.53
   8   5  -3    4.40    2.57
  -8   5   3    2.81    2.67
   8   5  -2  440.48   20.59
  -8   5   2  433.56   20.64
  -8   5   1  194.82   10.02
   8   5   0   97.49    5.11
  -8   5   0  114.80    6.34
   8   5   1   54.72    3.16
  -8   5  -1   50.05    4.31
   8   5   2   23.42    1.99
  -8   5  -2   18.17    3.29
   8   5   3   52.56    3.14
  -8   5  -3   57.17    4.33
   8   5   4    6.74    1.45
   8   5   5  142.86    6.86
   8   5   6    3.09    0.97
   8   6  -9   46.95    2.62
   8   6  -9   46.99    2.58
   8   6  -8    1.28    1.36
   8   6  -8   -0.06    1.44
   8   6  -7    5.36    1.82
   8   6  -7    6.02    1.80
   8   6  -6    1.65    1.88
   8   6  -6    4.06    1.98
   8   6  -5    5.93    2.13
  -8   6   5    4.61    2.45
   8   6  -4  121.90    6.35
  -8   6   4  109.41    6.47
   8   6  -3   27.72    2.84
  -8   6   3   22.58    3.21
   8   6  -2   37.44    3.25
  -8   6   2   36.32    3.68
   8   6  -1    2.50    1.19
  -8   6   1    1.19    2.91
   8   6   0   21.12    1.85
  -8   6   0   20.43    3.25
   8   6   1    1.76    1.37
  -8   6  -1    5.82    3.03
   8   6   2    6.18    1.54
   8   6   3   25.82    2.08
   8   6   4   21.27    1.81
   8   6   5    4.78    1.18
  -8   6  -5    5.43    2.05
   8   6   6    0.60    0.83
  -8   6  -6   -0.60    1.55
   8   7  -9   50.26    2.67
   8   7  -8  127.67    6.37
   8   7  -8  135.59    6.44
   8   7  -7   10.69    1.86
   8   7  -7    9.88    1.75
   8   7  -6   55.68    3.61
   8   7  -6   60.00    3.63
  -8   7   5   83.20    5.11
   8   7  -5   86.64    4.83
   8   7  -4   50.83    3.58
  -8   7   4   54.48    4.02
   8   7  -3    3.03    2.20
  -8   7   3    0.22    2.69
   8   7  -2   82.76    4.98
  -8   7   2   85.32    5.37
   8   7  -1   13.02    2.50
   8   7  -1    9.38    1.42
   8   7   0   70.97    3.89
   8   7   1   99.78    5.15
   8   7   2   31.77    2.37
   8   7   3    3.91    1.47
  -8   7  -3    7.96    2.81
   8   7   4   23.54    1.87
  -8   7  -4   24.41    2.83
   8   7   5    0.74    1.04
  -8   7  -5    2.38    1.90
   8   7   6    5.51    0.86
  -8   7  -6    8.24    1.40
   8   8  -8    0.39    0.92
   8   8  -7    9.93    1.48
   8   8  -6   -0.21    1.53
   8   8  -5   -0.62    1.70
  -8   8   5    0.09    2.36
   8   8  -4  136.32    6.89
  -8   8   4  129.18    7.19
   8   8  -3    4.31    1.91
   8   8  -2    6.39    2.08
   8   8  -2    4.40    1.21
   8   8  -1   24.27    2.58
   8   8  -1   21.39    1.86
   8   8   0    1.07    1.34
   8   8   1   38.66    2.59
  -8   8  -1   34.00    3.69
   8   8   2   55.09    3.36
  -8   8  -2   66.09    4.31
   8   8   3    0.66    1.31
  -8   8  -3    2.84    2.39
   8   8   4   23.43    1.81
  -8   8  -4   24.80    2.59
   8   8   5   39.62    2.25
  -8   8  -5   39.66    2.75
   8   8   6   23.96    1.38
   8   9  -7    1.04    0.99
   8   9  -6   96.07    4.80
   8   9  -6   89.97    4.93
   8   9  -5    0.15    1.91
   8   9  -5    1.20    1.52
   8   9  -4   39.46    2.77
   8   9  -3    3.00    1.81
   8   9  -2   49.34    3.30
   8   9  -2   50.74    2.86
  -8   9   2   47.37    3.99
   8   9  -1    4.62    1.97
   8   9  -1    6.43    1.42
  -8   9   1    3.93    2.72
   8   9   0    2.91    1.87
   8   9   0    5.68    1.44
  -8   9   0    3.20    2.73
   8   9   1   16.13    1.79
  -8   9  -1   17.32    2.99
   8   9   2    3.87    1.41
  -8   9  -2    1.73    2.38
   8   9   3    3.90    1.32
  -8   9  -3    5.39    2.18
   8   9   4   18.01    1.48
  -8   9  -4   13.81    2.10
   8   9   5   19.62    1.33
  -8   9  -5   17.06    1.70
   8  10  -8    2.90    0.79
   8  10  -7    2.82    1.16
   8  10  -6   59.94    3.35
   8  10  -6   74.80    3.70
   8  10  -5   10.70    1.76
   8  10  -5   13.27    1.50
   8  10  -4   19.14    1.88
  -8  10   4   23.68    2.70
   8  10  -3   25.89    2.15
  -8  10   3   26.67    2.96
   8  10  -2   83.79    4.56
   8  10  -2   80.73    4.31
   8  10  -1   -0.44    1.61
   8  10  -1    0.46    1.29
  -8  10   1    0.51    2.39
   8  10   0   26.30    2.05
   8  10   0   25.59    2.26
  -8  10   0   25.61    2.97
   8  10   1   10.13    1.74
   8  10   1   11.63    1.58
  -8  10  -1   13.06    2.47
   8  10   2  202.52    9.76
  -8  10  -2  216.18   10.21
   8  10   3    5.48    1.25
  -8  10  -3    6.23    1.92
   8  10   4    4.59    0.98
  -8  10  -4    2.90    1.47
   8  10   5    1.20    0.61
   8  11  -7   54.41    2.85
   8  11  -6  108.30    5.36
   8  11  -5    4.90    1.44
   8  11  -4  177.45    8.38
  -8  11   3   63.73    3.85
   8  11  -3   54.60    3.14
   8  11  -2   -0.17    1.24
  -8  11   2    0.81    2.17
   8  11  -1   26.84    2.12
   8  11  -1   30.49    2.08
   8  11   0   19.35    1.84
   8  11   0   23.71    1.85
  -8  11   0   23.65    2.58
   8  11   1   35.04    2.32
   8  11   1   36.75    2.33
  -8  11  -1   36.08    2.99
   8  11   2   24.88    1.84
   8  11   2   28.86    1.95
  -8  11  -2   26.50    2.47
   8  11   3   51.25    2.48
  -8  11  -3   47.26    2.79
   8  11   4    9.69    1.00
  -8  11  -4   10.85    1.22
   8  12  -6  249.17   11.49
   8  12  -5   10.20    1.33
   8  12  -4    7.19    1.42
  -8  12   3  142.79    7.19
  -8  12   2    1.16    1.84
   8  12  -1   88.56    4.68
  -8  12   1  106.81    5.19
   8  12   0   25.46    1.84
  -8  12   0   23.44    2.41
   8  12   1   -0.46    1.14
  -8  12  -1   -1.62    1.66
   8  12   2    8.44    1.19
  -8  12  -2    9.58    1.55
   8  12   3   37.10    1.94
  -8  12  -3   30.37    2.03
   8  13  -5   17.95    1.27
   8  13  -4   -0.84    0.91
   8  13  -3   12.34    1.32
  -8  13   2    5.83    1.68
  -8  13   1   13.65    1.79
   8  13   0   10.03    1.17
  -8  13   0    9.22    1.57
   8  13   1  365.68   16.32
  -8  13  -1  345.84   16.40
   8  13   2    1.58    0.78
   9   0  -8   -2.71    1.27
   9   0  -7   11.67    1.78
   9   0  -6   -0.30    1.78
   9   0  -5   36.63    2.87
   9   0  -4    2.69    2.01
   9   0  -3  281.42   13.45
   9   0  -2   -2.01    2.07
  -9   0   2    0.81    1.72
   9   0  -1  496.60   21.85
  -9   0   1  446.11   21.70
   9   0   0    0.63    1.97
  -9   0   0    0.88    1.84
  -9   0  -1   -0.88    1.92
  -9   0  -2   -2.78    1.85
  -9   0  -3   62.53    3.77
  -9   0  -4   -1.81    1.45
  -9   0  -5    1.03    1.10
   9   1  -9  102.76    4.94
   9  -1  -8    7.95    1.32
   9   1  -8    9.81    1.48
   9  -1  -7    1.06    1.47
   9   1  -7    1.47    1.55
   9  -1  -6   55.03    3.30
   9   1  -6   56.04    3.40
   9   1  -6   47.81    2.91
   9   1  -5   11.35    1.58
   9  -1  -5   13.52    2.07
   9   1  -5   11.81    2.13
   9  -1  -4   21.70    2.31
   9   1  -4   19.81    2.50
  -9   1   4   22.21    2.16
   9  -1  -3   64.67    3.85
   9   1  -3   63.81    3.98
  -9   1   3   58.25    3.75
   9  -1  -2   72.33    4.16
   9   1  -2   68.77    4.30
  -9   1   2   64.06    4.07
   9  -1  -1  104.36    5.68
   9   1  -1  107.69    5.83
  -9   1   1  103.40    5.69
   9  -1   0    3.93    1.98
   9   1   0    4.64    2.03
  -9  -1   0    7.56    1.79
  -9   1   0    8.24    2.23
  -9  -1  -1   30.71    2.48
  -9   1  -1   30.10    2.82
  -9  -1  -2   58.18    3.59
  -9   1  -2   60.19    3.85
  -9  -1  -3    0.47    1.57
  -9   1  -3    0.24    1.88
  -9  -1  -4   75.22    4.05
  -9   1  -4   78.39    4.27
  -9   1  -5   29.45    2.05
   9   2  -9   34.59    1.96
   9  -2  -8   77.61    4.00
   9   2  -8   81.66    4.15
   9   2  -7    9.51    1.29
   9  -2  -7   11.69    1.56
   9   2  -7   12.96    1.83
   9   2  -6   33.24    2.69
   9  -2  -6   30.98    2.41
   9   2  -6   29.45    2.15
   9   2  -5   33.40    2.43
   9  -2  -5   34.00    2.61
   9   2  -5   37.53    2.92
   9   2  -4   63.83    3.90
   9  -2  -4   62.68    3.64
   9  -2  -3    0.25    1.74
   9   2  -3    1.03    2.17
  -9   2   3   -1.08    2.07
   9  -2  -2    9.25    1.81
   9   2  -2    5.84    2.34
  -9   2   2    8.10    2.28
   9  -2  -1    1.81    1.67
   9   2  -1    1.15    2.22
  -9   2   1    0.97    2.14
   9  -2   0   64.11    3.68
  -9   2   0   54.30    3.90
   9  -2   1    3.85    1.56
  -9   2  -1    6.20    2.20
  -9   2  -3   60.56    3.86
  -9   2  -4   44.22    2.99
  -9   2  -5    0.47    1.28
   9  -3  -8   35.77    1.97
   9   3  -8   32.13    1.89
   9   3  -7    0.34    1.13
   9  -3  -7    0.82    1.17
   9  -3  -6   46.34    2.81
   9   3  -6   43.06    2.77
   9   3  -5  150.03    7.70
   9  -3  -5  164.26    7.72
   9  -3  -4   19.17    2.03
   9   3  -4   23.03    2.56
  -9   3   4   21.36    2.47
   9  -3  -3   10.56    1.77
   9   3  -3   13.44    2.44
  -9   3   3   12.03    2.34
   9  -3  -2    2.95    1.58
   9   3  -2    1.34    2.20
  -9   3   2    0.68    2.18
   9  -3  -1   12.00    1.78
   9   3  -1    7.92    2.34
  -9   3   1   10.52    2.42
   9  -3   0  889.52   41.88
  -9   3   0  973.93   42.23
   9  -3   1   27.18    2.18
  -9   3  -1   31.08    2.96
   9  -3   2    1.00    1.17
  -9   3  -2    1.06    2.27
   9   3   3   45.66    2.47
  -9   3  -3   44.10    3.36
   9   3   4   -0.10    0.77
  -9   3  -4   -0.29    1.77
  -9   3  -5  111.14    5.53
   9   4  -8    1.59    0.83
   9   4  -8    0.76    1.17
   9   4  -7    0.05    1.20
   9   4  -7    2.55    1.53
   9   4  -6    0.80    1.46
   9  -4  -6    2.15    1.25
   9   4  -6    2.58    1.76
   9   4  -5    2.74    1.53
   9  -4  -5    2.94    1.35
  -9   4   4  124.26    6.38
   9  -4  -4  118.34    6.04
  -9   4   3   29.22    2.79
   9  -4  -3   27.79    2.18
   9  -4  -2   17.74    1.77
  -9   4   2   16.45    2.63
  -9   4   1   47.51    3.62
  -9   4   0  163.67    8.46
  -9   4  -1   34.36    3.25
  -9   4  -2    6.95    2.49
   9   4   3    3.67    0.96
  -9   4  -3    2.25    2.10
   9   4   4   21.37    1.47
  -9   4  -4   28.91    2.31
  -9   4  -5    5.00    1.31
   9   5  -8   35.18    2.12
   9   5  -8   33.86    1.96
   9   5  -7    7.41    1.34
   9   5  -7    9.39    1.58
   9   5  -6   11.20    1.65
   9   5  -6   13.95    1.96
   9   5  -5   81.43    4.33
   9   5  -5   74.39    4.39
   9   5  -4   31.60    2.74
  -9   5   4   29.62    2.76
   9   5  -3   -0.80    2.10
  -9   5   3    1.97    2.11
   9   5  -2   -2.21    2.16
  -9   5   2   -1.28    2.25
  -9   5   1   68.84    4.48
  -9   5   0  185.93    9.38
  -9   5  -1   50.19    3.85
   9   5   2   64.79    3.40
  -9   5  -2   71.19    4.32
   9   5   3  108.50    5.44
  -9   5  -3  130.03    6.12
   9   5   4   10.61    1.01
  -9   5  -4   13.39    1.93
  -9   5  -5    4.22    1.19
   9   6  -8   17.04    1.25
   9   6  -8   14.90    1.19
   9   6  -7   16.62    1.56
   9   6  -7   17.99    1.68
   9   6  -6    5.51    1.51
   9   6  -6    3.30    1.55
   9   6  -5  172.81    8.33
   9   6  -5  168.65    8.36
   9   6  -4   15.85    2.22
  -9   6   4   13.29    2.30
   9   6  -3    1.77    1.89
  -9   6   3    0.37    2.16
   9   6  -2    7.97    2.16
  -9   6   2    6.36    2.44
   9   6  -1   90.52    5.06
  -9   6   1   84.57    5.23
   9   6   0   15.11    2.32
  -9   6   0   17.06    2.69
  -9   6  -1  274.34   13.23
   9   6   2    1.60    0.98
  -9   6  -2    2.09    2.12
   9   6   3   74.89    3.83
  -9   6  -3   85.92    4.51
   9   6   4    1.44    0.70
   9   7  -7    5.08    1.15
   9   7  -7    0.04    0.97
   9   7  -6   10.64    1.57
   9   7  -6    9.87    1.51
   9   7  -5  262.74   12.17
   9   7  -5  253.34   12.15
   9   7  -4   18.72    2.11
  -9   7   4   16.01    2.33
   9   7  -3    8.30    1.94
  -9   7   3    3.00    2.20
   9   7  -2    1.21    1.88
  -9   7   2    2.79    2.23
   9   7  -1   58.34    3.71
  -9   7   1   58.14    3.94
   9   7   0    3.35    1.86
  -9   7   0   -2.10    2.36
   9   7   1   84.59    4.74
   9   7   1   87.71    4.31
  -9   7  -1   87.92    5.06
   9   7   2   32.00    1.93
   9   7   3   16.93    1.28
   9   7   4    3.84    0.68
   9   8  -7  139.98    6.62
   9   8  -6    1.31    1.22
   9   8  -6    3.11    1.12
   9   8  -5    2.03    1.42
   9   8  -5    0.06    1.37
   9   8  -4   -0.70    1.47
  -9   8   4    1.83    1.81
   9   8  -3    0.14    1.55
  -9   8   3    1.24    1.93
   9   8  -2    3.11    1.71
  -9   8   2    2.02    2.23
   9   8  -1   38.24    2.77
   9   8   0    3.40    1.59
   9   8   1  236.97   10.82
   9   8   1  222.81   10.53
   9   8   2   22.87    1.52
   9   8   2   22.57    1.95
   9   8   3   47.29    2.52
  -9   8  -3   54.80    3.12
   9   8   4    0.68    0.74
  -9   8  -4    0.36    1.09
   9   9  -5   58.52    3.15
   9   9  -4    6.83    1.38
   9   9  -3   25.02    2.05
   9   9  -2  149.14    7.29
   9   9  -1   46.62    2.89
   9   9   0    1.56    1.41
  -9   9   0    2.10    2.07
   9   9   1  199.46    9.28
   9   9   1  188.24    9.06
  -9   9  -1  209.45    9.56
   9   9   2    4.93    1.20
   9   9   2    5.05    0.86
  -9   9  -2    5.91    1.69
   9   9   3    4.53    0.88
  -9   9  -3    4.05    1.35
   9  10  -6    8.77    0.96
   9  10  -5    5.07    1.13
   9  10  -4  103.71    4.70
   9  10  -4   84.25    4.47
   9  10  -3   70.30    3.64
   9  10  -2   55.43    3.10
  -9  10   2   60.50    3.56
   9  10  -1   14.58    1.53
  -9  10   1   18.68    2.11
   9  10   0    7.66    1.20
  -9  10   0    3.73    1.74
   9  10   1   43.68    2.35
   9  10   1   38.49    2.16
  -9  10  -1   47.47    2.86
   9  10   2   48.17    2.63
  -9  10  -2   60.25    3.05
   9  11  -5   42.79    2.31
   9  11  -4   13.58    1.33
  -9  11   2    4.54    1.54
   9  11  -1   18.10    1.30
  -9  11   1   24.41    2.05
  -9  11   0   10.19    1.59
  -9  11  -1   33.24    2.21
   9  12  -3  196.38    9.09
  -9  12   1    3.14    1.20
  -9  12   0    7.95    1.11
  10   0  -7   -0.42    0.78
  10   0  -6   36.96    2.25
  10   0  -5    0.89    1.32
  10   0  -4   21.65    1.95
  10   0  -3   -0.19    1.47
  10   0  -2   48.07    3.01
  10   0  -1   -1.04    1.45
  10   0   0    4.26    1.45
  10   0   1    0.43    1.19
  10   0   2    9.95    1.21
  10   1  -7  144.12    6.79
  10  -1  -6    0.99    1.05
  10   1  -6   -0.24    1.12
  10  -1  -5   14.30    1.52
  10   1  -5   12.59    1.69
  10  -1  -4    1.55    1.37
  10   1  -4    3.93    1.54
  10   1  -3   94.92    4.89
  10  -1  -3   88.75    4.74
  10  -1  -2  457.56   21.60
  10   1  -2  485.61   21.70
  10  -1  -1    3.95    1.43
  10   1  -1    4.15    1.63
  10  -1   0   24.91    1.93
  10   1   0   26.92    2.14
 -10   1   0   23.36    1.94
  10  -1   1   61.72    3.37
 -10   1  -1   58.97    3.39
  10  -1   2   16.04    1.28
  10   1   2   17.91    1.52
 -10   1  -2   15.15    1.46
  10   1   3    6.31    0.91
  10   2  -7   40.09    2.24
  10  -2  -6   62.09    3.37
  10   2  -6   76.54    3.62
  10  -2  -5   11.18    1.35
  10   2  -5   11.84    1.65
  10   2  -4  104.72    5.35
  10  -2  -4  108.76    5.47
  10  -2  -3    1.58    1.25
  10   2  -3    1.17    1.61
  10  -2  -2    3.57    1.27
  10   2  -2    4.43    1.76
 -10   2   2    3.81    1.44
  10  -2  -1   30.63    2.05
  10   2  -1   33.38    2.42
 -10   2   1   25.52    2.22
  10  -2   0   28.95    1.93
  10   2   0   29.62    2.33
 -10   2   0   28.07    2.18
  10   2   1    1.72    1.43
 -10   2  -1    2.49    1.36
  10   2   2   53.26    2.94
 -10   2  -2   50.34    2.91
  10   2   3    1.05    0.92
  10   3  -7    1.25    0.84
  10   3  -6   64.00    3.43
  10   3  -5    0.77    0.90
  10   3  -5    1.44    1.41
  10   3  -4   -0.65    1.06
  10   3  -4   -0.51    1.48
  10   3  -3    1.91    1.64
 -10   3   3    0.75    1.39
  10   3  -2    7.42    1.72
 -10   3   2    4.71    1.60
  10   3  -1  144.25    7.07
 -10   3   1  138.91    6.99
  10   3   0    3.83    1.61
 -10   3   0    6.07    1.67
  10   3   1  106.65    5.24
 -10   3  -1   97.63    5.20
  10   3   2   18.71    1.68
 -10   3  -2   19.23    1.74
  10   3   3    7.21    1.06
 -10   3  -3    8.04    1.10
  10   4  -5    0.32    0.96
  10   4  -4   10.06    1.33
 -10   4   3  168.76    8.15
  10   4  -2   45.87    2.99
 -10   4   2   44.78    2.93
  10   4  -1    1.75    1.59
 -10   4   1   -0.73    1.62
  10   4   0   71.67    3.96
 -10   4   0   70.54    4.00
  10   4   1   15.12    1.67
 -10   4  -1   13.11    1.78
  10   4   2    1.54    1.14
 -10   4  -2    2.32    1.27
  10   4   3   17.44    1.34
  10   5  -6   95.03    4.67
  10   5  -5    5.21    1.03
  10   5  -5    6.05    1.29
  10   5  -4   39.93    2.45
  10   5  -4   41.79    2.64
 -10   5   3   92.04    4.79
 -10   5   2    0.70    1.56
 -10   5   1   16.49    1.99
 -10   5   0   -1.16    1.57
 -10   5  -1   17.55    1.87
  10   5   2    7.26    1.25
 -10   5  -2    9.86    1.37
  10   5   3    1.11    0.73
  10   6  -6    1.58    0.78
  10   6  -5   43.08    2.43
  10   6  -5   39.28    2.27
  10   6  -4   33.57    2.19
  10   6  -4   35.92    2.29
  10   6  -3    4.26    1.46
 -10   6   3    4.20    1.53
  10   6  -2   22.28    1.94
 -10   6   2   18.83    2.01
  10   6  -1    4.89    1.51
 -10   6   1    4.69    1.60
  10   6   0    0.49    1.30
 -10   6   0   -0.61    1.55
  10   6   1  144.70    7.16
 -10   6  -1  155.81    7.27
 -10   6  -2   33.99    2.15
  10   7  -5    7.04    0.97
  10   7  -5    8.47    1.01
  10   7  -4   37.65    2.27
  10   7  -4   41.52    2.35
  10   7  -3    5.46    1.30
 -10   7   3    5.25    1.44
  10   7  -2   -0.83    1.22
 -10   7   2    1.91    1.47
  10   7  -1    0.92    1.24
 -10   7   1    4.59    1.51
  10   7   0    9.66    1.36
 -10   7   0   10.15    1.64
  10   7   1    4.46    1.03
 -10   7  -1    4.98    1.32
  10   7   2  100.48    4.98
 -10   7  -2  110.16    5.09
  10   8  -4    1.15    0.85
  10   8  -4   -0.55    0.77
  10   8  -3   13.44    1.30
  10   8  -2    2.48    0.98
 -10   8   2    3.80    1.30
  10   8  -1  176.48    8.65
 -10   8   1  196.78    8.80
  10   8   0   46.12    2.45
 -10   8   0   43.45    2.69
  10   8   1   45.67    2.41
 -10   8  -1   48.13    2.63
  10   9  -3   33.19    1.88
 -10   9   2   35.40    2.20
 -10   9   1   18.03    1.47
   0   0   0    0.00    0.00


TITL chenshanchong_5-46_collect in P2(1)/n
REM P2(1)/n (#14 in standard setting)
CELL 1.54184   8.940202  17.244649  10.337731  90.0000  98.8877  90.0000
ZERR    1.00   0.000108   0.000192   0.000122   0.0000   0.0011   0.0000
LATT  1
SYMM -x+1/2, y+1/2,-z+1/2
SFAC C H N O
UNIT 76.00 76.00 4.00 12.00
TREF
HKLF 4
END
_computing_structure_solution     'SHELXT 2014/5 (Sheldrick, 2014)'
;
_shelx_hkl_checksum                25348
_olex2_submission_special_instructions  'No special instructions were received'
_oxdiff_exptl_absorpt_empirical_details
;
Empirical correction (ABSPACK) includes:
- Absorption correction using spherical harmonics
- Frame scaling
;
_oxdiff_exptl_absorpt_empirical_full_max  1.521
_oxdiff_exptl_absorpt_empirical_full_min  0.676
